# Supplementary material for: Age-dependent Pdgfrβ signaling drives adipocyte progenitor dysfunction to alter the beige adipogenic niche in male mice
Source: Nat Commun. 2023 Mar 31;14:1806. doi: 10.1038/s41467-023-37386-z (PMC10066302; doi:10.1038/s41467-023-37386-z)
Supplement: Supplementary file 4 — Supplementary Data 1-3 [file 41467_2023_37386_MOESM4_ESM.xlsx]

## Sheet: Supplementary Data 1
Supplementary Data 1: Bulk mRNA-seq analysis of 2 vs. 12 month old SVF
GeneID	Gene_name	Gene_description	2MO1	2MO2	2MO3	2MO4	12MO1	12MO2	12MO3	12MO4
ENSMUSG00000042761	Mrap2	melanocortin 2 receptor accessory protein 2 [Source:MGI Symbol;Acc:MGI:3609239]	8	0	0	0	1	0	1	0
ENSMUSG00000094497	Gm8210	predicted pseudogene 8210 [Source:MGI Symbol;Acc:MGI:3643593]	314	428	283	306	10	2	2	1
ENSMUSG00000045545	Krt14	keratin 14 [Source:MGI Symbol;Acc:MGI:96688]	18	7	39	1	532	52	5	164
ENSMUSG00000109209	Gm45104	predicted gene 45104 [Source:MGI Symbol;Acc:MGI:5753680]	0	0	0	0	5	0	3	1
ENSMUSG00000066258	Trim12a	tripartite motif-containing 12A [Source:MGI Symbol;Acc:MGI:1923931]	0	3	6	1	1692	1431	1422	1515
ENSMUSG00000000385	Tmprss2	transmembrane protease, serine 2 [Source:MGI Symbol;Acc:MGI:1354381]	122	56	236	39	28	22	2	83
ENSMUSG00000056032	BC018473	cDNA sequence BC018473 [Source:MGI Symbol;Acc:MGI:3039625]	9	0	1	3	0	1	1	3
ENSMUSG00000060441	Trim5	tripartite motif-containing 5 [Source:MGI Symbol;Acc:MGI:3646853]	2	1	3	0	350	293	281	336
ENSMUSG00000045868	Gvin1	GTPase, very large interferon inducible 1 [Source:MGI Symbol;Acc:MGI:1921808]	3	1	0	2	212	156	445	203
ENSMUSG00000026535	Ifi202b	interferon activated gene 202B [Source:MGI Symbol;Acc:MGI:1347083]	1548	2580	2688	1798	92	10	3	0
ENSMUSG00000073902	Gm1966	predicted gene 1966 [Source:MGI Symbol;Acc:MGI:3584360]	16	13	10	8	1279	527	1278	974
ENSMUSG00000108866	Gm35082	predicted gene, 35082 [Source:MGI Symbol;Acc:MGI:5594241]	427	469	429	418	23	3	5	3
ENSMUSG00000095079	Igha	immunoglobulin heavy constant alpha [Source:MGI Symbol;Acc:MGI:96444]	541	196	298	386	16641	21391	23789	26356
ENSMUSG00000057262	Gm10020	predicted pseudogene 10020 [Source:MGI Symbol;Acc:MGI:3642192]	4	2	3	8	4	509	43	645
ENSMUSG00000030703	Gdpd3	glycerophosphodiester phosphodiesterase domain containing 3 [Source:MGI Symbol;Acc:MGI:1915866]	4309	3537	3185	3693	2062	2599	234	1997
ENSMUSG00000062028	Irgc1	immunity-related GTPase family, cinema 1 [Source:MGI Symbol;Acc:MGI:2685948]	11	6	4	3	17	9	16	18
ENSMUSG00000104222	Gm7292	predicted gene 7292 [Source:MGI Symbol;Acc:MGI:3645786]	0	4	2	4	4	3	3	3
ENSMUSG00000083833	Gm13841	predicted gene 13841 [Source:MGI Symbol;Acc:MGI:3650890]	270	375	320	251	13	14	5	9
ENSMUSG00000076614	Ighg1	immunoglobulin heavy constant gamma 1 (G1m marker) [Source:MGI Symbol;Acc:MGI:96446]	27	35	12	6	35	46	152	239
ENSMUSG00000041449	Serpina3h	serine (or cysteine) peptidase inhibitor, clade A, member 3H [Source:MGI Symbol;Acc:MGI:2182839]	151	113	227	250	18	27	16	9
ENSMUSG00000057596	Trim30d	tripartite motif-containing 30D [Source:MGI Symbol;Acc:MGI:3035181]	15	20	15	8	531	529	656	633
ENSMUSG00000067149	Jchain	immunoglobulin joining chain [Source:MGI Symbol;Acc:MGI:96493]	267	216	108	94	3669	4023	6176	6640
ENSMUSG00000048087	Gm4737	predicted gene 4737 [Source:MGI Symbol;Acc:MGI:3643647]	19	18	14	18	13	7	17	12
ENSMUSG00000076612	Ighg2c	immunoglobulin heavy constant gamma 2C [Source:MGI Symbol;Acc:MGI:2686979]	148	22	28	22	452	467	1929	2109
ENSMUSG00000015854	Cd5l	CD5 antigen-like [Source:MGI Symbol;Acc:MGI:1334419]	16	40	15	13	73	94	70	187
ENSMUSG00000107092	Gm7993	predicted gene 7993 [Source:MGI Symbol;Acc:MGI:3647399]	21	20	25	21	20	17	15	28
ENSMUSG00000090272	Mndal	myeloid nuclear differentiation antigen like [Source:MGI Symbol;Acc:MGI:3780953]	114	109	144	125	3216	2487	3118	3233
ENSMUSG00000110386	Gm42031	predicted gene, 42031 [Source:MGI Symbol;Acc:MGI:5624916]	184	369	287	628	30	7	12	12
ENSMUSG00000078139	AK157302	cDNA sequence AK157302 [Source:MGI Symbol;Acc:MGI:3574096]	185	226	213	219	15	14	17	4
ENSMUSG00000073491	Ifi213	interferon activated gene 213 [Source:MGI Symbol;Acc:MGI:3695276]	22	60	20	6	736	372	665	760
ENSMUSG00000050550	Gm11868	predicted gene 11868 [Source:MGI Symbol;Acc:MGI:3650507]	5	8	7	5	5	8	10	6
ENSMUSG00000110631	Gm42047	predicted gene, 42047 [Source:MGI Symbol;Acc:MGI:5624932]	1554	1929	1305	1013	620	407	912	548
ENSMUSG00000093896	Ighv1-76	immunoglobulin heavy variable 1-76 [Source:MGI Symbol;Acc:MGI:4439737]	8	9	4	9	63	44	159	76
ENSMUSG00000066362	Rps13-ps1	ribosomal protein S13, pseudogene 1 [Source:MGI Symbol;Acc:MGI:3647042]	9	474	56	15	1458	930	563	883
ENSMUSG00000076613	Ighg2b	immunoglobulin heavy constant gamma 2B [Source:MGI Symbol;Acc:MGI:96445]	154	245	41	146	613	723	2400	1288
ENSMUSG00000031870	Pgr	progesterone receptor [Source:MGI Symbol;Acc:MGI:97567]	15	16	105	11	5	10	2	15
ENSMUSG00000030178	Klra13-ps	killer cell lectin-like receptor subfamily A, member 13, pseudogene [Source:MGI Symbol;Acc:MGI:1321090]	15	8	14	9	236	168	177	209
ENSMUSG00000047501	Cldn4	claudin 4 [Source:MGI Symbol;Acc:MGI:1313314]	220	129	540	79	99	161	21	329
ENSMUSG00000006154	Eps8l1	EPS8-like 1 [Source:MGI Symbol;Acc:MGI:1914675]	472	956	547	533	261	305	420	69
ENSMUSG00000038859	Baiap2l1	BAI1-associated protein 2-like 1 [Source:MGI Symbol;Acc:MGI:1914148]	508	310	343	426	46	15	21	21
ENSMUSG00000025876	Unc5a	unc-5 netrin receptor A [Source:MGI Symbol;Acc:MGI:894682]	20	7	7	13	216	197	193	185
ENSMUSG00000067017	Gm3608	predicted gene 3608 [Source:MGI Symbol;Acc:MGI:3804932]	40	49	53	47	22	24	36	28
ENSMUSG00000068396	Rpl34-ps1	ribosomal protein L34, pseudogene 1 [Source:MGI Symbol;Acc:MGI:3704270]	1407	1049	1123	1131	108	67	62	66
ENSMUSG00000049511	Htr1b	5-hydroxytryptamine (serotonin) receptor 1B [Source:MGI Symbol;Acc:MGI:96274]	9	13	8	4	10	15	16	24
ENSMUSG00000028132	Tmem56	transmembrane protein 56 [Source:MGI Symbol;Acc:MGI:1923195]	102	74	286	44	40	51	18	134
ENSMUSG00000066553	Gm6969	predicted pseudogene 6969 [Source:MGI Symbol;Acc:MGI:3645320]	14	31	27	19	11	17	23	11
ENSMUSG00000057003	Myh4	myosin, heavy polypeptide 4, skeletal muscle [Source:MGI Symbol;Acc:MGI:1339713]	586	392	1440	878	584	1588	1105	910
ENSMUSG00000055301	Adh7	alcohol dehydrogenase 7 (class IV), mu or sigma polypeptide [Source:MGI Symbol;Acc:MGI:87926]	76	51	72	54	454	440	356	353
ENSMUSG00000046341	Gm11223	predicted gene 11223 [Source:MGI Symbol;Acc:MGI:3651631]	18	22	20	38	10	11	10	11
ENSMUSG00000005268	Prlr	prolactin receptor [Source:MGI Symbol;Acc:MGI:97763]	145	140	523	89	79	92	13	183
ENSMUSG00000079343	C1s2	complement component 1, s subcomponent 2 [Source:MGI Symbol;Acc:MGI:3644269]	174	185	176	160	27	21	14	12
ENSMUSG00000049723	Mmp12	matrix metallopeptidase 12 [Source:MGI Symbol;Acc:MGI:97005]	55	63	44	84	349	1577	1118	757
ENSMUSG00000095597	Gm6472	predicted pseudogene 6472 [Source:MGI Symbol;Acc:MGI:3648396]	118	104	107	113	144	126	110	174
ENSMUSG00000032572	Col6a4	collagen, type VI, alpha 4 [Source:MGI Symbol;Acc:MGI:1915803]	298	339	233	300	29	20	25	26
ENSMUSG00000023043	Krt18	keratin 18 [Source:MGI Symbol;Acc:MGI:96692]	305	141	698	103	122	234	22	430
ENSMUSG00000049382	Krt8	keratin 8 [Source:MGI Symbol;Acc:MGI:96705]	264	132	550	73	110	208	23	361
ENSMUSG00000038155	Gstp2	glutathione S-transferase, pi 2 [Source:MGI Symbol;Acc:MGI:95864]	14	13	31	23	88	81	83	107
ENSMUSG00000059058	Tma7-ps	translational machinery associated 7 homolog (S. cerevisiae), pseudogene [Source:MGI Symbol;Acc:MGI:3705453]	188	158	141	192	22	14	8	14
ENSMUSG00000069792	Wfdc17	WAP four-disulfide core domain 17 [Source:MGI Symbol;Acc:MGI:3649773]	82	95	93	106	238	339	255	353
ENSMUSG00000049598	Vsig8	V-set and immunoglobulin domain containing 8 [Source:MGI Symbol;Acc:MGI:3642995]	13	10	8	8	44	288	91	96
ENSMUSG00000028238	Atp6v0d2	ATPase, H+ transporting, lysosomal V0 subunit D2 [Source:MGI Symbol;Acc:MGI:1924415]	11	17	12	10	60	251	175	171
ENSMUSG00000021211	Akr1c12	aldo-keto reductase family 1, member C12 [Source:MGI Symbol;Acc:MGI:1351661]	11	14	6	4	39	61	45	31
ENSMUSG00000086513	9130208D14Rik	RIKEN cDNA 9130208D14 gene [Source:MGI Symbol;Acc:MGI:1924950]	289	392	340	294	61	27	31	20
ENSMUSG00000090215	Trim34b	tripartite motif-containing 34B [Source:MGI Symbol;Acc:MGI:4821264]	163	181	137	135	20	14	12	8
ENSMUSG00000092164	Rergl	RERG/RAS-like [Source:MGI Symbol;Acc:MGI:3642998]	161	105	130	140	53	53	58	36
ENSMUSG00000026390	Marco	macrophage receptor with collagenous structure [Source:MGI Symbol;Acc:MGI:1309998]	280	452	204	219	382	469	481	1033
ENSMUSG00000095200	Ighv1-7	immunoglobulin heavy variable V1-7 [Source:MGI Symbol;Acc:MGI:3704122]	14	18	13	10	19	26	403	247
ENSMUSG00000095981	Ighv10-1	immunoglobulin heavy variable 10-1 [Source:MGI Symbol;Acc:MGI:4439620]	12	21	6	16	108	42	200	95
ENSMUSG00000030144	Clec4d	C-type lectin domain family 4, member d [Source:MGI Symbol;Acc:MGI:1298389]	13	16	24	16	62	191	81	87
ENSMUSG00000075297	H60b	histocompatibility 60b [Source:MGI Symbol;Acc:MGI:3649078]	88	120	99	91	58	30	92	60
ENSMUSG00000005339	Fcer1a	Fc receptor, IgE, high affinity I, alpha polypeptide [Source:MGI Symbol;Acc:MGI:95494]	7	11	17	9	47	68	90	118
ENSMUSG00000016529	Il10	interleukin 10 [Source:MGI Symbol;Acc:MGI:96537]	46	44	36	21	88	112	126	133
ENSMUSG00000035835	Plppr3	phospholipid phosphatase related 3 [Source:MGI Symbol;Acc:MGI:2388640]	40	43	36	54	67	78	62	66
ENSMUSG00000081087	Rps15a-ps7	ribosomal protein S15A, pseudogene 7 [Source:MGI Symbol;Acc:MGI:3650538]	12	79	20	15	381	241	139	266
ENSMUSG00000024672	Ms4a7	membrane-spanning 4-domains, subfamily A, member 7 [Source:MGI Symbol;Acc:MGI:1918846]	66	71	81	84	130	212	192	222
ENSMUSG00000008845	Cd163	CD163 antigen [Source:MGI Symbol;Acc:MGI:2135946]	514	833	1038	938	2165	2442	3698	2810
ENSMUSG00000076652	Ighv7-3	immunoglobulin heavy variable 7-3 [Source:MGI Symbol;Acc:MGI:4439766]	15	31	3	9	24	20	25	54
ENSMUSG00000029373	Pf4	platelet factor 4 [Source:MGI Symbol;Acc:MGI:1888711]	321	371	470	445	903	1434	873	1162
ENSMUSG00000076555	Igkv4-57-1	immunoglobulin kappa variable 4-57-1 [Source:MGI Symbol;Acc:MGI:2686264]	14	21	7	17	216	83	157	85
ENSMUSG00000035373	Ccl7	chemokine (C-C motif) ligand 7 [Source:MGI Symbol;Acc:MGI:99512]	306	480	331	270	1442	1455	847	1343
ENSMUSG00000025993	Slc40a1	solute carrier family 40 (iron-regulated transporter), member 1 [Source:MGI Symbol;Acc:MGI:1315204]	65	73	86	98	73	178	150	142
ENSMUSG00000029915	Clec5a	C-type lectin domain family 5, member a [Source:MGI Symbol;Acc:MGI:1345151]	9	27	20	10	48	52	47	39
ENSMUSG00000020431	Adcy1	adenylate cyclase 1 [Source:MGI Symbol;Acc:MGI:99677]	208	192	192	207	98	82	104	52
ENSMUSG00000076677	Ighv6-3	immunoglobulin heavy variable 6-3 [Source:MGI Symbol;Acc:MGI:4439854]	12	18	14	18	74	80	58	28
ENSMUSG00000097391	Mirg	miRNA containing gene [Source:MGI Symbol;Acc:MGI:3781106]	109	163	98	96	37	28	23	34
ENSMUSG00000105814	Mir703	microRNA 703 [Source:MGI Symbol;Acc:MGI:3629657]	37	14	22	29	67	96	27	79
ENSMUSG00000029553	Tfec	transcription factor EC [Source:MGI Symbol;Acc:MGI:1333760]	14	31	15	8	28	37	42	48
ENSMUSG00000023349	Clec4n	C-type lectin domain family 4, member n [Source:MGI Symbol;Acc:MGI:1861231]	41	69	19	53	75	75	126	110
ENSMUSG00000022126	Acod1	aconitate decarboxylase 1 [Source:MGI Symbol;Acc:MGI:103206]	22	23	11	16	44	21	58	19
ENSMUSG00000069917	Hba-a2	hemoglobin alpha, adult chain 2 [Source:MGI Symbol;Acc:MGI:96016]	764	392	349	545	920	2603	553	1124
ENSMUSG00000113136	Gm19951	predicted gene, 19951 [Source:MGI Symbol;Acc:MGI:5012136]	145	189	100	120	250	146	160	183
ENSMUSG00000040264	Gbp2b	guanylate binding protein 2b [Source:MGI Symbol;Acc:MGI:95666]	166	207	198	162	1484	139	1192	831
ENSMUSG00000085180	AI838599	expressed sequence AI838599 [Source:MGI Symbol;Acc:MGI:3510989]	216	109	120	129	44	38	34	35
ENSMUSG00000086429	Gt(ROSA)26Sor	gene trap ROSA 26, Philippe Soriano [Source:MGI Symbol;Acc:MGI:104735]	27	20	17	19	21	185	35	153
ENSMUSG00000031495	Cd209d	CD209d antigen [Source:MGI Symbol;Acc:MGI:2157947]	178	272	318	259	574	832	632	786
ENSMUSG00000021322	Aoah	acyloxyacyl hydrolase [Source:MGI Symbol;Acc:MGI:1350928]	42	45	53	47	150	145	268	188
ENSMUSG00000022181	C6	complement component 6 [Source:MGI Symbol;Acc:MGI:88233]	35	88	56	60	143	118	225	217
ENSMUSG00000038583	Pln	phospholamban [Source:MGI Symbol;Acc:MGI:97622]	141	129	124	129	44	56	99	28
ENSMUSG00000023992	Trem2	triggering receptor expressed on myeloid cells 2 [Source:MGI Symbol;Acc:MGI:1913150]	51	59	87	58	170	763	284	440
ENSMUSG00000059201	Lep	leptin [Source:MGI Symbol;Acc:MGI:104663]	44	19	12	21	172	405	141	86
ENSMUSG00000000204	Slfn4	schlafen 4 [Source:MGI Symbol;Acc:MGI:1329010]	75	59	49	65	40	24	51	37
ENSMUSG00000028125	Abca4	ATP-binding cassette, sub-family A (ABC1), member 4 [Source:MGI Symbol;Acc:MGI:109424]	103	143	125	115	67	66	53	54
ENSMUSG00000050276	Mrgprg	MAS-related GPR, member G [Source:MGI Symbol;Acc:MGI:3033145]	11	15	125	37	262	279	171	227
ENSMUSG00000028364	Tnc	tenascin C [Source:MGI Symbol;Acc:MGI:101922]	1201	1526	1160	1393	334	541	310	539
ENSMUSG00000048215	A630023P12Rik	RIKEN cDNA A630023P12 gene [Source:MGI Symbol;Acc:MGI:2445162]	542	367	401	356	219	97	90	132
ENSMUSG00000093861	Igkv1-110	immunoglobulin kappa variable 1-110 [Source:MGI Symbol;Acc:MGI:4439558]	103	89	71	90	280	232	342	648
ENSMUSG00000076577	Igkv8-30	immunoglobulin kappa chain variable 8-30 [Source:MGI Symbol;Acc:MGI:3642250]	64	40	36	36	156	120	253	101
ENSMUSG00000095127	Ighv1-82	immunoglobulin heavy variable 1-82 [Source:MGI Symbol;Acc:MGI:4439671]	40	30	26	27	69	259	250	155
ENSMUSG00000022860	Chodl	chondrolectin [Source:MGI Symbol;Acc:MGI:2179069]	92	53	70	225	29	30	7	12
ENSMUSG00000083022	Rps15a-ps6	ribosomal protein S15A, pseudogene 6 [Source:MGI Symbol;Acc:MGI:3650298]	37	280	72	36	679	312	348	441
ENSMUSG00000094356	Igkv8-28	immunoglobulin kappa variable 8-28 [Source:MGI Symbol;Acc:MGI:3642251]	15	18	10	16	63	35	44	35
ENSMUSG00000094546	Ighv1-26	immunoglobulin heavy variable 1-26 [Source:MGI Symbol;Acc:MGI:4439641]	74	49	29	84	135	188	314	326
ENSMUSG00000065987	Cd209b	CD209b antigen [Source:MGI Symbol;Acc:MGI:1916415]	401	763	418	422	494	615	769	1033
ENSMUSG00000056144	Trim34a	tripartite motif-containing 34A [Source:MGI Symbol;Acc:MGI:2137359]	136	137	109	125	535	494	631	578
ENSMUSG00000025330	Padi4	peptidyl arginine deiminase, type IV [Source:MGI Symbol;Acc:MGI:1338898]	26	44	43	41	53	18	41	43
ENSMUSG00000076609	Igkc	immunoglobulin kappa constant [Source:MGI Symbol;Acc:MGI:96495]	2967	2841	1666	2694	8758	9838	10693	15021
ENSMUSG00000051747	Ttn	titin [Source:MGI Symbol;Acc:MGI:98864]	256	165	397	450	482	636	359	547
ENSMUSG00000031438	Rnf128	ring finger protein 128 [Source:MGI Symbol;Acc:MGI:1914139]	17	6	25	16	49	199	128	99
ENSMUSG00000101389	Ms4a4a	membrane-spanning 4-domains, subfamily A, member 4A [Source:MGI Symbol;Acc:MGI:3643932]	70	90	181	118	148	178	187	236
ENSMUSG00000094420	Igkv10-96	immunoglobulin kappa variable 10-96 [Source:MGI Symbol;Acc:MGI:4439561]	54	97	47	54	218	303	514	484
ENSMUSG00000029272	Sult1e1	sulfotransferase family 1E, member 1 [Source:MGI Symbol;Acc:MGI:98431]	141	175	135	122	990	896	1234	661
ENSMUSG00000033777	Tlr13	toll-like receptor 13 [Source:MGI Symbol;Acc:MGI:3045213]	54	53	64	64	63	176	161	147
ENSMUSG00000047592	Nxpe5	neurexophilin and PC-esterase domain family, member 5 [Source:MGI Symbol;Acc:MGI:3584036]	150	299	289	230	92	70	79	69
ENSMUSG00000095589	Ighv1-55	immunoglobulin heavy variable 1-55 [Source:MGI Symbol;Acc:MGI:4439716]	15	19	10	17	59	63	58	84
ENSMUSG00000064363	mt-Nd4	mitochondrially encoded NADH dehydrogenase 4 [Source:MGI Symbol;Acc:MGI:102498]	17710	19373	33200	19528	5312	7997	11486	6687
ENSMUSG00000031972	Acta1	actin, alpha 1, skeletal muscle [Source:MGI Symbol;Acc:MGI:87902]	1211	420	2319	1427	571	1361	634	533
ENSMUSG00000078612	Fyb2	FYN binding protein 2 [Source:MGI Symbol;Acc:MGI:2685466]	15	25	32	10	16	29	49	31
ENSMUSG00000030651	Art2b	ADP-ribosyltransferase 2b [Source:MGI Symbol;Acc:MGI:107545]	23	13	24	18	172	59	111	122
ENSMUSG00000056569	Mpz	myelin protein zero [Source:MGI Symbol;Acc:MGI:103177]	4977	3857	4568	5097	736	973	980	667
ENSMUSG00000071178	Serpina1b	serine (or cysteine) preptidase inhibitor, clade A, member 1B [Source:MGI Symbol;Acc:MGI:891970]	206	157	137	165	27	38	23	22
ENSMUSG00000026938	Fcna	ficolin A [Source:MGI Symbol;Acc:MGI:1340905]	553	1118	1360	867	1519	1781	1605	2318
ENSMUSG00000025150	Cbr2	carbonyl reductase 2 [Source:MGI Symbol;Acc:MGI:107200]	1035	1459	1436	1486	1777	2157	1747	1922
ENSMUSG00000000318	Clec10a	C-type lectin domain family 10, member A [Source:MGI Symbol;Acc:MGI:96975]	1070	1537	1775	1754	2780	3600	2975	3930
ENSMUSG00000100862	Gm10925	predicted gene 10925 [Source:MGI Symbol;Acc:MGI:3809095]	356	500	842	498	154	169	360	182
ENSMUSG00000047963	Stbd1	starch binding domain 1 [Source:MGI Symbol;Acc:MGI:1261768]	43	47	42	66	268	351	303	304
ENSMUSG00000073412	Lst1	leukocyte specific transcript 1 [Source:MGI Symbol;Acc:MGI:1096324]	23	37	25	32	48	76	51	64
ENSMUSG00000039385	Cdh6	cadherin 6 [Source:MGI Symbol;Acc:MGI:107435]	114	84	121	119	47	39	47	28
ENSMUSG00000036896	C1qc	complement component 1, q subcomponent, C chain [Source:MGI Symbol;Acc:MGI:88225]	1350	1856	1885	2064	3024	3868	3296	4053
ENSMUSG00000117465	AC102496.1	novel transcript	323	362	333	293	30	19	76	77
ENSMUSG00000076672	Ighv3-6	immunoglobulin heavy variable 3-6 [Source:MGI Symbol;Acc:MGI:4439856]	23	38	29	34	170	124	263	201
ENSMUSG00000094075	Ighv1-80	immunoglobulin heavy variable 1-80 [Source:MGI Symbol;Acc:MGI:4439738]	17	27	18	39	81	113	104	109
ENSMUSG00000096074	Ighv1-72	immunoglobulin heavy variable 1-72 [Source:MGI Symbol;Acc:MGI:4439633]	17	29	15	28	67	91	149	70
ENSMUSG00000096490	Igkv10-94	immunoglobulin kappa variable 10-94 [Source:MGI Symbol;Acc:MGI:3646140]	23	24	11	16	28	95	283	82
ENSMUSG00000028011	Tdo2	tryptophan 2,3-dioxygenase [Source:MGI Symbol;Acc:MGI:1928486]	82	77	75	47	123	118	204	119
ENSMUSG00000045404	Kcnk13	potassium channel, subfamily K, member 13 [Source:MGI Symbol;Acc:MGI:2384976]	37	38	42	45	78	79	69	93
ENSMUSG00000024679	Ms4a6d	membrane-spanning 4-domains, subfamily A, member 6D [Source:MGI Symbol;Acc:MGI:1916024]	59	84	100	65	90	125	168	134
ENSMUSG00000030148	Clec4a2	C-type lectin domain family 4, member a2 [Source:MGI Symbol;Acc:MGI:1349412]	62	82	86	87	159	306	254	257
ENSMUSG00000066861	Oas1g	2'-5' oligoadenylate synthetase 1G [Source:MGI Symbol;Acc:MGI:97429]	19	26	20	29	32	27	40	43
ENSMUSG00000023885	Thbs2	thrombospondin 2 [Source:MGI Symbol;Acc:MGI:98738]	1024	1804	1525	1196	2547	2732	2469	2616
ENSMUSG00000095571	Ighv5-17	immunoglobulin heavy variable 5-17 [Source:MGI Symbol;Acc:MGI:4439533]	19	38	13	14	44	91	95	82
ENSMUSG00000047976	Kcna1	potassium voltage-gated channel, shaker-related subfamily, member 1 [Source:MGI Symbol;Acc:MGI:96654]	188	214	260	198	58	82	99	60
ENSMUSG00000021213	Akr1c13	aldo-keto reductase family 1, member C13 [Source:MGI Symbol;Acc:MGI:1351662]	40	47	58	56	155	131	157	127
ENSMUSG00000054203	Ifi205	interferon activated gene 205 [Source:MGI Symbol;Acc:MGI:101847]	342	464	488	326	1496	1914	1962	1582
ENSMUSG00000074207	Adh1	alcohol dehydrogenase 1 (class I) [Source:MGI Symbol;Acc:MGI:87921]	967	746	840	890	2038	3494	2161	1748
ENSMUSG00000036596	Cpz	carboxypeptidase Z [Source:MGI Symbol;Acc:MGI:88487]	1375	1351	1452	1538	271	225	311	292
ENSMUSG00000040197	Cd209e	CD209e antigen [Source:MGI Symbol;Acc:MGI:2157948]	21	22	23	22	76	78	134	106
ENSMUSG00000018927	Ccl6	chemokine (C-C motif) ligand 6 [Source:MGI Symbol;Acc:MGI:98263]	650	1021	1443	1155	1674	2323	2501	2572
ENSMUSG00000056328	Myh1	myosin, heavy polypeptide 1, skeletal muscle, adult [Source:MGI Symbol;Acc:MGI:1339711]	197	110	293	197	104	192	137	80
ENSMUSG00000100131	Gm28439	predicted gene 28439 [Source:MGI Symbol;Acc:MGI:5579145]	117	115	232	156	45	43	83	38
ENSMUSG00000030048	Gkn3	gastrokine 3 [Source:MGI Symbol;Acc:MGI:1916138]	162	145	91	160	52	89	75	50
ENSMUSG00000025044	Msr1	macrophage scavenger receptor 1 [Source:MGI Symbol;Acc:MGI:98257]	64	140	120	88	162	212	260	245
ENSMUSG00000095771	Igkv14-111	immunoglobulin kappa variable 14-111 [Source:MGI Symbol;Acc:MGI:4439863]	18	22	16	32	18	64	125	71
ENSMUSG00000020377	Ltc4s	leukotriene C4 synthase [Source:MGI Symbol;Acc:MGI:107498]	163	193	190	173	319	469	290	445
ENSMUSG00000040950	Mgl2	macrophage galactose N-acetyl-galactosamine specific lectin 2 [Source:MGI Symbol;Acc:MGI:2385729]	587	878	962	968	1328	1825	1539	1348
ENSMUSG00000001128	Cfp	complement factor properdin [Source:MGI Symbol;Acc:MGI:97545]	879	1237	1149	1121	1810	2099	2063	2616
ENSMUSG00000040552	C3ar1	complement component 3a receptor 1 [Source:MGI Symbol;Acc:MGI:1097680]	78	136	135	123	215	354	420	374
ENSMUSG00000009185	Ccl8	chemokine (C-C motif) ligand 8 [Source:MGI Symbol;Acc:MGI:101878]	253	300	318	315	747	605	927	1009
ENSMUSG00000022033	Pbk	PDZ binding kinase [Source:MGI Symbol;Acc:MGI:1289156]	87	59	65	42	54	88	60	62
ENSMUSG00000067786	Nnat	neuronatin [Source:MGI Symbol;Acc:MGI:104716]	133	96	72	84	271	339	246	205
ENSMUSG00000067608	Pcna-ps2	proliferating cell nuclear antigen pseudogene 2 [Source:MGI Symbol;Acc:MGI:97505]	62	67	80	63	62	49	78	72
ENSMUSG00000060063	Alox5ap	arachidonate 5-lipoxygenase activating protein [Source:MGI Symbol;Acc:MGI:107505]	340	384	380	383	655	871	846	859
ENSMUSG00000002266	Zim1	zinc finger, imprinted 1 [Source:MGI Symbol;Acc:MGI:1341879]	73	85	165	134	26	26	20	24
ENSMUSG00000066842	Hmcn1	hemicentin 1 [Source:MGI Symbol;Acc:MGI:2685047]	232	269	294	358	152	156	154	130
ENSMUSG00000064367	mt-Nd5	mitochondrially encoded NADH dehydrogenase 5 [Source:MGI Symbol;Acc:MGI:102496]	29133	32280	52504	32976	11341	12902	20082	12972
ENSMUSG00000076545	Igkv4-72	immunoglobulin kappa chain variable 4-72 [Source:MGI Symbol;Acc:MGI:2686345]	20	26	17	31	74	46	170	78
ENSMUSG00000064345	mt-Nd2	mitochondrially encoded NADH dehydrogenase 2 [Source:MGI Symbol;Acc:MGI:102500]	22931	20814	36820	24397	7379	10373	12290	8724
ENSMUSG00000030786	Itgam	integrin alpha M [Source:MGI Symbol;Acc:MGI:96607]	136	191	202	151	235	312	338	343
ENSMUSG00000055632	Hmcn2	hemicentin 2 [Source:MGI Symbol;Acc:MGI:2677838]	1527	1305	2169	2541	3195	3766	2457	1781
ENSMUSG00000031595	Pdgfrl	platelet-derived growth factor receptor-like [Source:MGI Symbol;Acc:MGI:1916047]	605	759	756	662	171	185	151	128
ENSMUSG00000019122	Ccl9	chemokine (C-C motif) ligand 9 [Source:MGI Symbol;Acc:MGI:104533]	425	626	869	810	991	1552	1485	1634
ENSMUSG00000042684	Npl	N-acetylneuraminate pyruvate lyase [Source:MGI Symbol;Acc:MGI:1921341]	73	118	114	98	95	111	114	101
ENSMUSG00000036887	C1qa	complement component 1, q subcomponent, alpha polypeptide [Source:MGI Symbol;Acc:MGI:88223]	1812	2581	2629	2606	3660	5126	4306	5633
ENSMUSG00000093894	Ighv1-53	immunoglobulin heavy variable 1-53 [Source:MGI Symbol;Acc:MGI:3576502]	20	35	3	22	92	69	85	83
ENSMUSG00000034839	Larp6	La ribonucleoprotein domain family, member 6 [Source:MGI Symbol;Acc:MGI:1914807]	86	141	125	93	182	343	240	252
ENSMUSG00000040809	Chil3	chitinase-like 3 [Source:MGI Symbol;Acc:MGI:1330860]	27	32	18	17	46	17	20	4
ENSMUSG00000005716	Pvalb	parvalbumin [Source:MGI Symbol;Acc:MGI:97821]	320	146	478	518	179	556	221	222
ENSMUSG00000021313	Ryr2	ryanodine receptor 2, cardiac [Source:MGI Symbol;Acc:MGI:99685]	194	212	260	228	67	34	44	49
ENSMUSG00000024397	Aif1	allograft inflammatory factor 1 [Source:MGI Symbol;Acc:MGI:1343098]	190	246	202	189	304	361	429	512
ENSMUSG00000023031	Cela1	chymotrypsin-like elastase family, member 1 [Source:MGI Symbol;Acc:MGI:95314]	20	30	22	31	42	57	31	39
ENSMUSG00000021702	Thbs4	thrombospondin 4 [Source:MGI Symbol;Acc:MGI:1101779]	532	372	707	809	311	173	159	172
ENSMUSG00000086324	Gm15564	predicted gene 15564 [Source:MGI Symbol;Acc:MGI:3783013]	15	87	22	22	36	49	13	47
ENSMUSG00000036905	C1qb	complement component 1, q subcomponent, beta polypeptide [Source:MGI Symbol;Acc:MGI:88224]	1862	2921	3062	2918	3889	5566	5133	6014
ENSMUSG00000029161	Cgref1	cell growth regulator with EF hand domain 1 [Source:MGI Symbol;Acc:MGI:1915817]	138	164	127	146	21	32	43	30
ENSMUSG00000030167	Klrc1	killer cell lectin-like receptor subfamily C, member 1 [Source:MGI Symbol;Acc:MGI:1336161]	25	22	22	16	76	67	143	133
ENSMUSG00000015947	Fcgr1	Fc receptor, IgG, high affinity I [Source:MGI Symbol;Acc:MGI:95498]	72	133	131	127	129	146	243	174
ENSMUSG00000002565	Scin	scinderin [Source:MGI Symbol;Acc:MGI:1306794]	28	23	28	12	91	57	111	76
ENSMUSG00000029673	Auts2	autism susceptibility candidate 2 [Source:MGI Symbol;Acc:MGI:1919847]	113	121	170	165	81	92	108	67
ENSMUSG00000094088	Ighv1-64	immunoglobulin heavy variable 1-64 [Source:MGI Symbol;Acc:MGI:4439789]	27	27	14	21	87	64	97	175
ENSMUSG00000021268	Meg3	maternally expressed 3 [Source:MGI Symbol;Acc:MGI:1202886]	764	669	674	655	355	427	178	288
ENSMUSG00000000031	H19	H19, imprinted maternally expressed transcript [Source:MGI Symbol;Acc:MGI:95891]	297	242	538	544	119	153	239	183
ENSMUSG00000076615	Ighg3	Immunoglobulin heavy constant gamma 3 [Source:MGI Symbol;Acc:MGI:2144790]	121	213	36	28	43	32	168	212
ENSMUSG00000105987	AI506816	expressed sequence AI506816 [Source:MGI Symbol;Acc:MGI:2140929]	159	175	164	719	1522	1103	1420	1403
ENSMUSG00000056071	S100a9	S100 calcium binding protein A9 (calgranulin B) [Source:MGI Symbol;Acc:MGI:1338947]	64	91	114	92	147	48	96	61
ENSMUSG00000036960	Clca2	chloride channel accessory 2 [Source:MGI Symbol;Acc:MGI:2139758]	96	85	114	120	58	105	69	70
ENSMUSG00000060962	Dmkn	dermokine [Source:MGI Symbol;Acc:MGI:1920962]	55	83	73	22	248	463	242	304
ENSMUSG00000079243	Xirp1	xin actin-binding repeat containing 1 [Source:MGI Symbol;Acc:MGI:1333878]	239	232	264	323	68	80	115	59
ENSMUSG00000097451	Rian	RNA imprinted and accumulated in nucleus [Source:MGI Symbol;Acc:MGI:1922995]	881	1179	1123	965	381	376	335	418
ENSMUSG00000095351	Igkv3-2	immunoglobulin kappa variable 3-2 [Source:MGI Symbol;Acc:MGI:1330850]	37	92	23	40	63	109	215	191
ENSMUSG00000022354	Ndufb9	NADH:ubiquinone oxidoreductase subunit B9 [Source:MGI Symbol;Acc:MGI:1913468]	94	36	52	66	116	173	70	147
ENSMUSG00000029082	Bst1	bone marrow stromal cell antigen 1 [Source:MGI Symbol;Acc:MGI:105370]	100	103	84	83	93	182	172	191
ENSMUSG00000094689	Ighv1-81	immunoglobulin heavy variable 1-81 [Source:MGI Symbol;Acc:MGI:4439635]	44	32	26	42	123	156	292	136
ENSMUSG00000091119	Ccdc152	coiled-coil domain containing 152 [Source:MGI Symbol;Acc:MGI:3641617]	27	25	24	20	42	40	32	64
ENSMUSG00000004730	Adgre1	adhesion G protein-coupled receptor E1 [Source:MGI Symbol;Acc:MGI:106912]	348	583	487	582	810	1136	1434	1240
ENSMUSG00000026180	Cxcr2	chemokine (C-X-C motif) receptor 2 [Source:MGI Symbol;Acc:MGI:105303]	28	35	36	30	21	14	36	16
ENSMUSG00000042828	Trim72	tripartite motif-containing 72 [Source:MGI Symbol;Acc:MGI:3612190]	227	222	187	165	80	82	56	68
ENSMUSG00000033825	Tpsb2	tryptase beta 2 [Source:MGI Symbol;Acc:MGI:96942]	411	579	698	456	955	1715	1660	2023
ENSMUSG00000042379	Esm1	endothelial cell-specific molecule 1 [Source:MGI Symbol;Acc:MGI:1918940]	109	81	93	150	54	183	69	81
ENSMUSG00000027322	Siglec1	sialic acid binding Ig-like lectin 1, sialoadhesin [Source:MGI Symbol;Acc:MGI:99668]	305	661	386	403	425	449	828	619
ENSMUSG00000032258	Lca5	Leber congenital amaurosis 5 (human) [Source:MGI Symbol;Acc:MGI:1923032]	97	108	109	92	112	95	94	97
ENSMUSG00000095753	Igkv4-53	immunoglobulin kappa variable 4-53 [Source:MGI Symbol;Acc:MGI:2686266]	20	37	20	22	113	31	308	55
ENSMUSG00000027996	Sfrp2	secreted frizzled-related protein 2 [Source:MGI Symbol;Acc:MGI:108078]	5894	6158	5481	6097	3112	2880	3415	2969
ENSMUSG00000067235	H2-Q10	histocompatibility 2, Q region locus 10 [Source:MGI Symbol;Acc:MGI:95929]	53	58	45	54	301	315	201	206
ENSMUSG00000061068	Mcpt4	mast cell protease 4 [Source:MGI Symbol;Acc:MGI:96940]	627	697	872	557	1581	2329	2291	3206
ENSMUSG00000030142	Clec4e	C-type lectin domain family 4, member e [Source:MGI Symbol;Acc:MGI:1861232]	64	60	53	35	97	56	115	73
ENSMUSG00000039037	St6galnac5	ST6 (alpha-N-acetyl-neuraminyl-2,3-beta-galactosyl-1,3)-N-acetylgalactosaminide alpha-2,6-sialyltransferase 5 [Source:MGI Symbol;Acc:MGI:1349471]	27	25	30	18	55	56	65	44
ENSMUSG00000007122	Casq1	calsequestrin 1 [Source:MGI Symbol;Acc:MGI:1309468]	143	65	180	171	79	207	126	107
ENSMUSG00000027894	Slc6a17	solute carrier family 6 (neurotransmitter transporter), member 17 [Source:MGI Symbol;Acc:MGI:2442535]	106	101	116	99	62	43	65	31
ENSMUSG00000064370	mt-Cytb	mitochondrially encoded cytochrome b [Source:MGI Symbol;Acc:MGI:102501]	67635	60607	100671	70642	23982	30387	35170	26853
ENSMUSG00000076934	Iglv1	immunoglobulin lambda variable 1 [Source:MGI Symbol;Acc:MGI:96530]	64	110	44	61	155	140	192	211
ENSMUSG00000038156	Spon1	spondin 1, (f-spondin) extracellular matrix protein [Source:MGI Symbol;Acc:MGI:2385287]	403	541	546	630	339	403	566	285
ENSMUSG00000030579	Tyrobp	TYRO protein tyrosine kinase binding protein [Source:MGI Symbol;Acc:MGI:1277211]	471	529	440	454	791	1245	1105	1274
ENSMUSG00000020866	Cacna1g	calcium channel, voltage-dependent, T type, alpha 1G subunit [Source:MGI Symbol;Acc:MGI:1201678]	440	406	473	487	274	192	247	149
ENSMUSG00000079071	Gm14085	predicted gene 14085 [Source:MGI Symbol;Acc:MGI:3702173]	1087	833	918	738	706	235	360	476
ENSMUSG00000021097	Clmn	calmin [Source:MGI Symbol;Acc:MGI:2136957]	499	431	444	531	192	196	172	158
ENSMUSG00000040466	Blvrb	biliverdin reductase B (flavin reductase (NADPH)) [Source:MGI Symbol;Acc:MGI:2385271]	652	674	606	720	1065	1399	971	1294
ENSMUSG00000081219	Bambi-ps1	BMP and activin membrane-bound inhibitor, pseudogene (Xenopus laevis) [Source:MGI Symbol;Acc:MGI:1932402]	446	468	464	433	247	229	249	224
ENSMUSG00000045502	Hcar2	hydroxycarboxylic acid receptor 2 [Source:MGI Symbol;Acc:MGI:1933383]	42	59	67	84	96	69	103	82
ENSMUSG00000030730	Atp2a1	ATPase, Ca++ transporting, cardiac muscle, fast twitch 1 [Source:MGI Symbol;Acc:MGI:105058]	577	304	880	683	399	1142	650	590
ENSMUSG00000021565	Slc6a19	solute carrier family 6 (neurotransmitter transporter), member 19 [Source:MGI Symbol;Acc:MGI:1921588]	96	51	81	46	187	71	76	126
ENSMUSG00000067242	Lgi1	leucine-rich repeat LGI family, member 1 [Source:MGI Symbol;Acc:MGI:1861691]	100	141	128	132	52	71	51	37
ENSMUSG00000025804	Ccr1	chemokine (C-C motif) receptor 1 [Source:MGI Symbol;Acc:MGI:104618]	73	89	69	76	98	105	194	180
ENSMUSG00000066058	Cldn19	claudin 19 [Source:MGI Symbol;Acc:MGI:3033992]	183	120	159	171	49	55	38	28
ENSMUSG00000073418	C4b	complement component 4B (Chido blood group) [Source:MGI Symbol;Acc:MGI:88228]	3284	4721	5194	4295	7778	7894	10996	9648
ENSMUSG00000022225	Cma1	chymase 1, mast cell [Source:MGI Symbol;Acc:MGI:96941]	343	421	589	414	751	1158	1142	1531
ENSMUSG00000060019	Gm10073	predicted pseudogene 10073 [Source:MGI Symbol;Acc:MGI:3641908]	38	40	31	34	54	57	46	63
ENSMUSG00000073940	Hbb-bt	hemoglobin, beta adult t chain [Source:MGI Symbol;Acc:MGI:5474850]	2781	2329	1643	2424	3005	5430	2567	3454
ENSMUSG00000051906	Cd209f	CD209f antigen [Source:MGI Symbol;Acc:MGI:1916392]	849	1898	1713	1561	1897	1927	2330	2364
ENSMUSG00000032246	Calml4	calmodulin-like 4 [Source:MGI Symbol;Acc:MGI:1922850]	112	124	118	102	161	163	146	150
ENSMUSG00000033006	Sox10	SRY (sex determining region Y)-box 10 [Source:MGI Symbol;Acc:MGI:98358]	245	167	171	220	88	133	71	91
ENSMUSG00000058715	Fcer1g	Fc receptor, IgE, high affinity I, gamma polypeptide [Source:MGI Symbol;Acc:MGI:95496]	358	320	327	383	555	837	690	716
ENSMUSG00000069601	Ank3	ankyrin 3, epithelial [Source:MGI Symbol;Acc:MGI:88026]	321	354	354	345	140	149	128	138
ENSMUSG00000104291	A130071D04Rik	RIKEN cDNA A130071D04 gene [Source:MGI Symbol;Acc:MGI:2444749]	103	66	75	70	180	416	97	392
ENSMUSG00000098702	1500015A07Rik	RIKEN cDNA 1500015A07 gene [Source:MGI Symbol;Acc:MGI:1916232]	87	66	91	65	97	63	79	91
ENSMUSG00000051910	Sox6	SRY (sex determining region Y)-box 6 [Source:MGI Symbol;Acc:MGI:98368]	163	123	134	158	42	77	87	73
ENSMUSG00000020061	Mybpc1	myosin binding protein C, slow-type [Source:MGI Symbol;Acc:MGI:1336213]	138	64	173	126	25	87	48	55
ENSMUSG00000076556	Igkv4-57	immunoglobulin kappa variable 4-57 [Source:MGI Symbol;Acc:MGI:2685035]	41	69	13	14	87	89	114	295
ENSMUSG00000023913	Pla2g7	phospholipase A2, group VII (platelet-activating factor acetylhydrolase, plasma) [Source:MGI Symbol;Acc:MGI:1351327]	253	351	348	342	588	669	753	714
ENSMUSG00000015852	Fcrls	Fc receptor-like S, scavenger receptor [Source:MGI Symbol;Acc:MGI:1933397]	504	743	827	775	771	827	860	1067
ENSMUSG00000069516	Lyz2	lysozyme 2 [Source:MGI Symbol;Acc:MGI:96897]	5300	6946	6576	7021	11579	15615	16347	16843
ENSMUSG00000039109	F13a1	coagulation factor XIII, A1 subunit [Source:MGI Symbol;Acc:MGI:1921395]	1522	3008	3263	2813	2990	3495	4689	3543
ENSMUSG00000007891	Ctsd	cathepsin D [Source:MGI Symbol;Acc:MGI:88562]	2542	1667	1973	2441	3664	6433	3288	5194
ENSMUSG00000056054	S100a8	S100 calcium binding protein A8 (calgranulin A) [Source:MGI Symbol;Acc:MGI:88244]	40	45	40	38	73	20	50	37
ENSMUSG00000061723	Tnnt3	troponin T3, skeletal, fast [Source:MGI Symbol;Acc:MGI:109550]	800	382	1372	1110	500	1261	585	506
ENSMUSG00000006344	Ggt5	gamma-glutamyltransferase 5 [Source:MGI Symbol;Acc:MGI:1346063]	518	496	510	535	683	977	680	650
ENSMUSG00000038319	Kcnh2	potassium voltage-gated channel, subfamily H (eag-related), member 2 [Source:MGI Symbol;Acc:MGI:1341722]	246	257	205	192	109	57	76	93
ENSMUSG00000053746	Ptrh1	peptidyl-tRNA hydrolase 1 homolog [Source:MGI Symbol;Acc:MGI:1913779]	64	47	47	56	83	87	58	102
ENSMUSG00000050777	Tmem37	transmembrane protein 37 [Source:MGI Symbol;Acc:MGI:2157899]	41	28	38	47	59	94	88	69
ENSMUSG00000041482	Piezo2	piezo-type mechanosensitive ion channel component 2 [Source:MGI Symbol;Acc:MGI:1918781]	148	122	266	134	92	98	89	93
ENSMUSG00000021423	Ly86	lymphocyte antigen 86 [Source:MGI Symbol;Acc:MGI:1321404]	262	381	248	277	537	601	677	805
ENSMUSG00000070323	Mmp27	matrix metallopeptidase 27 [Source:MGI Symbol;Acc:MGI:3039232]	270	438	483	353	86	129	133	85
ENSMUSG00000037966	Ninj1	ninjurin 1 [Source:MGI Symbol;Acc:MGI:1196617]	731	936	893	1003	1273	1635	1438	1719
ENSMUSG00000006403	Adamts4	a disintegrin-like and metallopeptidase (reprolysin type) with thrombospondin type 1 motif, 4 [Source:MGI Symbol;Acc:MGI:1339949]	5794	6361	5937	5461	2858	2163	2704	1763
ENSMUSG00000098973	Mir6236	microRNA 6236 [Source:MGI Symbol;Acc:MGI:5530929]	120	108	125	110	120	250	90	182
ENSMUSG00000026077	Npas2	neuronal PAS domain protein 2 [Source:MGI Symbol;Acc:MGI:109232]	179	238	272	229	203	190	159	132
ENSMUSG00000020808	Pimreg	PICALM interacting mitotic regulator [Source:MGI Symbol;Acc:MGI:1924434]	87	60	69	50	61	90	61	47
ENSMUSG00000042607	Asb4	ankyrin repeat and SOCS box-containing 4 [Source:MGI Symbol;Acc:MGI:1929751]	197	162	222	185	59	55	52	61
ENSMUSG00000025877	Hk3	hexokinase 3 [Source:MGI Symbol;Acc:MGI:2670962]	262	269	237	327	281	461	411	373
ENSMUSG00000038239	Hrc	histidine rich calcium binding protein [Source:MGI Symbol;Acc:MGI:96226]	157	116	155	178	68	104	92	53
ENSMUSG00000070547	Mrgprb1	MAS-related GPR, member B1 [Source:MGI Symbol;Acc:MGI:3033115]	31	41	60	37	81	97	145	142
ENSMUSG00000083061	Gm12191	predicted gene 12191 [Source:MGI Symbol;Acc:MGI:3651293]	64	71	70	56	90	106	69	86
ENSMUSG00000101111	Gm28437	predicted gene 28437 [Source:MGI Symbol;Acc:MGI:5579143]	250	274	444	263	99	151	183	120
ENSMUSG00000000317	Bcl6b	B cell CLL/lymphoma 6, member B [Source:MGI Symbol;Acc:MGI:1278332]	1525	1213	1247	1757	1172	1783	982	785
ENSMUSG00000053846	Lipg	lipase, endothelial [Source:MGI Symbol;Acc:MGI:1341803]	400	355	484	393	152	109	54	127
ENSMUSG00000018459	Slc13a3	solute carrier family 13 (sodium-dependent dicarboxylate transporter), member 3 [Source:MGI Symbol;Acc:MGI:2149635]	27	44	59	66	49	66	82	70
ENSMUSG00000037813	D630003M21Rik	RIKEN cDNA D630003M21 gene [Source:MGI Symbol;Acc:MGI:3606579]	149	129	172	160	79	89	84	61
ENSMUSG00000017002	Slpi	secretory leukocyte peptidase inhibitor [Source:MGI Symbol;Acc:MGI:109297]	58	46	52	36	72	93	104	117
ENSMUSG00000031910	Has3	hyaluronan synthase 3 [Source:MGI Symbol;Acc:MGI:109599]	97	121	91	144	67	59	58	32
ENSMUSG00000001349	Cnn1	calponin 1 [Source:MGI Symbol;Acc:MGI:104979]	406	410	408	283	112	96	122	155
ENSMUSG00000061816	Myl1	myosin, light polypeptide 1 [Source:MGI Symbol;Acc:MGI:97269]	468	204	765	602	252	557	315	251
ENSMUSG00000032348	Gsta4	glutathione S-transferase, alpha 4 [Source:MGI Symbol;Acc:MGI:1309515]	108	71	91	104	123	75	106	209
ENSMUSG00000002847	Pla1a	phospholipase A1 member A [Source:MGI Symbol;Acc:MGI:1934677]	837	1467	1260	769	3229	4666	3174	3739
ENSMUSG00000114608	Gm36161	predicted gene, 36161 [Source:MGI Symbol;Acc:MGI:5595320]	82	126	109	101	27	84	126	139
ENSMUSG00000043157	Arl11	ADP-ribosylation factor-like 11 [Source:MGI Symbol;Acc:MGI:2444054]	32	33	41	36	39	100	97	88
ENSMUSG00000043719	Col6a6	collagen, type VI, alpha 6 [Source:MGI Symbol;Acc:MGI:2444259]	641	1219	1370	1191	484	503	544	458
ENSMUSG00000106106	CT010467.1	18s RNA, related sequence 5	96	61	67	75	132	61	29	89
ENSMUSG00000038642	Ctss	cathepsin S [Source:MGI Symbol;Acc:MGI:107341]	2909	3052	2866	3006	5229	6503	6581	7937
ENSMUSG00000035385	Ccl2	chemokine (C-C motif) ligand 2 [Source:MGI Symbol;Acc:MGI:98259]	465	761	720	358	1436	1588	1147	1587
ENSMUSG00000004609	Cd33	CD33 antigen [Source:MGI Symbol;Acc:MGI:99440]	100	194	139	90	129	218	264	239
ENSMUSG00000017716	Birc5	baculoviral IAP repeat-containing 5 [Source:MGI Symbol;Acc:MGI:1203517]	147	110	92	72	104	120	128	153
ENSMUSG00000021190	Lgmn	legumain [Source:MGI Symbol;Acc:MGI:1330838]	2295	2352	2439	2455	2689	4349	3595	4036
ENSMUSG00000034652	Cd300a	CD300A molecule [Source:MGI Symbol;Acc:MGI:2443411]	140	210	168	196	303	448	453	468
ENSMUSG00000076564	Igkv12-46	immunoglobulin kappa variable 12-46 [Source:MGI Symbol;Acc:MGI:4439773]	26	37	36	35	54	45	120	190
ENSMUSG00000094335	Igkv1-117	immunoglobulin kappa variable 1-117 [Source:MGI Symbol;Acc:MGI:4439721]	97	192	116	108	318	160	465	433
ENSMUSG00000037379	Spon2	spondin 2, extracellular matrix protein [Source:MGI Symbol;Acc:MGI:1923724]	256	305	293	330	748	781	584	565
ENSMUSG00000002265	Peg3	paternally expressed 3 [Source:MGI Symbol;Acc:MGI:104748]	902	1003	1198	1133	423	421	296	342
ENSMUSG00000049037	Clec4a1	C-type lectin domain family 4, member a1 [Source:MGI Symbol;Acc:MGI:3036291]	89	183	187	164	190	281	336	275
ENSMUSG00000004552	Ctse	cathepsin E [Source:MGI Symbol;Acc:MGI:107361]	258	501	369	304	151	80	198	141
ENSMUSG00000012705	Retn	resistin [Source:MGI Symbol;Acc:MGI:1888506]	91	40	64	58	203	210	157	174
ENSMUSG00000025610	Map3k7cl	Map3k7 C-terminal like [Source:MGI Symbol;Acc:MGI:2446584]	305	235	242	301	81	118	80	61
ENSMUSG00000053897	Slc39a8	solute carrier family 39 (metal ion transporter), member 8 [Source:MGI Symbol;Acc:MGI:1914797]	498	454	516	568	127	120	139	178
ENSMUSG00000006457	Actn3	actinin alpha 3 [Source:MGI Symbol;Acc:MGI:99678]	246	153	513	510	249	485	235	182
ENSMUSG00000027375	Mal	myelin and lymphocyte protein, T cell differentiation protein [Source:MGI Symbol;Acc:MGI:892970]	334	280	276	333	83	116	100	65
ENSMUSG00000005233	Spc25	SPC25, NDC80 kinetochore complex component, homolog (S. cerevisiae) [Source:MGI Symbol;Acc:MGI:1913692]	64	58	67	76	61	67	50	93
ENSMUSG00000001506	Col1a1	collagen, type I, alpha 1 [Source:MGI Symbol;Acc:MGI:88467]	251254	256881	264914	310221	79303	82555	70836	75480
ENSMUSG00000051331	Cacna1c	calcium channel, voltage-dependent, L type, alpha 1C subunit [Source:MGI Symbol;Acc:MGI:103013]	484	401	508	472	292	332	264	132
ENSMUSG00000032181	Scg3	secretogranin III [Source:MGI Symbol;Acc:MGI:103032]	88	122	110	129	293	413	218	180
ENSMUSG00000036040	Adamtsl2	ADAMTS-like 2 [Source:MGI Symbol;Acc:MGI:1925044]	91	75	126	103	47	44	48	37
ENSMUSG00000061462	Obscn	obscurin, cytoskeletal calmodulin and titin-interacting RhoGEF [Source:MGI Symbol;Acc:MGI:2681862]	87	136	112	96	51	64	74	110
ENSMUSG00000040963	Asgr2	asialoglycoprotein receptor 2 [Source:MGI Symbol;Acc:MGI:88082]	26	28	30	33	47	50	62	49
ENSMUSG00000105906	Iglc1	immunoglobulin lambda constant 1 [Source:MGI Symbol;Acc:MGI:99546]	51	76	40	35	66	91	97	129
ENSMUSG00000030787	Lyve1	lymphatic vessel endothelial hyaluronan receptor 1 [Source:MGI Symbol;Acc:MGI:2136348]	427	785	905	654	743	792	1184	1060
ENSMUSG00000094344	Gm11942	predicted gene 11942 [Source:MGI Symbol;Acc:MGI:3650608]	117	62	85	58	89	127	68	136
ENSMUSG00000028989	Angptl7	angiopoietin-like 7 [Source:MGI Symbol;Acc:MGI:3605801]	109	56	133	189	124	126	216	86
ENSMUSG00000032179	Bmp5	bone morphogenetic protein 5 [Source:MGI Symbol;Acc:MGI:88181]	91	105	105	147	57	89	80	54
ENSMUSG00000094797	Igkv6-15	immunoglobulin kappa variable 6-15 [Source:MGI Symbol;Acc:MGI:1330831]	94	103	71	85	158	149	436	267
ENSMUSG00000064294	Aox3	aldehyde oxidase 3 [Source:MGI Symbol;Acc:MGI:1918974]	50	69	87	39	200	178	260	215
ENSMUSG00000067201	H2-M9	histocompatibility 2, M region locus 9 [Source:MGI Symbol;Acc:MGI:1276570]	292	275	315	248	135	171	140	142
ENSMUSG00000006638	Abhd1	abhydrolase domain containing 1 [Source:MGI Symbol;Acc:MGI:1931013]	213	172	162	126	79	62	51	51
ENSMUSG00000029322	Plac8	placenta-specific 8 [Source:MGI Symbol;Acc:MGI:2445289]	745	847	500	525	1154	972	1256	1414
ENSMUSG00000029348	Asphd2	aspartate beta-hydroxylase domain containing 2 [Source:MGI Symbol;Acc:MGI:1920148]	27	31	36	22	98	102	107	116
ENSMUSG00000069892	9930111J21Rik2	RIKEN cDNA 9930111J21 gene 2 [Source:MGI Symbol;Acc:MGI:3711310]	1150	1757	1629	1121	964	545	1361	812
ENSMUSG00000061603	Akap6	A kinase (PRKA) anchor protein 6 [Source:MGI Symbol;Acc:MGI:3050566]	168	156	159	210	123	111	173	77
ENSMUSG00000021485	Mxd3	Max dimerization protein 3 [Source:MGI Symbol;Acc:MGI:104987]	64	43	26	31	26	51	28	38
ENSMUSG00000032725	Folr2	folate receptor 2 (fetal) [Source:MGI Symbol;Acc:MGI:95569]	604	1029	1117	983	1324	1851	1721	1973
ENSMUSG00000096459	Ighv9-3	immunoglobulin heavy variable V9-3 [Source:MGI Symbol;Acc:MGI:3642720]	66	66	29	36	104	165	238	146
ENSMUSG00000024730	Ms4a8a	membrane-spanning 4-domains, subfamily A, member 8A [Source:MGI Symbol;Acc:MGI:1927657]	20	29	35	34	44	50	95	72
ENSMUSG00000026712	Mrc1	mannose receptor, C type 1 [Source:MGI Symbol;Acc:MGI:97142]	1620	3040	3053	2574	2836	3176	4408	3450
ENSMUSG00000029335	Bmp3	bone morphogenetic protein 3 [Source:MGI Symbol;Acc:MGI:88179]	80	95	99	47	186	326	262	416
ENSMUSG00000064325	Hhip	Hedgehog-interacting protein [Source:MGI Symbol;Acc:MGI:1341847]	207	227	228	201	63	59	82	36
ENSMUSG00000058427	Cxcl2	chemokine (C-X-C motif) ligand 2 [Source:MGI Symbol;Acc:MGI:1340094]	801	974	969	640	1173	1877	1429	1431
ENSMUSG00000030739	Myh14	myosin, heavy polypeptide 14 [Source:MGI Symbol;Acc:MGI:1919210]	176	90	247	165	82	63	36	114
ENSMUSG00000031775	Pllp	plasma membrane proteolipid [Source:MGI Symbol;Acc:MGI:1915051]	135	96	125	133	36	37	33	34
ENSMUSG00000040498	Igsf23	immunoglobulin superfamily, member 23 [Source:MGI Symbol;Acc:MGI:1917330]	62	50	73	72	50	28	21	41
ENSMUSG00000049538	Adamts16	a disintegrin-like and metallopeptidase (reprolysin type) with thrombospondin type 1 motif, 16 [Source:MGI Symbol;Acc:MGI:2429637]	176	530	355	248	186	225	181	171
ENSMUSG00000061578	Ksr2	kinase suppressor of ras 2 [Source:MGI Symbol;Acc:MGI:3610315]	119	100	115	106	38	27	23	41
ENSMUSG00000001025	S100a6	S100 calcium binding protein A6 (calcyclin) [Source:MGI Symbol;Acc:MGI:1339467]	2297	1736	2014	1942	5178	7923	3826	5073
ENSMUSG00000029864	Gstk1	glutathione S-transferase kappa 1 [Source:MGI Symbol;Acc:MGI:1923513]	51	39	45	71	172	187	140	180
ENSMUSG00000075014	Gm10800	predicted gene 10800 [Source:MGI Symbol;Acc:MGI:3641657]	87	56	59	104	145	124	86	133
ENSMUSG00000100017	2410022M11Rik	RIKEN cDNA 2410022M11 gene [Source:MGI Symbol;Acc:MGI:1917005]	98	49	61	62	127	105	89	146
ENSMUSG00000030672	Mylpf	myosin light chain, phosphorylatable, fast skeletal muscle [Source:MGI Symbol;Acc:MGI:97273]	437	243	644	637	303	536	330	270
ENSMUSG00000081855	Rpl17-ps5	ribosomal protein L17, pseudogene 5 [Source:MGI Symbol;Acc:MGI:3704246]	56	153	139	103	59	51	151	67
ENSMUSG00000004473	Clec11a	C-type lectin domain family 11, member a [Source:MGI Symbol;Acc:MGI:1298219]	1417	1756	1637	1663	500	447	516	474
ENSMUSG00000025461	Cd163l1	CD163 molecule-like 1 [Source:MGI Symbol;Acc:MGI:2443796]	201	207	170	192	429	414	355	446
ENSMUSG00000033508	Asprv1	aspartic peptidase, retroviral-like 1 [Source:MGI Symbol;Acc:MGI:1915105]	72	50	43	49	47	50	50	50
ENSMUSG00000034127	Tspan8	tetraspanin 8 [Source:MGI Symbol;Acc:MGI:2384918]	47	28	53	42	246	113	59	106
ENSMUSG00000076569	Igkv5-39	immunoglobulin kappa variable 5-39 [Source:MGI Symbol;Acc:MGI:2686255]	15	52	27	34	66	57	180	61
ENSMUSG00000076596	Igkv3-10	immunoglobulin kappa variable 3-10 [Source:MGI Symbol;Acc:MGI:1330821]	43	44	23	35	81	42	276	119
ENSMUSG00000025370	Cdh9	cadherin 9 [Source:MGI Symbol;Acc:MGI:107433]	19	45	43	17	86	130	107	116
ENSMUSG00000043366	Olfr78	olfactory receptor 78 [Source:MGI Symbol;Acc:MGI:2157548]	205	86	131	140	73	84	81	34
ENSMUSG00000078922	Tgtp1	T cell specific GTPase 1 [Source:MGI Symbol;Acc:MGI:98734]	427	446	429	376	377	259	616	357
ENSMUSG00000025207	Sema4g	sema domain, immunoglobulin domain (Ig), transmembrane domain (TM) and short cytoplasmic domain, (semaphorin) 4G [Source:MGI Symbol;Acc:MGI:1347047]	97	112	107	116	32	44	32	28
ENSMUSG00000057880	Abat	4-aminobutyrate aminotransferase [Source:MGI Symbol;Acc:MGI:2443582]	174	192	239	274	125	144	196	112
ENSMUSG00000090124	Ugt1a7c	UDP glucuronosyltransferase 1 family, polypeptide A7C [Source:MGI Symbol;Acc:MGI:3032636]	47	50	42	30	50	87	84	72
ENSMUSG00000096715	Igkv3-4	immunoglobulin kappa variable 3-4 [Source:MGI Symbol;Acc:MGI:1330855]	44	61	28	46	96	109	133	77
ENSMUSG00000053963	Stum	mechanosensory transduction mediator [Source:MGI Symbol;Acc:MGI:2138735]	196	146	160	189	80	99	124	56
ENSMUSG00000096954	Gdap10	ganglioside-induced differentiation-associated-protein 10 [Source:MGI Symbol;Acc:MGI:1338008]	199	326	217	181	131	87	171	124
ENSMUSG00000020865	Abcc3	ATP-binding cassette, sub-family C (CFTR/MRP), member 3 [Source:MGI Symbol;Acc:MGI:1923658]	69	69	91	58	90	123	132	151
ENSMUSG00000032251	Irak1bp1	interleukin-1 receptor-associated kinase 1 binding protein 1 [Source:MGI Symbol;Acc:MGI:1929475]	30	42	42	59	91	87	80	76
ENSMUSG00000028859	Csf3r	colony stimulating factor 3 receptor (granulocyte) [Source:MGI Symbol;Acc:MGI:1339755]	133	150	127	181	179	126	214	146
ENSMUSG00000044229	Nxpe4	neurexophilin and PC-esterase domain family, member 4 [Source:MGI Symbol;Acc:MGI:1924792]	790	659	723	878	490	690	736	320
ENSMUSG00000022491	Glycam1	glycosylation dependent cell adhesion molecule 1 [Source:MGI Symbol;Acc:MGI:95759]	121	189	149	95	47	32	34	61
ENSMUSG00000078816	Prkcg	protein kinase C, gamma [Source:MGI Symbol;Acc:MGI:97597]	333	276	241	274	255	336	183	166
ENSMUSG00000032511	Scn5a	sodium channel, voltage-gated, type V, alpha [Source:MGI Symbol;Acc:MGI:98251]	140	88	98	125	63	65	57	27
ENSMUSG00000027398	Il1b	interleukin 1 beta [Source:MGI Symbol;Acc:MGI:96543]	596	667	517	424	942	722	1057	1040
ENSMUSG00000043832	Clec4a3	C-type lectin domain family 4, member a3 [Source:MGI Symbol;Acc:MGI:1920399]	81	162	169	143	129	196	269	219
ENSMUSG00000047638	Nr1h4	nuclear receptor subfamily 1, group H, member 4 [Source:MGI Symbol;Acc:MGI:1352464]	42	52	31	16	95	150	142	122
ENSMUSG00000025289	Prdx4	peroxiredoxin 4 [Source:MGI Symbol;Acc:MGI:1859815]	441	372	354	333	488	700	524	602
ENSMUSG00000094796	BC147527	cDNA sequence BC147527 [Source:MGI Symbol;Acc:MGI:4840510]	262	202	133	157	16	71	89	103
ENSMUSG00000029059	Fam213b	family with sequence similarity 213, member B [Source:MGI Symbol;Acc:MGI:1913719]	268	238	287	242	293	468	320	435
ENSMUSG00000052305	Hbb-bs	hemoglobin, beta adult s chain [Source:MGI Symbol;Acc:MGI:5474852]	27880	23133	15062	24073	33838	61815	27413	38020
ENSMUSG00000036885	Arhgef26	Rho guanine nucleotide exchange factor (GEF) 26 [Source:MGI Symbol;Acc:MGI:1918053]	252	254	262	289	142	239	199	138
ENSMUSG00000042737	Dpm3	dolichyl-phosphate mannosyltransferase polypeptide 3 [Source:MGI Symbol;Acc:MGI:1915813]	325	143	187	256	447	508	244	495
ENSMUSG00000031722	Hp	haptoglobin [Source:MGI Symbol;Acc:MGI:96211]	278	248	204	314	477	736	383	410
ENSMUSG00000047798	Cd300lf	CD300 molecule like family member F [Source:MGI Symbol;Acc:MGI:2442359]	41	74	42	65	66	28	56	43
ENSMUSG00000073125	Xlr3b	X-linked lymphocyte-regulated 3B [Source:MGI Symbol;Acc:MGI:109505]	121	25	35	16	182	111	156	221
ENSMUSG00000026986	Hnmt	histamine N-methyltransferase [Source:MGI Symbol;Acc:MGI:2153181]	51	43	59	38	95	126	94	90
ENSMUSG00000025094	Slc18a2	solute carrier family 18 (vesicular monoamine), member 2 [Source:MGI Symbol;Acc:MGI:106677]	31	33	48	27	62	81	88	86
ENSMUSG00000094872	Igkv9-120	immunoglobulin kappa chain variable 9-120 [Source:MGI Symbol;Acc:MGI:3647784]	45	54	37	66	73	64	102	72
ENSMUSG00000000903	Vpreb3	pre-B lymphocyte gene 3 [Source:MGI Symbol;Acc:MGI:98938]	43	60	29	32	91	58	55	81
ENSMUSG00000051439	Cd14	CD14 antigen [Source:MGI Symbol;Acc:MGI:88318]	755	838	802	631	1467	1777	1281	1280
ENSMUSG00000028378	Ptgr1	prostaglandin reductase 1 [Source:MGI Symbol;Acc:MGI:1914353]	144	177	221	171	154	331	218	264
ENSMUSG00000049988	Lrrc25	leucine rich repeat containing 25 [Source:MGI Symbol;Acc:MGI:2445284]	112	187	188	171	246	333	301	312
ENSMUSG00000020838	Slc6a4	solute carrier family 6 (neurotransmitter transporter, serotonin), member 4 [Source:MGI Symbol;Acc:MGI:96285]	49	45	66	36	70	98	152	135
ENSMUSG00000026768	Itga8	integrin alpha 8 [Source:MGI Symbol;Acc:MGI:109442]	330	293	304	283	113	104	218	82
ENSMUSG00000014813	Stc1	stanniocalcin 1 [Source:MGI Symbol;Acc:MGI:109131]	756	726	931	765	172	518	347	255
ENSMUSG00000026548	Slamf9	SLAM family member 9 [Source:MGI Symbol;Acc:MGI:1923692]	72	80	79	63	90	230	187	155
ENSMUSG00000037601	Nme1	NME/NM23 nucleoside diphosphate kinase 1 [Source:MGI Symbol;Acc:MGI:97355]	97	66	71	97	145	143	73	148
ENSMUSG00000041479	Syt15	synaptotagmin XV [Source:MGI Symbol;Acc:MGI:2442166]	665	564	586	761	313	400	476	224
ENSMUSG00000052133	Sema5b	sema domain, seven thrombospondin repeats (type 1 and type 1-like), transmembrane domain (TM) and short cytoplasmic domain, (semaphorin) 5B [Source:MGI Symbol;Acc:MGI:107555]	112	118	87	118	43	43	51	34
ENSMUSG00000026683	Nuf2	NUF2, NDC80 kinetochore complex component [Source:MGI Symbol;Acc:MGI:1914227]	101	74	72	78	68	91	84	101
ENSMUSG00000095794	Igkv6-17	immunoglobulin kappa variable 6-17 [Source:MGI Symbol;Acc:MGI:1330833]	54	91	39	66	122	117	102	143
ENSMUSG00000055485	Soga1	suppressor of glucose, autophagy associated 1 [Source:MGI Symbol;Acc:MGI:2444575]	1331	1650	1508	1574	1061	924	1247	893
ENSMUSG00000083261	Gm7816	predicted pseudogene 7816 [Source:MGI Symbol;Acc:MGI:3646286]	78	106	125	90	66	50	53	46
ENSMUSG00000000303	Cdh1	cadherin 1 [Source:MGI Symbol;Acc:MGI:88354]	119	84	274	72	66	84	50	134
ENSMUSG00000034282	Evpl	envoplakin [Source:MGI Symbol;Acc:MGI:107507]	113	79	127	84	90	51	29	69
ENSMUSG00000064351	mt-Co1	mitochondrially encoded cytochrome c oxidase I [Source:MGI Symbol;Acc:MGI:102504]	140888	144396	217216	146274	56592	71458	97626	68437
ENSMUSG00000072115	Ang	angiogenin, ribonuclease, RNase A family, 5 [Source:MGI Symbol;Acc:MGI:88022]	57	82	70	60	164	255	140	209
ENSMUSG00000034947	Tmem106a	transmembrane protein 106A [Source:MGI Symbol;Acc:MGI:1922056]	349	449	476	423	632	931	845	815
ENSMUSG00000059412	Fxyd2	FXYD domain-containing ion transport regulator 2 [Source:MGI Symbol;Acc:MGI:1195260]	64	93	102	80	176	329	206	293
ENSMUSG00000059479	B3gnt8	UDP-GlcNAc:betaGal beta-1,3-N-acetylglucosaminyltransferase 8 [Source:MGI Symbol;Acc:MGI:2385269]	120	111	114	140	188	203	183	212
ENSMUSG00000026950	Neb	nebulin [Source:MGI Symbol;Acc:MGI:97292]	107	112	227	140	126	151	146	160
ENSMUSG00000074476	Spc24	SPC24, NDC80 kinetochore complex component, homolog (S. cerevisiae) [Source:MGI Symbol;Acc:MGI:1914879]	136	55	70	67	63	87	62	93
ENSMUSG00000043631	Ecm2	extracellular matrix protein 2, female organ and adipocyte specific [Source:MGI Symbol;Acc:MGI:3039578]	1342	1507	1614	1406	893	1175	1213	810
ENSMUSG00000035273	Hpse	heparanase [Source:MGI Symbol;Acc:MGI:1343124]	287	413	367	281	556	538	704	782
ENSMUSG00000049608	Gpr55	G protein-coupled receptor 55 [Source:MGI Symbol;Acc:MGI:2685064]	64	48	54	28	130	77	128	126
ENSMUSG00000026981	Il1rn	interleukin 1 receptor antagonist [Source:MGI Symbol;Acc:MGI:96547]	45	28	31	34	47	73	100	83
ENSMUSG00000043424	Eif3j2	eukaryotic translation initiation factor 3, subunit J2 [Source:MGI Symbol;Acc:MGI:3704486]	34	82	64	50	52	37	51	52
ENSMUSG00000036777	Anln	anillin, actin binding protein [Source:MGI Symbol;Acc:MGI:1920174]	165	150	157	113	91	156	151	140
ENSMUSG00000058818	Pirb	paired Ig-like receptor B [Source:MGI Symbol;Acc:MGI:894311]	387	503	442	423	615	696	807	787
ENSMUSG00000031838	Ifi30	interferon gamma inducible protein 30 [Source:MGI Symbol;Acc:MGI:2137648]	1342	1198	1120	1253	1555	1807	1846	2040
ENSMUSG00000095630	Igkv6-23	immunoglobulin kappa variable 6-23 [Source:MGI Symbol;Acc:MGI:3711980]	59	74	50	43	125	86	246	217
ENSMUSG00000048826	Dact2	dishevelled-binding antagonist of beta-catenin 2 [Source:MGI Symbol;Acc:MGI:1920347]	378	524	457	253	825	1651	1191	1746
ENSMUSG00000031075	Ano1	anoctamin 1, calcium activated chloride channel [Source:MGI Symbol;Acc:MGI:2142149]	944	879	1106	817	548	652	641	450
ENSMUSG00000039126	Prune2	prune homolog 2 [Source:MGI Symbol;Acc:MGI:1925004]	55	93	67	58	92	120	108	100
ENSMUSG00000023336	Wfdc1	WAP four-disulfide core domain 1 [Source:MGI Symbol;Acc:MGI:1915116]	282	258	331	312	115	94	107	81
ENSMUSG00000068758	Il3ra	interleukin 3 receptor, alpha chain [Source:MGI Symbol;Acc:MGI:96553]	480	444	485	461	935	1523	840	1069
gapdh	Cdk1	cyclin-dependent kinase 1 [Source:MGI Symbol;Acc:MGI:88351]	117	125	89	80	110	116	114	139
ENSMUSG00000026357	Rgs18	regulator of G-protein signaling 18 [Source:MGI Symbol;Acc:MGI:1927498]	45	83	65	58	90	129	148	136
ENSMUSG00000056973	Ces1d	carboxylesterase 1D [Source:MGI Symbol;Acc:MGI:2148202]	86	111	87	91	361	317	277	285
ENSMUSG00000086596	Susd5	sushi domain containing 5 [Source:MGI Symbol;Acc:MGI:2685972]	208	177	172	223	103	95	111	62
ENSMUSG00000094117	Igkv3-12	immunoglobulin kappa variable 3-12 [Source:MGI Symbol;Acc:MGI:1330815]	30	59	26	30	161	52	62	87
ENSMUSG00000038067	Csf3	colony stimulating factor 3 (granulocyte) [Source:MGI Symbol;Acc:MGI:1339751]	290	314	215	201	92	115	67	74
ENSMUSG00000023078	Cxcl13	chemokine (C-X-C motif) ligand 13 [Source:MGI Symbol;Acc:MGI:1888499]	294	335	267	66	392	484	617	572
ENSMUSG00000026697	Myoc	myocilin [Source:MGI Symbol;Acc:MGI:1202864]	274	351	777	846	2784	1341	1239	1334
ENSMUSG00000020897	Aurkb	aurora kinase B [Source:MGI Symbol;Acc:MGI:107168]	113	105	101	110	82	116	106	129
ENSMUSG00000042541	Sem1	SEM1, 26S proteasome complex subunit [Source:MGI Symbol;Acc:MGI:109238]	1133	750	826	1018	1501	1906	1069	1873
ENSMUSG00000038244	Mical2	microtubule associated monooxygenase, calponin and LIM domain containing 2 [Source:MGI Symbol;Acc:MGI:2444947]	970	838	913	990	478	615	544	405
ENSMUSG00000041324	Inhba	inhibin beta-A [Source:MGI Symbol;Acc:MGI:96570]	125	98	112	101	54	52	67	45
ENSMUSG00000037035	Inhbb	inhibin beta-B [Source:MGI Symbol;Acc:MGI:96571]	511	539	688	672	300	548	281	386
ENSMUSG00000062006	Rpl34	ribosomal protein L34 [Source:MGI Symbol;Acc:MGI:1915686]	3946	3767	3396	3283	8853	8840	6916	11282
ENSMUSG00000026580	Selp	selectin, platelet [Source:MGI Symbol;Acc:MGI:98280]	2632	2613	2197	2668	1243	1432	1686	742
ENSMUSG00000033295	Ptprf	protein tyrosine phosphatase, receptor type, F [Source:MGI Symbol;Acc:MGI:102695]	552	606	642	599	254	239	321	278
ENSMUSG00000021732	Fgf10	fibroblast growth factor 10 [Source:MGI Symbol;Acc:MGI:1099809]	160	200	187	215	118	163	123	129
ENSMUSG00000022322	Shcbp1	Shc SH2-domain binding protein 1 [Source:MGI Symbol;Acc:MGI:1338802]	76	40	36	43	40	42	55	64
ENSMUSG00000053626	Tll1	tolloid-like [Source:MGI Symbol;Acc:MGI:106923]	481	391	380	506	214	224	323	147
ENSMUSG00000001865	Cpa3	carboxypeptidase A3, mast cell [Source:MGI Symbol;Acc:MGI:88479]	319	423	515	376	613	800	995	1128
ENSMUSG00000018339	Gpx3	glutathione peroxidase 3 [Source:MGI Symbol;Acc:MGI:105102]	4568	5675	5087	5143	10089	9281	7312	7836
ENSMUSG00000023886	Smoc2	SPARC related modular calcium binding 2 [Source:MGI Symbol;Acc:MGI:1929881]	2337	2582	3112	2927	6871	10002	5801	5504
ENSMUSG00000019158	Tmem160	transmembrane protein 160 [Source:MGI Symbol;Acc:MGI:1916344]	486	364	359	413	607	737	417	661
ENSMUSG00000012819	Cdh23	cadherin 23 (otocadherin) [Source:MGI Symbol;Acc:MGI:1890219]	381	356	311	583	262	441	326	264
ENSMUSG00000090386	Mir99ahg	Mir99a and Mirlet7c-1 host gene (non-protein coding) [Source:MGI Symbol;Acc:MGI:1919929]	131	79	113	130	214	303	113	223
ENSMUSG00000026131	Dst	dystonin [Source:MGI Symbol;Acc:MGI:104627]	6317	7208	7117	7420	4460	4553	5025	3236
ENSMUSG00000003420	Fcgrt	Fc receptor, IgG, alpha chain transporter [Source:MGI Symbol;Acc:MGI:103017]	5603	4982	5429	5964	8307	10579	7225	8627
ENSMUSG00000010175	Prox1	prospero homeobox 1 [Source:MGI Symbol;Acc:MGI:97772]	185	198	208	171	88	80	117	105
ENSMUSG00000020256	Aldh1l2	aldehyde dehydrogenase 1 family, member L2 [Source:MGI Symbol;Acc:MGI:2444680]	100	184	170	133	64	48	62	49
ENSMUSG00000053063	Clec12a	C-type lectin domain family 12, member a [Source:MGI Symbol;Acc:MGI:3040968]	168	174	189	187	288	492	495	553
ENSMUSG00000095609	Gm21188	predicted gene, 21188 [Source:MGI Symbol;Acc:MGI:5434543]	82	102	107	85	71	125	146	135
ENSMUSG00000083396	Gm15542	predicted gene 15542 [Source:MGI Symbol;Acc:MGI:3782990]	175	300	315	256	157	109	161	126
ENSMUSG00000056130	Ticam2	toll-like receptor adaptor molecule 2 [Source:MGI Symbol;Acc:MGI:3040056]	56	61	63	43	57	84	92	77
ENSMUSG00000038587	Akap12	A kinase (PRKA) anchor protein (gravin) 12 [Source:MGI Symbol;Acc:MGI:1932576]	11034	11738	12980	14704	6425	6334	6704	5382
ENSMUSG00000033576	Apol6	apolipoprotein L 6 [Source:MGI Symbol;Acc:MGI:1919189]	50	44	43	60	118	87	79	79
ENSMUSG00000050335	Lgals3	lectin, galactose binding, soluble 3 [Source:MGI Symbol;Acc:MGI:96778]	1055	1050	958	1088	2055	5063	3287	3496
ENSMUSG00000022602	Arc	activity regulated cytoskeletal-associated protein [Source:MGI Symbol;Acc:MGI:88067]	3515	3560	3619	4083	2708	2433	2024	1793
ENSMUSG00000051314	Ffar2	free fatty acid receptor 2 [Source:MGI Symbol;Acc:MGI:2441731]	56	57	53	50	129	202	102	97
ENSMUSG00000018166	Erbb3	erb-b2 receptor tyrosine kinase 3 [Source:MGI Symbol;Acc:MGI:95411]	241	162	311	210	108	113	121	153
ENSMUSG00000025466	Fuom	fucose mutarotase [Source:MGI Symbol;Acc:MGI:1916314]	80	59	58	75	104	146	90	122
ENSMUSG00000053541	Gm4759	predicted gene 4759 [Source:MGI Symbol;Acc:MGI:3647753]	916	885	970	705	434	135	400	263
ENSMUSG00000103034	Gm8797	predicted pseudogene 8797 [Source:MGI Symbol;Acc:MGI:3643769]	98	205	193	131	128	109	177	99
ENSMUSG00000014294	Ndufa2	NADH:ubiquinone oxidoreductase subunit A2 [Source:MGI Symbol;Acc:MGI:1343103]	614	382	425	513	741	987	477	955
ENSMUSG00000022887	Masp1	mannan-binding lectin serine peptidase 1 [Source:MGI Symbol;Acc:MGI:88492]	167	117	172	183	95	135	148	53
ENSMUSG00000026939	Tmem141	transmembrane protein 141 [Source:MGI Symbol;Acc:MGI:1098773]	52	69	72	62	67	114	84	111
ENSMUSG00000014075	Tctex1d2	Tctex1 domain containing 2 [Source:MGI Symbol;Acc:MGI:1913311]	48	46	59	47	80	128	87	89
ENSMUSG00000018377	Vezf1	vascular endothelial zinc finger 1 [Source:MGI Symbol;Acc:MGI:1313291]	282	418	424	354	244	167	336	216
ENSMUSG00000056025	Clca3a1	chloride channel accessory 3A1 [Source:MGI Symbol;Acc:MGI:1316732]	173	263	240	218	55	57	103	85
ENSMUSG00000030346	Rad51ap1	RAD51 associated protein 1 [Source:MGI Symbol;Acc:MGI:1098224]	208	161	172	233	63	92	58	65
ENSMUSG00000045392	Olfr1033	olfactory receptor 1033 [Source:MGI Symbol;Acc:MGI:3030867]	334	493	483	512	121	138	193	156
ENSMUSG00000025723	Nmb	neuromedin B [Source:MGI Symbol;Acc:MGI:1915289]	62	55	64	82	135	204	98	140
ENSMUSG00000026315	Serpinb8	serine (or cysteine) peptidase inhibitor, clade B, member 8 [Source:MGI Symbol;Acc:MGI:894657]	189	221	222	173	257	336	314	313
ENSMUSG00000056629	Fkbp2	FK506 binding protein 2 [Source:MGI Symbol;Acc:MGI:95542]	930	748	744	963	1336	1552	929	1414
ENSMUSG00000025574	Tk1	thymidine kinase 1 [Source:MGI Symbol;Acc:MGI:98763]	214	151	122	119	175	176	169	182
ENSMUSG00000041189	Chrnb1	cholinergic receptor, nicotinic, beta polypeptide 1 (muscle) [Source:MGI Symbol;Acc:MGI:87890]	323	330	357	404	245	338	235	219
ENSMUSG00000055435	Maf	avian musculoaponeurotic fibrosarcoma oncogene homolog [Source:MGI Symbol;Acc:MGI:96909]	1427	1747	1855	1640	2399	2992	2649	2698
ENSMUSG00000043702	Pde12	phosphodiesterase 12 [Source:MGI Symbol;Acc:MGI:2443226]	221	259	250	194	136	134	185	119
ENSMUSG00000036820	Amdhd2	amidohydrolase domain containing 2 [Source:MGI Symbol;Acc:MGI:2443978]	301	228	200	221	304	429	307	408
ENSMUSG00000027454	Gins1	GINS complex subunit 1 (Psf1 homolog) [Source:MGI Symbol;Acc:MGI:1916520]	45	47	34	47	57	76	49	66
ENSMUSG00000028678	Kif2c	kinesin family member 2C [Source:MGI Symbol;Acc:MGI:1921054]	67	64	55	34	47	50	67	73
ENSMUSG00000106037	Gm4332	predicted gene 4332 [Source:MGI Symbol;Acc:MGI:3782515]	90	49	70	78	116	131	57	160
ENSMUSG00000044811	Cd300c2	CD300C molecule 2 [Source:MGI Symbol;Acc:MGI:2153249]	77	90	73	72	111	208	179	222
ENSMUSG00000029657	Hsph1	heat shock 105kDa/110kDa protein 1 [Source:MGI Symbol;Acc:MGI:105053]	8286	6813	7871	8406	5086	3028	3443	3735
ENSMUSG00000061100	Retnla	resistin like alpha [Source:MGI Symbol;Acc:MGI:1888504]	2476	2927	3780	4109	8332	14594	6705	11558
ENSMUSG00000031111	Igsf1	immunoglobulin superfamily, member 1 [Source:MGI Symbol;Acc:MGI:2147913]	36	104	96	46	94	152	107	142
ENSMUSG00000038173	Enpp6	ectonucleotide pyrophosphatase/phosphodiesterase 6 [Source:MGI Symbol;Acc:MGI:2445171]	133	90	114	99	63	84	85	51
ENSMUSG00000101702	1700072G22Rik	RIKEN cDNA 1700072G22 gene [Source:MGI Symbol;Acc:MGI:1920746]	165	164	168	121	141	125	67	92
ENSMUSG00000049285	Mblac1	metallo-beta-lactamase domain containing 1 [Source:MGI Symbol;Acc:MGI:2679717]	45	23	31	49	39	42	29	47
ENSMUSG00000078994	Zfp429	zinc finger protein 429 [Source:MGI Symbol;Acc:MGI:1920057]	140	147	158	137	122	112	143	107
ENSMUSG00000026622	Nek2	NIMA (never in mitosis gene a)-related expressed kinase 2 [Source:MGI Symbol;Acc:MGI:109359]	58	48	53	32	50	57	47	59
ENSMUSG00000059326	Csf2ra	colony stimulating factor 2 receptor, alpha, low-affinity (granulocyte-macrophage) [Source:MGI Symbol;Acc:MGI:1339754]	722	705	660	755	1013	1101	1311	1152
ENSMUSG00000038379	Ttk	Ttk protein kinase [Source:MGI Symbol;Acc:MGI:1194921]	43	38	48	29	28	24	40	54
ENSMUSG00000005732	Ranbp1	RAN binding protein 1 [Source:MGI Symbol;Acc:MGI:96269]	233	136	157	194	309	286	186	339
ENSMUSG00000022878	Adipoq	adiponectin, C1Q and collagen domain containing [Source:MGI Symbol;Acc:MGI:106675]	135	150	134	121	444	453	328	311
ENSMUSG00000034641	Cd300ld	CD300 molecule like family member d [Source:MGI Symbol;Acc:MGI:2442358]	44	60	34	31	115	165	128	131
ENSMUSG00000055546	Timd4	T cell immunoglobulin and mucin domain containing 4 [Source:MGI Symbol;Acc:MGI:2445125]	171	349	223	163	192	212	278	353
ENSMUSG00000023505	Cdca3	cell division cycle associated 3 [Source:MGI Symbol;Acc:MGI:1315198]	140	95	81	69	82	84	111	125
ENSMUSG00000024621	Csf1r	colony stimulating factor 1 receptor [Source:MGI Symbol;Acc:MGI:1339758]	1839	2719	2526	2955	3187	4197	4886	4103
ENSMUSG00000025701	Alox5	arachidonate 5-lipoxygenase [Source:MGI Symbol;Acc:MGI:87999]	101	196	164	171	186	237	189	207
ENSMUSG00000079168	Cd209g	CD209g antigen [Source:MGI Symbol;Acc:MGI:1917442]	282	582	592	463	599	735	731	759
ENSMUSG00000021939	Ctsb	cathepsin B [Source:MGI Symbol;Acc:MGI:88561]	10601	11933	11939	11876	14599	22144	20286	19545
ENSMUSG00000020646	Mboat2	membrane bound O-acyltransferase domain containing 2 [Source:MGI Symbol;Acc:MGI:1914466]	114	106	95	123	44	91	41	28
ENSMUSG00000097352	C920009B18Rik	RIKEN cDNA C920009B18 gene [Source:MGI Symbol;Acc:MGI:3583961]	270	379	317	300	219	122	306	231
ENSMUSG00000006445	Epha2	Eph receptor A2 [Source:MGI Symbol;Acc:MGI:95278]	3097	2898	2572	2909	1520	1918	1391	1269
ENSMUSG00000035237	Lcat	lecithin cholesterol acyltransferase [Source:MGI Symbol;Acc:MGI:96755]	118	112	123	84	72	96	62	38
ENSMUSG00000034898	Filip1	filamin A interacting protein 1 [Source:MGI Symbol;Acc:MGI:1917848]	866	871	946	1126	570	735	760	476
ENSMUSG00000060147	Serpinb6a	serine (or cysteine) peptidase inhibitor, clade B, member 6a [Source:MGI Symbol;Acc:MGI:103123]	3232	3326	3599	3332	4992	6919	5046	5515
ENSMUSG00000015222	Map2	microtubule-associated protein 2 [Source:MGI Symbol;Acc:MGI:97175]	186	188	198	227	99	109	153	111
ENSMUSG00000032528	Vipr1	vasoactive intestinal peptide receptor 1 [Source:MGI Symbol;Acc:MGI:109272]	975	911	981	941	714	336	510	521
ENSMUSG00000070385	Ampd1	adenosine monophosphate deaminase 1 [Source:MGI Symbol;Acc:MGI:88015]	115	88	101	98	56	73	42	40
ENSMUSG00000069972	Rps13-ps2	ribosomal protein S13, pseudogene 2 [Source:MGI Symbol;Acc:MGI:3704295]	86	54	60	79	19	50	39	66
ENSMUSG00000032184	Lysmd2	LysM, putative peptidoglycan-binding, domain containing 2 [Source:MGI Symbol;Acc:MGI:1917332]	286	185	219	246	392	528	355	487
ENSMUSG00000039450	Dcxr	dicarbonyl L-xylulose reductase [Source:MGI Symbol;Acc:MGI:1915130]	125	96	91	114	153	198	156	178
ENSMUSG00000027654	Fam83d	family with sequence similarity 83, member D [Source:MGI Symbol;Acc:MGI:1919128]	632	654	573	718	305	264	266	358
ENSMUSG00000052477	C130026I21Rik	RIKEN cDNA C130026I21 gene [Source:MGI Symbol;Acc:MGI:3612702]	35	109	40	35	123	104	175	147
ENSMUSG00000030474	Siglece	sialic acid binding Ig-like lectin E [Source:MGI Symbol;Acc:MGI:1932475]	34	44	46	45	55	70	72	53
ENSMUSG00000018830	Myh11	myosin, heavy polypeptide 11, smooth muscle [Source:MGI Symbol;Acc:MGI:102643]	14242	12356	13703	14963	6855	5984	9226	5285
ENSMUSG00000032556	Bfsp2	beaded filament structural protein 2, phakinin [Source:MGI Symbol;Acc:MGI:1333828]	36	59	34	40	66	77	80	126
ENSMUSG00000054793	Cadm4	cell adhesion molecule 4 [Source:MGI Symbol;Acc:MGI:2449088]	677	525	534	568	255	326	187	222
ENSMUSG00000027078	Ube2l6	ubiquitin-conjugating enzyme E2L 6 [Source:MGI Symbol;Acc:MGI:1914500]	1053	796	746	872	1123	1422	1144	1197
ENSMUSG00000047534	Mis18bp1	MIS18 binding protein 1 [Source:MGI Symbol;Acc:MGI:2145099]	64	51	49	46	27	30	44	37
ENSMUSG00000022096	Hr	lysine demethylase and nuclear receptor corepressor [Source:MGI Symbol;Acc:MGI:96223]	657	638	679	735	481	399	441	408
ENSMUSG00000024989	Cep55	centrosomal protein 55 [Source:MGI Symbol;Acc:MGI:1921357]	101	64	83	59	88	54	113	77
ENSMUSG00000026012	Cd28	CD28 antigen [Source:MGI Symbol;Acc:MGI:88327]	360	416	507	394	236	123	404	326
ENSMUSG00000068744	Psrc1	proline/serine-rich coiled-coil 1 [Source:MGI Symbol;Acc:MGI:1913099]	51	48	47	34	38	40	39	40
ENSMUSG00000039396	Neil3	nei like 3 (E. coli) [Source:MGI Symbol;Acc:MGI:2384588]	48	48	31	35	35	53	39	40
ENSMUSG00000036908	Unc93b1	unc-93 homolog B1, TLR signaling regulator [Source:MGI Symbol;Acc:MGI:1859307]	2398	2900	2364	2716	3473	4295	4298	5166
ENSMUSG00000086567	Gm2830	predicted gene 2830 [Source:MGI Symbol;Acc:MGI:3781002]	27	49	52	46	84	93	60	77
ENSMUSG00000021290	Atp5mpl	ATP synthase membrane subunit 6.8PL [Source:MGI Symbol;Acc:MGI:1917507]	485	296	282	349	548	648	344	658
ENSMUSG00000028068	Iqgap3	IQ motif containing GTPase activating protein 3 [Source:MGI Symbol;Acc:MGI:3028642]	149	104	96	83	79	96	78	51
ENSMUSG00000096422	Igkv12-44	immunoglobulin kappa variable 12-44 [Source:MGI Symbol;Acc:MGI:4439775]	39	41	31	60	67	65	136	127
ENSMUSG00000027331	Knstrn	kinetochore-localized astrin/SPAG5 binding [Source:MGI Symbol;Acc:MGI:1289298]	185	141	144	138	178	194	162	219
ENSMUSG00000012889	Podnl1	podocan-like 1 [Source:MGI Symbol;Acc:MGI:2685352]	73	70	52	52	141	111	140	135
ENSMUSG00000015647	Lama5	laminin, alpha 5 [Source:MGI Symbol;Acc:MGI:105382]	4358	3680	3827	4942	2422	2678	2544	1740
ENSMUSG00000026235	Epha4	Eph receptor A4 [Source:MGI Symbol;Acc:MGI:98277]	767	651	611	616	307	350	414	321
ENSMUSG00000029417	Cxcl9	chemokine (C-X-C motif) ligand 9 [Source:MGI Symbol;Acc:MGI:1352449]	1300	1115	1227	1322	855	1028	1441	878
ENSMUSG00000022769	Sdf2l1	stromal cell-derived factor 2-like 1 [Source:MGI Symbol;Acc:MGI:2149842]	332	386	319	355	588	499	531	598
ENSMUSG00000034708	Grn	granulin [Source:MGI Symbol;Acc:MGI:95832]	5143	5063	5428	5822	6099	9931	7591	7891
ENSMUSG00000046056	Sbsn	suprabasin [Source:MGI Symbol;Acc:MGI:2446326]	364	426	429	215	804	1466	883	1272
ENSMUSG00000020303	Stc2	stanniocalcin 2 [Source:MGI Symbol;Acc:MGI:1316731]	240	163	421	134	88	138	100	106
ENSMUSG00000029304	Spp1	secreted phosphoprotein 1 [Source:MGI Symbol;Acc:MGI:98389]	78	58	71	56	48	187	86	155
ENSMUSG00000024935	Slc1a1	solute carrier family 1 (neuronal/epithelial high affinity glutamate transporter, system Xag), member 1 [Source:MGI Symbol;Acc:MGI:105083]	108	108	98	132	241	566	366	282
ENSMUSG00000026605	Cenpf	centromere protein F [Source:MGI Symbol;Acc:MGI:1313302]	223	129	186	115	102	122	167	159
ENSMUSG00000050538	B230217C12Rik	RIKEN cDNA B230217C12 gene [Source:MGI Symbol;Acc:MGI:1915377]	154	141	149	112	140	124	120	99
ENSMUSG00000074355	Gm10676	predicted gene 10676 [Source:MGI Symbol;Acc:MGI:3704283]	56	53	54	70	85	62	67	86
ENSMUSG00000021373	Cap2	CAP, adenylate cyclase-associated protein, 2 (yeast) [Source:MGI Symbol;Acc:MGI:1914502]	331	314	405	329	135	129	198	97
ENSMUSG00000048732	Klhl11	kelch-like 11 [Source:MGI Symbol;Acc:MGI:2388648]	705	838	708	709	476	250	441	337
ENSMUSG00000021087	Rtn1	reticulon 1 [Source:MGI Symbol;Acc:MGI:1933947]	84	82	72	78	205	248	208	191
ENSMUSG00000054083	Capn12	calpain 12 [Source:MGI Symbol;Acc:MGI:1891369]	127	126	140	179	100	104	103	80
ENSMUSG00000027297	Ltk	leukocyte tyrosine kinase [Source:MGI Symbol;Acc:MGI:96840]	45	38	32	40	48	24	34	56
ENSMUSG00000038943	Prc1	protein regulator of cytokinesis 1 [Source:MGI Symbol;Acc:MGI:1858961]	290	230	246	225	164	162	221	174
ENSMUSG00000042286	Stab1	stabilin 1 [Source:MGI Symbol;Acc:MGI:2178742]	3156	3679	3662	4930	3390	4162	4014	3336
ENSMUSG00000025006	Sorbs1	sorbin and SH3 domain containing 1 [Source:MGI Symbol;Acc:MGI:700014]	2118	2326	2269	2249	1196	1309	1513	1072
ENSMUSG00000022034	Esco2	establishment of sister chromatid cohesion N-acetyltransferase 2 [Source:MGI Symbol;Acc:MGI:1919238]	54	38	70	40	29	36	62	68
ENSMUSG00000076258	Gm23935	predicted gene, 23935 [Source:MGI Symbol;Acc:MGI:5453712]	11013	6261	7736	12675	12194	14714	8991	16551
ENSMUSG00000003062	Stard3nl	STARD3 N-terminal like [Source:MGI Symbol;Acc:MGI:1923455]	428	305	364	390	537	672	503	622
ENSMUSG00000031903	Pla2g15	phospholipase A2, group XV [Source:MGI Symbol;Acc:MGI:2178076]	506	536	504	564	619	851	748	923
ENSMUSG00000035683	Melk	maternal embryonic leucine zipper kinase [Source:MGI Symbol;Acc:MGI:106924]	68	74	47	41	65	70	68	71
ENSMUSG00000025930	Msc	musculin [Source:MGI Symbol;Acc:MGI:1333884]	77	64	52	55	151	237	127	85
ENSMUSG00000037095	Lrg1	leucine-rich alpha-2-glycoprotein 1 [Source:MGI Symbol;Acc:MGI:1924155]	2495	1823	1890	2514	1162	1141	1050	835
ENSMUSG00000048779	P2ry6	pyrimidinergic receptor P2Y, G-protein coupled, 6 [Source:MGI Symbol;Acc:MGI:2673874]	136	161	215	170	175	299	298	268
ENSMUSG00000096842	Gm10736	predicted gene 10736 [Source:MGI Symbol;Acc:MGI:3704412]	1036	491	628	815	1266	1231	617	1457
ENSMUSG00000036353	P2ry12	purinergic receptor P2Y, G-protein coupled 12 [Source:MGI Symbol;Acc:MGI:1918089]	49	75	74	46	50	48	78	55
ENSMUSG00000002985	Apoe	apolipoprotein E [Source:MGI Symbol;Acc:MGI:88057]	36545	39620	40216	44931	51482	63249	54539	66966
ENSMUSG00000036853	Mcoln3	mucolipin 3 [Source:MGI Symbol;Acc:MGI:1890500]	113	99	107	83	44	19	32	43
ENSMUSG00000023972	Ptk7	PTK7 protein tyrosine kinase 7 [Source:MGI Symbol;Acc:MGI:1918711]	199	175	236	210	98	97	100	88
ENSMUSG00000026154	Sdhaf4	succinate dehydrogenase complex assembly factor 4 [Source:MGI Symbol;Acc:MGI:1915252]	130	89	107	114	153	190	148	172
ENSMUSG00000029484	Anxa3	annexin A3 [Source:MGI Symbol;Acc:MGI:1201378]	2543	3102	3339	2818	5120	6984	5173	6247
ENSMUSG00000088609	Gm24187	predicted gene, 24187 [Source:MGI Symbol;Acc:MGI:5453964]	37	25	47	48	55	79	32	77
ENSMUSG00000024885	Aldh3b1	aldehyde dehydrogenase 3 family, member B1 [Source:MGI Symbol;Acc:MGI:1914939]	247	255	265	276	377	478	416	411
ENSMUSG00000022947	Cbr3	carbonyl reductase 3 [Source:MGI Symbol;Acc:MGI:1309992]	197	161	159	195	387	401	360	374
ENSMUSG00000061780	Cfd	complement factor D (adipsin) [Source:MGI Symbol;Acc:MGI:87931]	945	722	649	798	2112	1314	1490	1581
ENSMUSG00000021219	Rgs6	regulator of G-protein signaling 6 [Source:MGI Symbol;Acc:MGI:1354730]	127	126	165	146	100	134	119	124
ENSMUSG00000044285	Gm1821	predicted gene 1821 [Source:MGI Symbol;Acc:MGI:3037679]	959	1882	1655	1241	986	867	1344	857
ENSMUSG00000053964	Lgals4	lectin, galactose binding, soluble 4 [Source:MGI Symbol;Acc:MGI:107536]	419	409	437	380	331	421	273	301
ENSMUSG00000095742	CAAA01147332.1		302	226	208	213	431	507	268	395
ENSMUSG00000045273	Cenph	centromere protein H [Source:MGI Symbol;Acc:MGI:1349448]	45	42	38	26	39	33	34	58
ENSMUSG00000066684	Pilrb1	paired immunoglobin-like type 2 receptor beta 1 [Source:MGI Symbol;Acc:MGI:2450532]	27	46	29	45	63	86	85	75
ENSMUSG00000079227	Ccr5	chemokine (C-C motif) receptor 5 [Source:MGI Symbol;Acc:MGI:107182]	169	217	164	167	226	212	366	361
ENSMUSG00000003779	Kif20a	kinesin family member 20A [Source:MGI Symbol;Acc:MGI:1201682]	221	156	156	120	104	131	192	151
ENSMUSG00000042428	Mgat3	mannoside acetylglucosaminyltransferase 3 [Source:MGI Symbol;Acc:MGI:104532]	122	113	113	118	49	57	78	62
ENSMUSG00000027160	Ccdc34	coiled-coil domain containing 34 [Source:MGI Symbol;Acc:MGI:1915451]	287	238	256	258	414	545	334	405
ENSMUSG00000040998	Npnt	nephronectin [Source:MGI Symbol;Acc:MGI:2148811]	369	285	341	378	137	138	163	104
ENSMUSG00000027848	Olfml3	olfactomedin-like 3 [Source:MGI Symbol;Acc:MGI:1914877]	1464	1404	1598	1638	1252	1160	1320	1071
ENSMUSG00000030077	Chl1	cell adhesion molecule L1-like [Source:MGI Symbol;Acc:MGI:1098266]	118	112	110	109	55	57	64	37
ENSMUSG00000040907	Atp1a3	ATPase, Na+/K+ transporting, alpha 3 polypeptide [Source:MGI Symbol;Acc:MGI:88107]	131	151	119	194	281	511	520	411
ENSMUSG00000048521	Cxcr6	chemokine (C-X-C motif) receptor 6 [Source:MGI Symbol;Acc:MGI:1934582]	240	167	170	212	485	378	529	592
ENSMUSG00000068740	Celsr2	cadherin, EGF LAG seven-pass G-type receptor 2 [Source:MGI Symbol;Acc:MGI:1858235]	169	105	159	119	107	47	49	75
ENSMUSG00000070713	Gm10282	predicted pseudogene 10282 [Source:MGI Symbol;Acc:MGI:3704312]	172	136	131	168	180	126	132	177
ENSMUSG00000079465	Col4a3	collagen, type IV, alpha 3 [Source:MGI Symbol;Acc:MGI:104688]	190	177	211	155	249	265	338	199
ENSMUSG00000055541	Lair1	leukocyte-associated Ig-like receptor 1 [Source:MGI Symbol;Acc:MGI:105492]	91	103	62	65	115	131	219	175
ENSMUSG00000070407	Hs3st3b1	heparan sulfate (glucosamine) 3-O-sulfotransferase 3B1 [Source:MGI Symbol;Acc:MGI:1333853]	608	723	707	711	389	254	319	415
ENSMUSG00000090799	Klhl33	kelch-like 33 [Source:MGI Symbol;Acc:MGI:3644593]	46	33	42	41	81	91	57	74
ENSMUSG00000018930	Ccl4	chemokine (C-C motif) ligand 4 [Source:MGI Symbol;Acc:MGI:98261]	82	108	63	83	147	204	174	177
ENSMUSG00000054000	Tusc1	tumor suppressor candidate 1 [Source:MGI Symbol;Acc:MGI:2684283]	64	79	52	80	103	199	95	149
ENSMUSG00000063193	Cd300lb	CD300 molecule like family member B [Source:MGI Symbol;Acc:MGI:2685099]	46	57	47	65	103	204	159	120
ENSMUSG00000078606	Gm4070	predicted gene 4070 [Source:MGI Symbol;Acc:MGI:3782245]	318	524	425	406	193	117	435	193
ENSMUSG00000029816	Gpnmb	glycoprotein (transmembrane) nmb [Source:MGI Symbol;Acc:MGI:1934765]	1384	1348	1396	1367	3003	5458	4419	3736
ENSMUSG00000030789	Itgax	integrin alpha X [Source:MGI Symbol;Acc:MGI:96609]	242	264	220	219	438	610	943	597
ENSMUSG00000049130	C5ar1	complement component 5a receptor 1 [Source:MGI Symbol;Acc:MGI:88232]	118	182	204	189	240	400	355	244
ENSMUSG00000041431	Ccnb1	cyclin B1 [Source:MGI Symbol;Acc:MGI:88302]	108	85	99	78	78	74	118	115
ENSMUSG00000053198	Prx	periaxin [Source:MGI Symbol;Acc:MGI:108176]	2073	1308	1555	2074	722	712	626	630
ENSMUSG00000079293	Clec7a	C-type lectin domain family 7, member a [Source:MGI Symbol;Acc:MGI:1861431]	135	195	152	141	277	407	638	460
ENSMUSG00000008036	Ap2s1	adaptor-related protein complex 2, sigma 1 subunit [Source:MGI Symbol;Acc:MGI:2141861]	973	716	623	885	1119	1503	892	1233
ENSMUSG00000021253	Tgfb3	transforming growth factor, beta 3 [Source:MGI Symbol;Acc:MGI:98727]	1059	1413	1447	1370	764	803	818	694
ENSMUSG00000027513	Pck1	phosphoenolpyruvate carboxykinase 1, cytosolic [Source:MGI Symbol;Acc:MGI:97501]	403	380	349	415	919	671	784	883
ENSMUSG00000037313	Tacc3	transforming, acidic coiled-coil containing protein 3 [Source:MGI Symbol;Acc:MGI:1341163]	358	269	258	305	350	369	325	357
ENSMUSG00000003477	Inmt	indolethylamine N-methyltransferase [Source:MGI Symbol;Acc:MGI:102963]	3001	2552	2710	2241	5946	7739	6913	6907
ENSMUSG00000025892	Gria4	glutamate receptor, ionotropic, AMPA4 (alpha 4) [Source:MGI Symbol;Acc:MGI:95811]	173	258	215	206	108	48	106	66
ENSMUSG00000060803	Gstp1	glutathione S-transferase, pi 1 [Source:MGI Symbol;Acc:MGI:95865]	1413	1031	1052	1350	1930	1939	1526	1954
ENSMUSG00000062510	Nsl1	NSL1, MIS12 kinetochore complex component [Source:MGI Symbol;Acc:MGI:2685830]	54	45	36	42	66	52	49	61
ENSMUSG00000073489	Ifi204	interferon activated gene 204 [Source:MGI Symbol;Acc:MGI:96429]	821	1093	1183	918	1719	1932	1870	1779
ENSMUSG00000044949	Ubtd2	ubiquitin domain containing 2 [Source:MGI Symbol;Acc:MGI:2444752]	174	247	237	181	104	151	172	126
ENSMUSG00000033467	Crlf2	cytokine receptor-like factor 2 [Source:MGI Symbol;Acc:MGI:1889506]	864	752	674	745	1828	2064	1418	1913
ENSMUSG00000062382	Ftl1-ps1	ferritin light polypeptide 1, pseudogene 1 [Source:MGI Symbol;Acc:MGI:3779109]	147	97	114	171	204	250	157	240
ENSMUSG00000096336	Igkv1-135	immunoglobulin kappa variable 1-135 [Source:MGI Symbol;Acc:MGI:3819952]	73	95	72	98	173	178	255	304
ENSMUSG00000115338	Pnp	purine-nucleoside phosphorylase [Source:MGI Symbol;Acc:MGI:97365]	1040	873	958	1024	1399	1683	955	1312
ENSMUSG00000026958	Dpp7	dipeptidylpeptidase 7 [Source:MGI Symbol;Acc:MGI:1933213]	205	250	228	207	429	427	461	419
ENSMUSG00000000223	Drp2	dystrophin related protein 2 [Source:MGI Symbol;Acc:MGI:107432]	427	276	382	384	142	158	179	152
ENSMUSG00000030889	Vwa3a	von Willebrand factor A domain containing 3A [Source:MGI Symbol;Acc:MGI:3041229]	596	490	630	604	189	244	253	205
ENSMUSG00000105703	Gm43305	predicted gene 43305 [Source:MGI Symbol;Acc:MGI:5663442]	1264	3228	1518	2703	397	294	895	1870
ENSMUSG00000035357	Pdzrn3	PDZ domain containing RING finger 3 [Source:MGI Symbol;Acc:MGI:1933157]	227	269	274	189	185	192	187	142
ENSMUSG00000076576	Igkv6-32	immunoglobulin kappa variable 6-32 [Source:MGI Symbol;Acc:MGI:3641634]	30	52	42	31	150	67	167	80
ENSMUSG00000064357	mt-Atp6	mitochondrially encoded ATP synthase 6 [Source:MGI Symbol;Acc:MGI:99927]	122	85	146	125	48	65	62	63
ENSMUSG00000079419	Ms4a6c	membrane-spanning 4-domains, subfamily A, member 6C [Source:MGI Symbol;Acc:MGI:2385644]	292	348	423	278	242	252	476	352
ENSMUSG00000027985	Lef1	lymphoid enhancer binding factor 1 [Source:MGI Symbol;Acc:MGI:96770]	1370	1413	1686	1549	1187	546	787	1083
ENSMUSG00000096054	Syne1	spectrin repeat containing, nuclear envelope 1 [Source:MGI Symbol;Acc:MGI:1927152]	2117	2427	2329	2465	1832	1281	1893	1392
ENSMUSG00000057123	Gja5	gap junction protein, alpha 5 [Source:MGI Symbol;Acc:MGI:95716]	796	594	851	908	451	614	594	363
ENSMUSG00000030562	Nox4	NADPH oxidase 4 [Source:MGI Symbol;Acc:MGI:1354184]	86	134	145	91	299	321	312	332
ENSMUSG00000056529	Ptafr	platelet-activating factor receptor [Source:MGI Symbol;Acc:MGI:106066]	377	487	483	508	573	996	940	898
ENSMUSG00000029530	Ccr9	chemokine (C-C motif) receptor 9 [Source:MGI Symbol;Acc:MGI:1341902]	202	183	219	158	247	91	164	175
ENSMUSG00000001520	Nrip2	nuclear receptor interacting protein 2 [Source:MGI Symbol;Acc:MGI:1891884]	215	136	186	202	156	115	119	82
ENSMUSG00000067780	Pi15	peptidase inhibitor 15 [Source:MGI Symbol;Acc:MGI:1934659]	499	623	669	507	205	262	214	212
ENSMUSG00000067847	Romo1	reactive oxygen species modulator 1 [Source:MGI Symbol;Acc:MGI:1914317]	435	233	259	359	479	692	287	537
ENSMUSG00000001403	Ube2c	ubiquitin-conjugating enzyme E2C [Source:MGI Symbol;Acc:MGI:1915862]	136	102	73	71	88	124	104	126
ENSMUSG00000028631	Kcnq4	potassium voltage-gated channel, subfamily Q, member 4 [Source:MGI Symbol;Acc:MGI:1926803]	258	295	307	307	195	242	223	159
ENSMUSG00000068794	Col28a1	collagen, type XXVIII, alpha 1 [Source:MGI Symbol;Acc:MGI:2685312]	549	492	466	540	360	468	312	186
ENSMUSG00000072872	Rybp	RING1 and YY1 binding protein [Source:MGI Symbol;Acc:MGI:1929059]	1118	1674	1378	1204	756	677	1014	785
ENSMUSG00000060591	Ifitm2	interferon induced transmembrane protein 2 [Source:MGI Symbol;Acc:MGI:1933382]	291	157	229	247	302	519	218	277
ENSMUSG00000032648	Pygm	muscle glycogen phosphorylase [Source:MGI Symbol;Acc:MGI:97830]	714	570	696	677	428	541	434	305
ENSMUSG00000040204	Pclaf	PCNA clamp associated factor [Source:MGI Symbol;Acc:MGI:1915276]	176	163	128	102	141	144	208	215
ENSMUSG00000028497	Hacd4	3-hydroxyacyl-CoA dehydratase 4 [Source:MGI Symbol;Acc:MGI:1914025]	243	288	342	287	324	547	587	454
ENSMUSG00000013523	Bcas1	breast carcinoma amplified sequence 1 [Source:MGI Symbol;Acc:MGI:1924210]	130	105	117	146	52	54	60	47
ENSMUSG00000044534	Ackr2	atypical chemokine receptor 2 [Source:MGI Symbol;Acc:MGI:1891697]	82	136	159	87	250	365	368	342
ENSMUSG00000049907	Rasl11b	RAS-like, family 11, member B [Source:MGI Symbol;Acc:MGI:1916189]	872	896	909	987	688	715	562	608
ENSMUSG00000050919	Zfp366	zinc finger protein 366 [Source:MGI Symbol;Acc:MGI:2178429]	954	1054	1318	1858	699	930	1236	687
ENSMUSG00000020330	Hmmr	hyaluronan mediated motility receptor (RHAMM) [Source:MGI Symbol;Acc:MGI:104667]	92	64	69	44	52	57	76	70
ENSMUSG00000027832	Ptx3	pentraxin related gene [Source:MGI Symbol;Acc:MGI:104641]	1615	2314	2530	1506	3076	2872	2102	2849
ENSMUSG00000032122	Slc37a2	solute carrier family 37 (glycerol-3-phosphate transporter), member 2 [Source:MGI Symbol;Acc:MGI:1929693]	144	196	171	178	286	371	357	400
ENSMUSG00000026656	Fcgr2b	Fc receptor, IgG, low affinity IIb [Source:MGI Symbol;Acc:MGI:95499]	709	1179	1012	884	1163	1210	1551	1421
ENSMUSG00000096768	Gm47283	predicted gene, 47283 [Source:MGI Symbol;Acc:MGI:6096131]	486	662	586	631	393	261	307	406
ENSMUSG00000031626	Sorbs2	sorbin and SH3 domain containing 2 [Source:MGI Symbol;Acc:MGI:1924574]	1127	1136	1078	1243	546	623	851	412
ENSMUSG00000096780	Tmem181b-ps	transmembrane protein 181B, pseudogene [Source:MGI Symbol;Acc:MGI:3779544]	404	344	389	370	235	158	178	159
ENSMUSG00000006360	Crip1	cysteine-rich protein 1 (intestinal) [Source:MGI Symbol;Acc:MGI:88501]	3277	2160	2399	2767	4573	6889	3399	5210
ENSMUSG00000029861	Fam131b	family with sequence similarity 131, member B [Source:MGI Symbol;Acc:MGI:1923406]	31	54	47	36	95	118	110	118
ENSMUSG00000001300	Efnb2	ephrin B2 [Source:MGI Symbol;Acc:MGI:105097]	2361	2233	2213	2370	1064	1565	1390	1034
ENSMUSG00000080316	Spaca6	sperm acrosome associated 6 [Source:MGI Symbol;Acc:MGI:1922452]	189	233	187	177	150	168	186	90
ENSMUSG00000001999	Blvra	biliverdin reductase A [Source:MGI Symbol;Acc:MGI:88170]	389	348	402	403	471	622	462	532
ENSMUSG00000035004	Igsf6	immunoglobulin superfamily, member 6 [Source:MGI Symbol;Acc:MGI:1891393]	65	102	97	90	142	182	225	147
ENSMUSG00000024371	C2	complement component 2 (within H-2S) [Source:MGI Symbol;Acc:MGI:88226]	129	85	96	102	142	114	120	177
ENSMUSG00000053646	Plxnb1	plexin B1 [Source:MGI Symbol;Acc:MGI:2154238]	409	341	401	384	230	218	229	183
ENSMUSG00000003665	Has1	hyaluronan synthase 1 [Source:MGI Symbol;Acc:MGI:106590]	1947	2973	3021	1553	6615	7543	4511	6945
ENSMUSG00000025232	Hexa	hexosaminidase A [Source:MGI Symbol;Acc:MGI:96073]	2136	2113	2117	2183	3085	4376	3484	3888
ENSMUSG00000027435	Cd93	CD93 antigen [Source:MGI Symbol;Acc:MGI:106664]	4421	4684	4547	6308	2459	3894	4005	2294
ENSMUSG00000079553	Kifc1	kinesin family member C1 [Source:MGI Symbol;Acc:MGI:109596]	269	178	191	207	226	181	185	247
ENSMUSG00000022323	Rida	reactive intermediate imine deaminase A homolog [Source:MGI Symbol;Acc:MGI:1095401]	118	139	141	91	118	151	115	147
ENSMUSG00000023284	Zfp605	zinc finger protein 605 [Source:MGI Symbol;Acc:MGI:2444933]	229	222	198	224	91	71	83	90
ENSMUSG00000030149	Klrk1	killer cell lectin-like receptor subfamily K, member 1 [Source:MGI Symbol;Acc:MGI:1196250]	129	139	111	93	225	281	396	273
ENSMUSG00000030849	Fgfr2	fibroblast growth factor receptor 2 [Source:MGI Symbol;Acc:MGI:95523]	130	161	316	149	54	72	42	158
ENSMUSG00000021379	Id4	inhibitor of DNA binding 4 [Source:MGI Symbol;Acc:MGI:99414]	839	777	698	662	576	601	383	348
ENSMUSG00000027827	Kcnab1	potassium voltage-gated channel, shaker-related subfamily, beta member 1 [Source:MGI Symbol;Acc:MGI:109155]	245	182	220	202	92	100	145	68
ENSMUSG00000030022	Adamts9	a disintegrin-like and metallopeptidase (reprolysin type) with thrombospondin type 1 motif, 9 [Source:MGI Symbol;Acc:MGI:1916320]	3297	3692	4099	4316	1800	1944	2264	1618
ENSMUSG00000023341	Mx2	MX dynamin-like GTPase 2 [Source:MGI Symbol;Acc:MGI:97244]	887	905	784	604	425	447	533	374
ENSMUSG00000076462	Trbv2	T cell receptor beta, variable 2 [Source:MGI Symbol;Acc:MGI:98599]	141	98	126	105	75	30	64	57
ENSMUSG00000085741	5430405H02Rik	RIKEN cDNA 5430405H02 gene [Source:MGI Symbol;Acc:MGI:1921737]	75	44	57	51	67	71	60	76
ENSMUSG00000029661	Col1a2	collagen, type I, alpha 2 [Source:MGI Symbol;Acc:MGI:88468]	224346	251080	250424	257697	100955	109261	100006	94096
ENSMUSG00000040732	Erg	ETS transcription factor [Source:MGI Symbol;Acc:MGI:95415]	1947	1875	1728	2257	1120	1683	1747	1008
ENSMUSG00000033488	Cryzl2	crystallin zeta like 2 [Source:MGI Symbol;Acc:MGI:2448516]	114	120	114	126	168	218	157	184
ENSMUSG00000050737	Ptges	prostaglandin E synthase [Source:MGI Symbol;Acc:MGI:1927593]	470	633	587	505	933	1112	979	905
ENSMUSG00000021573	Tppp	tubulin polymerization promoting protein [Source:MGI Symbol;Acc:MGI:1920198]	476	474	388	526	421	631	479	346
ENSMUSG00000031980	Agt	angiotensinogen (serpin peptidase inhibitor, clade A, member 8) [Source:MGI Symbol;Acc:MGI:87963]	341	412	420	366	228	239	293	243
ENSMUSG00000025854	Fam20c	family with sequence similarity 20, member C [Source:MGI Symbol;Acc:MGI:2136853]	132	147	139	156	353	475	361	393
ENSMUSG00000035456	Prdm8	PR domain containing 8 [Source:MGI Symbol;Acc:MGI:1924880]	73	69	62	53	150	227	133	163
ENSMUSG00000052749	Trim30b	tripartite motif-containing 30B [Source:MGI Symbol;Acc:MGI:4821256]	41	84	42	44	138	64	156	162
ENSMUSG00000033705	Stard9	START domain containing 9 [Source:MGI Symbol;Acc:MGI:3045258]	1153	1120	1167	1378	818	1096	1057	682
ENSMUSG00000035566	Pcdh17	protocadherin 17 [Source:MGI Symbol;Acc:MGI:2684924]	829	756	673	711	387	464	439	264
ENSMUSG00000038077	Kcna6	potassium voltage-gated channel, shaker-related, subfamily, member 6 [Source:MGI Symbol;Acc:MGI:96663]	142	161	106	134	82	85	69	61
ENSMUSG00000006014	Prg4	proteoglycan 4 (megakaryocyte stimulating factor, articular superficial zone protein) [Source:MGI Symbol;Acc:MGI:1891344]	71	90	108	79	226	212	195	134
ENSMUSG00000029919	Hpgds	hematopoietic prostaglandin D synthase [Source:MGI Symbol;Acc:MGI:1859384]	90	182	132	123	142	222	239	242
ENSMUSG00000032036	Kirrel3	kirre like nephrin family adhesion molecule 3 [Source:MGI Symbol;Acc:MGI:1914953]	142	139	106	182	125	200	146	66
ENSMUSG00000029490	Mfsd7a	major facilitator superfamily domain containing 7A [Source:MGI Symbol;Acc:MGI:2442629]	50	59	63	45	105	109	102	105
ENSMUSG00000021461	Fancc	Fanconi anemia, complementation group C [Source:MGI Symbol;Acc:MGI:95480]	138	149	134	175	357	373	342	355
ENSMUSG00000005148	Klf5	Kruppel-like factor 5 [Source:MGI Symbol;Acc:MGI:1338056]	178	191	276	152	132	131	101	107
ENSMUSG00000029838	Ptn	pleiotrophin [Source:MGI Symbol;Acc:MGI:97804]	228	182	351	196	276	312	114	742
ENSMUSG00000090877	Hspa1b	heat shock protein 1B [Source:MGI Symbol;Acc:MGI:99517]	35034	25998	25047	26823	24626	11609	11322	11634
ENSMUSG00000103216	Gm37248	predicted gene, 37248 [Source:MGI Symbol;Acc:MGI:5610476]	44	32	50	47	58	123	35	138
ENSMUSG00000020676	Ccl11	chemokine (C-C motif) ligand 11 [Source:MGI Symbol;Acc:MGI:103576]	699	908	949	624	2257	2751	2157	1837
ENSMUSG00000039943	Plcb4	phospholipase C, beta 4 [Source:MGI Symbol;Acc:MGI:107464]	1848	2060	2078	2178	1411	1584	1906	1037
ENSMUSG00000075705	Msrb1	methionine sulfoxide reductase B1 [Source:MGI Symbol;Acc:MGI:1351642]	625	541	541	548	767	929	647	798
ENSMUSG00000021798	Ldb3	LIM domain binding 3 [Source:MGI Symbol;Acc:MGI:1344412]	154	95	211	166	100	93	104	59
ENSMUSG00000029925	Tbxas1	thromboxane A synthase 1, platelet [Source:MGI Symbol;Acc:MGI:98497]	123	177	189	176	277	373	441	382
ENSMUSG00000042992	Borcs5	BLOC-1 related complex subunit 5 [Source:MGI Symbol;Acc:MGI:1915024]	93	94	117	121	222	252	209	204
ENSMUSG00000002111	Spi1	spleen focus forming virus (SFFV) proviral integration oncogene [Source:MGI Symbol;Acc:MGI:98282]	904	985	807	941	1122	1365	1283	1570
ENSMUSG00000053985	Zfp14	zinc finger protein 14 [Source:MGI Symbol;Acc:MGI:99160]	184	121	172	241	72	67	80	68
ENSMUSG00000006519	Cyba	cytochrome b-245, alpha polypeptide [Source:MGI Symbol;Acc:MGI:1316658]	2754	2439	2221	2623	3668	4560	3566	4579
ENSMUSG00000026956	Uap1l1	UDP-N-acteylglucosamine pyrophosphorylase 1-like 1 [Source:MGI Symbol;Acc:MGI:2443318]	632	619	618	612	955	1322	879	1147
ENSMUSG00000031821	Gins2	GINS complex subunit 2 (Psf2 homolog) [Source:MGI Symbol;Acc:MGI:1921019]	120	99	91	83	107	101	110	134
ENSMUSG00000060206	Zfp462	zinc finger protein 462 [Source:MGI Symbol;Acc:MGI:107690]	329	442	439	406	318	331	296	293
ENSMUSG00000087687	Pet100	PET100 homolog [Source:MGI Symbol;Acc:MGI:3615306]	158	100	109	96	134	188	115	159
ENSMUSG00000052544	St6galnac3	ST6 (alpha-N-acetyl-neuraminyl-2,3-beta-galactosyl-1,3)-N-acetylgalactosaminide alpha-2,6-sialyltransferase 3 [Source:MGI Symbol;Acc:MGI:1341828]	454	374	427	576	287	324	366	305
ENSMUSG00000031380	Vegfd	vascular endothelial growth factor D [Source:MGI Symbol;Acc:MGI:108037]	168	257	261	183	440	469	537	428
ENSMUSG00000032218	Ccnb2	cyclin B2 [Source:MGI Symbol;Acc:MGI:88311]	230	117	119	130	140	147	150	181
ENSMUSG00000052336	Cx3cr1	chemokine (C-X3-C motif) receptor 1 [Source:MGI Symbol;Acc:MGI:1333815]	62	63	38	39	79	84	159	105
ENSMUSG00000064373	Selenop	selenoprotein P [Source:MGI Symbol;Acc:MGI:894288]	10680	12544	13313	12682	16002	23132	21864	20105
ENSMUSG00000031494	Cd209a	CD209a antigen [Source:MGI Symbol;Acc:MGI:2157942]	110	172	207	163	300	369	447	478
ENSMUSG00000043336	Filip1l	filamin A interacting protein 1-like [Source:MGI Symbol;Acc:MGI:1925999]	2696	3476	3451	3475	2023	1835	2763	1733
ENSMUSG00000017969	Ptgis	prostaglandin I2 (prostacyclin) synthase [Source:MGI Symbol;Acc:MGI:1097156]	143	269	241	171	439	568	423	521
ENSMUSG00000055093	Gm8430	predicted pseudogene 8430 [Source:MGI Symbol;Acc:MGI:3645406]	64	52	70	79	103	111	69	140
ENSMUSG00000032691	Nlrp3	NLR family, pyrin domain containing 3 [Source:MGI Symbol;Acc:MGI:2653833]	206	197	167	154	255	260	404	293
ENSMUSG00000051185	Fam174a	family with sequence similarity 174, member A [Source:MGI Symbol;Acc:MGI:1914948]	523	404	412	442	697	790	639	722
ENSMUSG00000031465	Angpt2	angiopoietin 2 [Source:MGI Symbol;Acc:MGI:1202890]	604	454	504	547	336	731	522	349
ENSMUSG00000056602	Fry	FRY microtubule binding protein [Source:MGI Symbol;Acc:MGI:2443895]	1701	1721	1649	2121	1270	1467	1540	1124
ENSMUSG00000020123	Avpr1a	arginine vasopressin receptor 1A [Source:MGI Symbol;Acc:MGI:1859216]	340	335	415	397	343	338	380	207
ENSMUSG00000046733	Gprc5a	G protein-coupled receptor, family C, group 5, member A [Source:MGI Symbol;Acc:MGI:1891250]	742	704	917	913	445	513	418	338
ENSMUSG00000090222	Ifi203-ps	interferon activated gene 203, pseudogene [Source:MGI Symbol;Acc:MGI:3840117]	244	312	354	300	111	159	143	92
ENSMUSG00000024644	Cndp2	CNDP dipeptidase 2 (metallopeptidase M20 family) [Source:MGI Symbol;Acc:MGI:1913304]	1991	2039	1999	2101	3132	3697	3105	3409
ENSMUSG00000025270	Alas2	aminolevulinic acid synthase 2, erythroid [Source:MGI Symbol;Acc:MGI:87990]	991	955	745	1094	1159	1838	1193	1227
ENSMUSG00000048763	Hoxb3	homeobox B3 [Source:MGI Symbol;Acc:MGI:96184]	214	251	204	201	138	141	172	127
ENSMUSG00000027716	Trpc3	transient receptor potential cation channel, subfamily C, member 3 [Source:MGI Symbol;Acc:MGI:109526]	138	81	72	91	198	340	143	110
ENSMUSG00000024534	Sncaip	synuclein, alpha interacting protein (synphilin) [Source:MGI Symbol;Acc:MGI:1915097]	642	451	497	675	303	504	435	264
ENSMUSG00000022197	Pdzd2	PDZ domain containing 2 [Source:MGI Symbol;Acc:MGI:1922394]	2447	2331	2056	3212	1767	2288	2073	1296
ENSMUSG00000027605	Acss2	acyl-CoA synthetase short-chain family member 2 [Source:MGI Symbol;Acc:MGI:1890410]	625	583	623	631	630	404	465	482
ENSMUSG00000070473	Cldn3	claudin 3 [Source:MGI Symbol;Acc:MGI:1329044]	84	78	149	48	108	184	72	207
ENSMUSG00000026073	Il1r2	interleukin 1 receptor, type II [Source:MGI Symbol;Acc:MGI:96546]	311	635	501	375	571	530	761	560
ENSMUSG00000073616	Cops9	COP9 signalosome subunit 9 [Source:MGI Symbol;Acc:MGI:1914165]	451	292	360	347	501	622	334	629
ENSMUSG00000021384	Susd3	sushi domain containing 3 [Source:MGI Symbol;Acc:MGI:1913579]	248	192	157	165	337	296	271	408
ENSMUSG00000029275	Gfi1	growth factor independent 1 transcription repressor [Source:MGI Symbol;Acc:MGI:103170]	446	621	517	506	238	166	233	258
ENSMUSG00000025407	Gli1	GLI-Kruppel family member GLI1 [Source:MGI Symbol;Acc:MGI:95727]	337	316	356	298	143	156	181	111
ENSMUSG00000026274	Pask	PAS domain containing serine/threonine kinase [Source:MGI Symbol;Acc:MGI:2155936]	65	59	48	38	59	29	53	50
ENSMUSG00000063531	Sema3e	sema domain, immunoglobulin domain (Ig), short basic domain, secreted, (semaphorin) 3E [Source:MGI Symbol;Acc:MGI:1340034]	74	177	132	71	212	289	286	331
ENSMUSG00000040441	Slc26a10	solute carrier family 26, member 10 [Source:MGI Symbol;Acc:MGI:2143920]	348	198	205	393	196	235	212	178
ENSMUSG00000076437	Selenoh	selenoprotein H [Source:MGI Symbol;Acc:MGI:1919907]	510	394	349	404	577	529	365	611
ENSMUSG00000031144	Syp	synaptophysin [Source:MGI Symbol;Acc:MGI:98467]	196	162	156	191	241	348	242	373
ENSMUSG00000056737	Capg	capping protein (actin filament), gelsolin-like [Source:MGI Symbol;Acc:MGI:1098259]	2271	2139	2068	2409	4039	4888	3940	4593
ENSMUSG00000026458	Ppfia4	protein tyrosine phosphatase, receptor type, f polypeptide (PTPRF), interacting protein (liprin), alpha 4 [Source:MGI Symbol;Acc:MGI:1915757]	141	141	105	131	175	197	242	291
ENSMUSG00000032332	Col12a1	collagen, type XII, alpha 1 [Source:MGI Symbol;Acc:MGI:88448]	237	493	354	218	545	559	345	582
ENSMUSG00000033952	Aspm	abnormal spindle microtubule assembly [Source:MGI Symbol;Acc:MGI:1334448]	141	148	141	105	117	85	102	118
ENSMUSG00000042821	Snai1	snail family zinc finger 1 [Source:MGI Symbol;Acc:MGI:98330]	941	783	862	1047	627	783	667	515
ENSMUSG00000036718	Micall2	MICAL-like 2 [Source:MGI Symbol;Acc:MGI:2444818]	279	177	265	335	189	273	167	117
ENSMUSG00000043613	Mmp3	matrix metallopeptidase 3 [Source:MGI Symbol;Acc:MGI:97010]	1057	1416	1422	1196	3963	3855	3187	3061
ENSMUSG00000030677	Kif22	kinesin family member 22 [Source:MGI Symbol;Acc:MGI:109233]	194	144	131	128	147	120	133	119
ENSMUSG00000043924	Ncmap	noncompact myelin associated protein [Source:MGI Symbol;Acc:MGI:2444888]	148	129	149	165	92	68	101	55
ENSMUSG00000031520	Vegfc	vascular endothelial growth factor C [Source:MGI Symbol;Acc:MGI:109124]	519	447	408	554	421	537	459	330
ENSMUSG00000115276	9930017N22Rik	RIKEN cDNA 9930017N22 gene [Source:MGI Symbol;Acc:MGI:2443961]	43	38	53	48	73	100	55	101
ENSMUSG00000039193	Nlrc4	NLR family, CARD domain containing 4 [Source:MGI Symbol;Acc:MGI:3036243]	71	138	103	120	188	133	184	223
ENSMUSG00000037499	Nenf	neuron derived neurotrophic factor [Source:MGI Symbol;Acc:MGI:1913458]	536	454	416	466	695	992	536	792
ENSMUSG00000021091	Serpina3n	serine (or cysteine) peptidase inhibitor, clade A, member 3N [Source:MGI Symbol;Acc:MGI:105045]	1522	1490	1651	1552	613	578	861	612
ENSMUSG00000038843	Gcnt1	glucosaminyl (N-acetyl) transferase 1, core 2 [Source:MGI Symbol;Acc:MGI:95676]	190	256	219	187	235	213	287	287
ENSMUSG00000078440	Dohh	deoxyhypusine hydroxylase/monooxygenase [Source:MGI Symbol;Acc:MGI:1915964]	84	67	53	65	85	97	69	108
ENSMUSG00000030701	Plekhb1	pleckstrin homology domain containing, family B (evectins) member 1 [Source:MGI Symbol;Acc:MGI:1351469]	494	321	442	455	189	266	195	206
ENSMUSG00000024440	Pcdh12	protocadherin 12 [Source:MGI Symbol;Acc:MGI:1855700]	589	517	544	797	437	709	595	384
ENSMUSG00000041119	Pde9a	phosphodiesterase 9A [Source:MGI Symbol;Acc:MGI:1277179]	362	310	277	352	167	317	233	164
ENSMUSG00000002324	Rec8	REC8 meiotic recombination protein [Source:MGI Symbol;Acc:MGI:1929645]	131	90	72	69	156	115	66	88
ENSMUSG00000021822	Plau	plasminogen activator, urokinase [Source:MGI Symbol;Acc:MGI:97611]	2189	2314	2229	2006	6148	7786	4691	5033
ENSMUSG00000072844	G530011O06Rik	RIKEN cDNA G530011O06 gene [Source:MGI Symbol;Acc:MGI:3603513]	93	126	109	65	45	57	82	91
ENSMUSG00000025464	Paox	polyamine oxidase (exo-N4-amino) [Source:MGI Symbol;Acc:MGI:1916983]	143	126	126	154	149	198	179	159
ENSMUSG00000029759	Pon3	paraoxonase 3 [Source:MGI Symbol;Acc:MGI:106686]	128	150	155	119	154	179	205	155
ENSMUSG00000038248	Sobp	sine oculis binding protein [Source:MGI Symbol;Acc:MGI:1924427]	112	127	132	99	108	151	104	93
ENSMUSG00000079017	Ifi27l2a	interferon, alpha-inducible protein 27 like 2A [Source:MGI Symbol;Acc:MGI:1924183]	647	982	584	536	617	710	799	856
ENSMUSG00000019820	Utrn	utrophin [Source:MGI Symbol;Acc:MGI:104631]	7420	8286	8620	8885	6080	4727	6643	5260
ENSMUSG00000029223	Uchl1	ubiquitin carboxy-terminal hydrolase L1 [Source:MGI Symbol;Acc:MGI:103149]	150	202	202	122	314	472	256	418
ENSMUSG00000035783	Acta2	actin, alpha 2, smooth muscle, aorta [Source:MGI Symbol;Acc:MGI:87909]	9132	7908	8499	8846	4410	4996	5924	3630
ENSMUSG00000035455	Fignl1	fidgetin-like 1 [Source:MGI Symbol;Acc:MGI:1890648]	81	50	46	56	66	47	62	79
ENSMUSG00000010142	Tnfrsf13b	tumor necrosis factor receptor superfamily, member 13b [Source:MGI Symbol;Acc:MGI:1889411]	356	541	278	330	563	470	584	677
ENSMUSG00000058290	Espl1	extra spindle pole bodies 1, separase [Source:MGI Symbol;Acc:MGI:2146156]	196	179	163	135	170	194	195	205
ENSMUSG00000104713	Gbp6	guanylate binding protein 6 [Source:MGI Symbol;Acc:MGI:2140937]	399	390	339	259	262	190	350	256
ENSMUSG00000024481	Lvrn	laeverin [Source:MGI Symbol;Acc:MGI:1921824]	142	290	257	193	459	515	711	556
ENSMUSG00000028832	Stmn1	stathmin 1 [Source:MGI Symbol;Acc:MGI:96739]	1493	1078	1024	1360	1052	1122	795	1316
ENSMUSG00000030086	Chchd6	coiled-coil-helix-coiled-coil-helix domain containing 6 [Source:MGI Symbol;Acc:MGI:1913348]	108	73	91	109	162	201	139	169
ENSMUSG00000087590	Epb41l4aos	erythrocyte membrane protein band 4.1 like 4a, opposite strand [Source:MGI Symbol;Acc:MGI:1916999]	282	191	165	192	302	289	163	354
ENSMUSG00000027469	Tpx2	TPX2, microtubule-associated [Source:MGI Symbol;Acc:MGI:1919369]	272	187	216	167	167	211	200	245
ENSMUSG00000091345	Col6a5	collagen, type VI, alpha 5 [Source:MGI Symbol;Acc:MGI:3648134]	159	318	264	217	203	70	84	81
ENSMUSG00000036639	Nudt1	nudix (nucleoside diphosphate linked moiety X)-type motif 1 [Source:MGI Symbol;Acc:MGI:109280]	128	81	94	113	133	151	94	161
ENSMUSG00000026620	Mark1	MAP/microtubule affinity regulating kinase 1 [Source:MGI Symbol;Acc:MGI:2664902]	383	364	403	450	288	392	369	221
ENSMUSG00000039384	Dusp10	dual specificity phosphatase 10 [Source:MGI Symbol;Acc:MGI:1927070]	2749	4264	4671	4923	1560	1472	2071	2409
ENSMUSG00000038963	Slco4a1	solute carrier organic anion transporter family, member 4a1 [Source:MGI Symbol;Acc:MGI:1351866]	334	342	291	362	149	133	141	210
ENSMUSG00000070394	Tmem256	transmembrane protein 256 [Source:MGI Symbol;Acc:MGI:1916436]	240	162	182	176	229	352	180	271
ENSMUSG00000090958	Lrrc32	leucine rich repeat containing 32 [Source:MGI Symbol;Acc:MGI:93882]	2566	2909	2510	3151	1740	2226	2159	1507
ENSMUSG00000020629	Adi1	acireductone dioxygenase 1 [Source:MGI Symbol;Acc:MGI:2144929]	382	324	343	337	471	354	414	455
ENSMUSG00000048534	Jaml	junction adhesion molecule like [Source:MGI Symbol;Acc:MGI:2685484]	372	382	304	328	539	356	592	681
ENSMUSG00000006715	Gmnn	geminin [Source:MGI Symbol;Acc:MGI:1927344]	215	167	168	173	228	192	178	233
ENSMUSG00000047216	Cdh19	cadherin 19, type 2 [Source:MGI Symbol;Acc:MGI:3588198]	195	238	240	161	119	137	133	110
ENSMUSG00000059791	Nrm	nurim (nuclear envelope membrane protein) [Source:MGI Symbol;Acc:MGI:2146855]	230	241	179	207	354	282	265	319
ENSMUSG00000071657	Bscl2	Berardinelli-Seip congenital lipodystrophy 2 (seipin) [Source:MGI Symbol;Acc:MGI:1298392]	895	672	645	823	1088	1209	805	1089
ENSMUSG00000045394	Epcam	epithelial cell adhesion molecule [Source:MGI Symbol;Acc:MGI:106653]	224	148	428	104	123	162	70	299
ENSMUSG00000064358	mt-Co3	mitochondrially encoded cytochrome c oxidase III [Source:MGI Symbol;Acc:MGI:102502]	144	139	213	127	53	119	91	71
ENSMUSG00000034875	Nudt19	nudix (nucleoside diphosphate linked moiety X)-type motif 19 [Source:MGI Symbol;Acc:MGI:94203]	302	192	184	202	438	408	325	412
ENSMUSG00000048327	Ckap2l	cytoskeleton associated protein 2-like [Source:MGI Symbol;Acc:MGI:1917716]	80	74	88	65	80	64	89	67
ENSMUSG00000016194	Hsd11b1	hydroxysteroid 11-beta dehydrogenase 1 [Source:MGI Symbol;Acc:MGI:103562]	627	530	654	525	1470	2031	1609	1219
ENSMUSG00000020267	Hint1	histidine triad nucleotide binding protein 1 [Source:MGI Symbol;Acc:MGI:1321133]	1238	1009	993	1140	1678	1947	1325	1899
ENSMUSG00000027715	Ccna2	cyclin A2 [Source:MGI Symbol;Acc:MGI:108069]	291	186	175	165	163	234	220	203
ENSMUSG00000031274	Col4a5	collagen, type IV, alpha 5 [Source:MGI Symbol;Acc:MGI:88456]	987	1379	1715	1604	659	616	808	719
ENSMUSG00000070780	Rbm47	RNA binding motif protein 47 [Source:MGI Symbol;Acc:MGI:2384294]	43	48	61	38	60	93	99	93
ENSMUSG00000037362	Ccn3	cellular communication network factor 3 [Source:MGI Symbol;Acc:MGI:109185]	266	373	327	266	604	723	936	825
ENSMUSG00000054072	Iigp1	interferon inducible GTPase 1 [Source:MGI Symbol;Acc:MGI:1926259]	6127	5510	5883	4485	4333	4348	5598	3975
ENSMUSG00000022021	Diaph3	diaphanous related formin 3 [Source:MGI Symbol;Acc:MGI:1927222]	125	81	92	90	80	88	120	121
ENSMUSG00000067220	Cnga1	cyclic nucleotide gated channel alpha 1 [Source:MGI Symbol;Acc:MGI:88436]	64	59	64	70	61	16	30	43
ENSMUSG00000020527	Myo19	myosin XIX [Source:MGI Symbol;Acc:MGI:1913446]	245	228	214	255	127	124	175	142
ENSMUSG00000027379	Bub1	BUB1, mitotic checkpoint serine/threonine kinase [Source:MGI Symbol;Acc:MGI:1100510]	84	64	81	53	50	44	80	75
ENSMUSG00000061751	Kalrn	kalirin, RhoGEF kinase [Source:MGI Symbol;Acc:MGI:2685385]	419	423	398	558	294	401	417	230
ENSMUSG00000030512	Snrpa1	small nuclear ribonucleoprotein polypeptide A' [Source:MGI Symbol;Acc:MGI:1916231]	416	254	321	362	486	519	316	514
ENSMUSG00000037902	Sirpa	signal-regulatory protein alpha [Source:MGI Symbol;Acc:MGI:108563]	1074	1371	1360	1106	1835	2483	2121	2267
ENSMUSG00000047146	Tet1	tet methylcytosine dioxygenase 1 [Source:MGI Symbol;Acc:MGI:1098693]	173	169	188	157	120	44	91	72
ENSMUSG00000001930	Vwf	Von Willebrand factor [Source:MGI Symbol;Acc:MGI:98941]	7580	6097	6349	9669	3312	4050	4658	2601
ENSMUSG00000015134	Aldh1a3	aldehyde dehydrogenase family 1, subfamily A3 [Source:MGI Symbol;Acc:MGI:1861722]	518	821	734	349	1293	1722	1413	1732
ENSMUSG00000033060	Lmo7	LIM domain only 7 [Source:MGI Symbol;Acc:MGI:1353586]	1809	1828	1789	2314	1145	1728	1424	1125
ENSMUSG00000043183	Simc1	SUMO-interacting motifs containing 1 [Source:MGI Symbol;Acc:MGI:2442599]	422	533	450	525	288	238	326	300
ENSMUSG00000074480	Mex3a	mex3 RNA binding family member A [Source:MGI Symbol;Acc:MGI:1919890]	696	729	713	699	349	379	342	434
ENSMUSG00000050232	Cxcr3	chemokine (C-X-C motif) receptor 3 [Source:MGI Symbol;Acc:MGI:1277207]	157	128	109	110	223	161	266	222
ENSMUSG00000055809	Dnaaf3	dynein, axonemal assembly factor 3 [Source:MGI Symbol;Acc:MGI:3588207]	62	59	64	59	59	69	92	109
ENSMUSG00000091971	Hspa1a	heat shock protein 1A [Source:MGI Symbol;Acc:MGI:96244]	26424	18279	18787	21170	17332	10221	8626	8666
ENSMUSG00000040624	Plekhg1	pleckstrin homology domain containing, family G (with RhoGef domain) member 1 [Source:MGI Symbol;Acc:MGI:2676551]	749	759	798	943	501	716	770	443
ENSMUSG00000025529	Zfp711	zinc finger protein 711 [Source:MGI Symbol;Acc:MGI:3045342]	174	172	144	119	101	111	69	84
ENSMUSG00000038143	Stox2	storkhead box 2 [Source:MGI Symbol;Acc:MGI:1918319]	517	449	484	405	267	376	384	214
ENSMUSG00000049103	Ccr2	chemokine (C-C motif) receptor 2 [Source:MGI Symbol;Acc:MGI:106185]	362	481	461	471	647	648	1015	810
ENSMUSG00000046743	Fat4	FAT atypical cadherin 4 [Source:MGI Symbol;Acc:MGI:3045256]	1029	1208	1110	1293	664	924	991	686
ENSMUSG00000067586	S1pr3	sphingosine-1-phosphate receptor 3 [Source:MGI Symbol;Acc:MGI:1339365]	1573	1634	1492	1517	943	1338	1344	978
ENSMUSG00000090582	Gm17024	predicted gene 17024 [Source:MGI Symbol;Acc:MGI:4937851]	467	603	452	487	345	287	417	312
ENSMUSG00000024791	Cdca5	cell division cycle associated 5 [Source:MGI Symbol;Acc:MGI:1915099]	85	53	57	53	71	59	76	101
ENSMUSG00000047721	Bola2	bolA-like 2 (E. coli) [Source:MGI Symbol;Acc:MGI:1913412]	557	439	439	489	749	762	487	850
ENSMUSG00000031387	Renbp	renin binding protein [Source:MGI Symbol;Acc:MGI:105940]	411	394	394	407	541	756	588	661
ENSMUSG00000064341	mt-Nd1	mitochondrially encoded NADH dehydrogenase 1 [Source:MGI Symbol;Acc:MGI:101787]	28554	22490	38327	28691	11937	16995	17742	14183
ENSMUSG00000021569	Trip13	thyroid hormone receptor interactor 13 [Source:MGI Symbol;Acc:MGI:1916966]	48	41	48	35	55	50	53	55
ENSMUSG00000057667	Bloc1s3	biogenesis of lysosomal organelles complex-1, subunit 3 [Source:MGI Symbol;Acc:MGI:2678952]	168	131	137	165	197	216	170	215
ENSMUSG00000069893	9930111J21Rik1	RIKEN cDNA 9930111J21 gene 1 [Source:MGI Symbol;Acc:MGI:3041173]	169	257	209	216	177	64	203	167
ENSMUSG00000076586	Igkv8-21	immunoglobulin kappa variable 8-21 [Source:MGI Symbol;Acc:MGI:1330840]	42	52	37	56	81	62	200	147
ENSMUSG00000017817	Jph2	junctophilin 2 [Source:MGI Symbol;Acc:MGI:1891496]	694	775	818	792	413	484	510	324
ENSMUSG00000036768	Kif15	kinesin family member 15 [Source:MGI Symbol;Acc:MGI:1098258]	124	108	92	77	139	96	133	113
ENSMUSG00000049265	Kcnk3	potassium channel, subfamily K, member 3 [Source:MGI Symbol;Acc:MGI:1100509]	372	319	307	374	166	186	160	115
ENSMUSG00000021260	Hhipl1	hedgehog interacting protein-like 1 [Source:MGI Symbol;Acc:MGI:1919265]	60	74	76	54	158	218	163	173
ENSMUSG00000026669	Mcm10	minichromosome maintenance 10 replication initiation factor [Source:MGI Symbol;Acc:MGI:1917274]	99	69	53	58	102	71	70	67
ENSMUSG00000053647	Gper1	G protein-coupled estrogen receptor 1 [Source:MGI Symbol;Acc:MGI:1924104]	192	120	159	199	121	200	139	69
ENSMUSG00000001248	Gramd1a	GRAM domain containing 1A [Source:MGI Symbol;Acc:MGI:105490]	10410	9468	10229	11402	7434	4311	4825	6039
ENSMUSG00000027656	Ccn5	cellular communication network factor 5 [Source:MGI Symbol;Acc:MGI:1328326]	194	219	244	214	670	670	485	461
ENSMUSG00000023089	Ndufa5	NADH:ubiquinone oxidoreductase subunit A5 [Source:MGI Symbol;Acc:MGI:1915452]	225	171	197	191	316	449	223	335
ENSMUSG00000028573	Fggy	FGGY carbohydrate kinase domain containing [Source:MGI Symbol;Acc:MGI:1922828]	83	71	93	68	143	105	141	109
ENSMUSG00000021520	Uqcrb	ubiquinol-cytochrome c reductase binding protein [Source:MGI Symbol;Acc:MGI:1914780]	682	511	556	656	764	1013	608	955
ENSMUSG00000032661	Oas3	2'-5' oligoadenylate synthetase 3 [Source:MGI Symbol;Acc:MGI:2180850]	150	346	120	90	193	97	270	195
ENSMUSG00000078247	Airn	antisense Igf2r RNA [Source:MGI Symbol;Acc:MGI:1353471]	102	103	116	87	74	100	90	93
ENSMUSG00000028873	Cdca8	cell division cycle associated 8 [Source:MGI Symbol;Acc:MGI:1196274]	196	116	137	113	148	122	148	172
ENSMUSG00000038624	Nepn	nephrocan [Source:MGI Symbol;Acc:MGI:1913900]	287	201	222	363	105	151	133	127
ENSMUSG00000008496	Pou2f2	POU domain, class 2, transcription factor 2 [Source:MGI Symbol;Acc:MGI:101897]	810	1039	662	779	1209	1145	1156	1335
ENSMUSG00000040761	Spen	spen family transcription repressor [Source:MGI Symbol;Acc:MGI:1891706]	2514	3036	3067	3673	2037	1644	2289	1784
ENSMUSG00000041697	Cox6a1	cytochrome c oxidase subunit 6A1 [Source:MGI Symbol;Acc:MGI:103099]	2273	1521	1531	1974	2416	3048	1732	2679
ENSMUSG00000040229	Gpr34	G protein-coupled receptor 34 [Source:MGI Symbol;Acc:MGI:1346334]	55	62	58	48	79	111	113	104
ENSMUSG00000018593	Sparc	secreted acidic cysteine rich glycoprotein [Source:MGI Symbol;Acc:MGI:98373]	107023	108625	115592	117445	43961	71041	49413	44411
ENSMUSG00000041736	Tspo	translocator protein [Source:MGI Symbol;Acc:MGI:88222]	2574	1906	1854	2076	3144	3930	2754	3521
ENSMUSG00000027636	Sla2	Src-like-adaptor 2 [Source:MGI Symbol;Acc:MGI:1925049]	304	235	249	237	365	138	265	233
ENSMUSG00000064326	Siva1	SIVA1, apoptosis-inducing factor [Source:MGI Symbol;Acc:MGI:1353606]	297	194	171	238	347	428	229	360
ENSMUSG00000033826	Dnah8	dynein, axonemal, heavy chain 8 [Source:MGI Symbol;Acc:MGI:107714]	751	848	820	770	644	205	343	407
ENSMUSG00000024427	Spry4	sprouty RTK signaling antagonist 4 [Source:MGI Symbol;Acc:MGI:1345144]	1182	994	1175	1331	787	1253	884	601
ENSMUSG00000035948	Acss3	acyl-CoA synthetase short-chain family member 3 [Source:MGI Symbol;Acc:MGI:2685720]	106	141	137	103	208	272	304	243
ENSMUSG00000075270	Pde11a	phosphodiesterase 11A [Source:MGI Symbol;Acc:MGI:3036251]	78	68	116	78	201	296	271	149
ENSMUSG00000027217	Tspan18	tetraspanin 18 [Source:MGI Symbol;Acc:MGI:1917186]	589	682	744	954	361	445	496	346
ENSMUSG00000033389	Arhgap44	Rho GTPase activating protein 44 [Source:MGI Symbol;Acc:MGI:2144423]	212	216	227	215	114	128	133	107
ENSMUSG00000026185	Igfbp5	insulin-like growth factor binding protein 5 [Source:MGI Symbol;Acc:MGI:96440]	14686	21071	19547	14802	16017	21649	20116	20941
ENSMUSG00000030102	Itpr1	inositol 1,4,5-trisphosphate receptor 1 [Source:MGI Symbol;Acc:MGI:96623]	4094	4925	4372	5227	2845	2685	3646	2766
ENSMUSG00000038456	Dennd2a	DENN/MADD domain containing 2A [Source:MGI Symbol;Acc:MGI:2444961]	413	510	550	424	687	896	741	734
ENSMUSG00000058833	Rex1bd	required for excision 1-B domain containing [Source:MGI Symbol;Acc:MGI:1913712]	615	469	449	559	817	1023	539	843
ENSMUSG00000029298	Gbp9	guanylate-binding protein 9 [Source:MGI Symbol;Acc:MGI:3605620]	3927	4161	3292	3635	2508	2154	2996	2163
ENSMUSG00000051378	Kif18b	kinesin family member 18B [Source:MGI Symbol;Acc:MGI:2446979]	62	37	44	36	47	37	47	53
ENSMUSG00000002580	Mien1	migration and invasion enhancer 1 [Source:MGI Symbol;Acc:MGI:1913678]	472	380	410	476	696	676	484	688
ENSMUSG00000003812	Dnase2a	deoxyribonuclease II alpha [Source:MGI Symbol;Acc:MGI:1329019]	474	510	469	470	640	865	761	786
ENSMUSG00000021070	Bdkrb2	bradykinin receptor, beta 2 [Source:MGI Symbol;Acc:MGI:102845]	162	178	149	163	82	181	165	119
ENSMUSG00000028702	Rad54l	RAD54 like (S. cerevisiae) [Source:MGI Symbol;Acc:MGI:894697]	66	54	45	50	47	37	58	58
ENSMUSG00000014602	Kif1a	kinesin family member 1A [Source:MGI Symbol;Acc:MGI:108391]	135	124	157	167	66	48	82	63
ENSMUSG00000020916	Krt36	keratin 36 [Source:MGI Symbol;Acc:MGI:109364]	33	49	59	37	86	111	78	144
ENSMUSG00000021880	Rnase6	ribonuclease, RNase A family, 6 [Source:MGI Symbol;Acc:MGI:1925666]	184	300	148	144	309	312	365	328
ENSMUSG00000030278	Cidec	cell death-inducing DFFA-like effector c [Source:MGI Symbol;Acc:MGI:95585]	197	145	202	183	463	608	391	346
ENSMUSG00000029725	Ppp1r35	protein phosphatase 1, regulatory subunit 35 [Source:MGI Symbol;Acc:MGI:1922853]	623	402	409	507	706	723	413	689
ENSMUSG00000037852	Cpe	carboxypeptidase E [Source:MGI Symbol;Acc:MGI:101932]	3158	2890	3169	2554	1770	2303	1791	1564
ENSMUSG00000040152	Thbs1	thrombospondin 1 [Source:MGI Symbol;Acc:MGI:98737]	5122	5850	5315	5846	4117	4492	3675	2592
ENSMUSG00000027306	Nusap1	nucleolar and spindle associated protein 1 [Source:MGI Symbol;Acc:MGI:2675669]	193	181	148	135	116	105	153	155
ENSMUSG00000035914	Cd276	CD276 antigen [Source:MGI Symbol;Acc:MGI:2183926]	165	234	242	185	119	207	191	153
ENSMUSG00000041592	Sdk2	sidekick cell adhesion molecule 2 [Source:MGI Symbol;Acc:MGI:2443847]	179	171	236	311	78	100	100	116
ENSMUSG00000016252	Atp5e	ATP synthase, H+ transporting, mitochondrial F1 complex, epsilon subunit [Source:MGI Symbol;Acc:MGI:1855697]	1091	746	823	949	1316	1394	815	1367
ENSMUSG00000037010	Apln	apelin [Source:MGI Symbol;Acc:MGI:1353624]	269	231	206	348	269	602	284	205
ENSMUSG00000041329	Atp1b2	ATPase, Na+/K+ transporting, beta 2 polypeptide [Source:MGI Symbol;Acc:MGI:88109]	873	762	825	860	525	796	617	410
ENSMUSG00000024222	Fkbp5	FK506 binding protein 5 [Source:MGI Symbol;Acc:MGI:104670]	1069	971	2052	1772	1502	1759	2128	1953
ENSMUSG00000031298	Adgrg2	adhesion G protein-coupled receptor G2 [Source:MGI Symbol;Acc:MGI:2446854]	50	111	94	40	142	198	207	197
ENSMUSG00000105547	Iglc3	immunoglobulin lambda constant 3 [Source:MGI Symbol;Acc:MGI:99886]	70	118	44	64	143	132	113	132
ENSMUSG00000028664	Ephb2	Eph receptor B2 [Source:MGI Symbol;Acc:MGI:99611]	237	281	286	279	124	98	172	104
ENSMUSG00000017314	Mpp2	membrane protein, palmitoylated 2 (MAGUK p55 subfamily member 2) [Source:MGI Symbol;Acc:MGI:1858257]	392	387	416	438	286	280	255	215
ENSMUSG00000039208	Metrnl	meteorin, glial cell differentiation regulator-like [Source:MGI Symbol;Acc:MGI:2384806]	846	1004	923	790	1752	2586	1611	1839
ENSMUSG00000014633	Cmc2	COX assembly mitochondrial protein 2 [Source:MGI Symbol;Acc:MGI:1913781]	100	98	95	113	120	149	95	145
ENSMUSG00000021061	Sptb	spectrin beta, erythrocytic [Source:MGI Symbol;Acc:MGI:98387]	133	117	131	151	44	57	73	62
ENSMUSG00000002204	Napsa	napsin A aspartic peptidase [Source:MGI Symbol;Acc:MGI:109365]	589	800	503	681	846	754	967	1178
ENSMUSG00000102070	Gm28661	predicted gene 28661 [Source:MGI Symbol;Acc:MGI:5579367]	302	274	483	347	130	207	212	181
ENSMUSG00000044788	Fads6	fatty acid desaturase domain family, member 6 [Source:MGI Symbol;Acc:MGI:3039592]	138	126	126	84	271	365	356	248
ENSMUSG00000027111	Itga6	integrin alpha 6 [Source:MGI Symbol;Acc:MGI:96605]	4664	4577	4869	5800	2869	3327	3298	2810
ENSMUSG00000087141	Plcxd2	phosphatidylinositol-specific phospholipase C, X domain containing 2 [Source:MGI Symbol;Acc:MGI:3647874]	1093	1787	1590	1381	771	519	866	956
ENSMUSG00000115681	Gm2682	predicted gene 2682 [Source:MGI Symbol;Acc:MGI:3780851]	588	418	521	389	602	198	350	338
ENSMUSG00000018500	Adora2b	adenosine A2b receptor [Source:MGI Symbol;Acc:MGI:99403]	35	42	68	46	75	93	79	69
ENSMUSG00000020154	Ptprb	protein tyrosine phosphatase, receptor type, B [Source:MGI Symbol;Acc:MGI:97809]	10990	10708	11357	14684	6441	9020	9978	6453
ENSMUSG00000034892	Rps29	ribosomal protein S29 [Source:MGI Symbol;Acc:MGI:107681]	3807	2455	3030	3337	5092	5547	2826	5978
ENSMUSG00000017697	Ada	adenosine deaminase [Source:MGI Symbol;Acc:MGI:87916]	602	607	567	470	299	252	227	229
ENSMUSG00000027188	Pamr1	peptidase domain containing associated with muscle regeneration 1 [Source:MGI Symbol;Acc:MGI:2445082]	372	687	712	488	1250	1498	1339	1454
ENSMUSG00000031444	F10	coagulation factor X [Source:MGI Symbol;Acc:MGI:103107]	40	38	47	47	88	128	108	110
ENSMUSG00000031451	Gas6	growth arrest specific 6 [Source:MGI Symbol;Acc:MGI:95660]	6480	6295	6551	7534	7394	7372	8015	6500
ENSMUSG00000036466	Megf11	multiple EGF-like-domains 11 [Source:MGI Symbol;Acc:MGI:1920951]	93	36	31	28	33	24	45	33
ENSMUSG00000052727	Map1b	microtubule-associated protein 1B [Source:MGI Symbol;Acc:MGI:1306778]	1137	1242	1442	1348	934	1299	1151	872
ENSMUSG00000092060	Bend4	BEN domain containing 4 [Source:MGI Symbol;Acc:MGI:3648414]	418	395	457	350	309	206	304	354
ENSMUSG00000021835	Bmp4	bone morphogenetic protein 4 [Source:MGI Symbol;Acc:MGI:88180]	340	304	343	396	323	487	422	266
ENSMUSG00000059498	Fcgr3	Fc receptor, IgG, low affinity III [Source:MGI Symbol;Acc:MGI:95500]	288	547	641	489	520	766	956	779
ENSMUSG00000026923	Notch1	notch 1 [Source:MGI Symbol;Acc:MGI:97363]	5849	6117	6086	7050	3730	3706	4194	3306
ENSMUSG00000078771	Evi2a	ecotropic viral integration site 2a [Source:MGI Symbol;Acc:MGI:95458]	322	381	341	320	462	529	637	647
ENSMUSG00000024049	Myom1	myomesin 1 [Source:MGI Symbol;Acc:MGI:1341430]	712	616	673	712	418	421	534	350
ENSMUSG00000063445	Nmral1	NmrA-like family domain containing 1 [Source:MGI Symbol;Acc:MGI:1915074]	150	116	116	127	154	155	152	169
ENSMUSG00000032135	Mcam	melanoma cell adhesion molecule [Source:MGI Symbol;Acc:MGI:1933966]	3605	3463	3529	4140	2271	3433	2741	1945
ENSMUSG00000079363	Gbp4	guanylate binding protein 4 [Source:MGI Symbol;Acc:MGI:97072]	2888	2634	2429	2529	2156	1399	2618	1794
ENSMUSG00000083899	Gm12346	predicted gene 12346 [Source:MGI Symbol;Acc:MGI:3649810]	265	356	400	345	247	193	185	172
ENSMUSG00000021095	Gsc	goosecoid homeobox [Source:MGI Symbol;Acc:MGI:95841]	93	82	105	92	235	361	196	180
ENSMUSG00000031851	Ntpcr	nucleoside-triphosphatase, cancer-related [Source:MGI Symbol;Acc:MGI:1913816]	210	188	213	200	219	205	218	270
ENSMUSG00000012350	Ehf	ets homologous factor [Source:MGI Symbol;Acc:MGI:1270840]	132	128	145	55	38	63	86	90
ENSMUSG00000068196	Col8a1	collagen, type VIII, alpha 1 [Source:MGI Symbol;Acc:MGI:88463]	1177	1007	1133	1398	586	700	764	623
ENSMUSG00000037152	Ndufc1	NADH:ubiquinone oxidoreductase subunit C1 [Source:MGI Symbol;Acc:MGI:1913627]	139	110	92	96	179	171	122	166
ENSMUSG00000040722	Scamp5	secretory carrier membrane protein 5 [Source:MGI Symbol;Acc:MGI:1928948]	170	240	265	202	252	365	286	302
ENSMUSG00000027323	Rad51	RAD51 recombinase [Source:MGI Symbol;Acc:MGI:97890]	104	103	92	87	92	86	104	94
ENSMUSG00000039715	Wdr34	WD repeat domain 34 [Source:MGI Symbol;Acc:MGI:1919070]	80	53	83	55	122	126	99	103
ENSMUSG00000001918	Slc1a5	solute carrier family 1 (neutral amino acid transporter), member 5 [Source:MGI Symbol;Acc:MGI:105305]	5082	5095	4884	4957	4997	4994	4321	3554
ENSMUSG00000026890	Lhx6	LIM homeobox protein 6 [Source:MGI Symbol;Acc:MGI:1306803]	761	561	682	1055	398	496	637	352
ENSMUSG00000044033	Ccdc141	coiled-coil domain containing 141 [Source:MGI Symbol;Acc:MGI:1919735]	128	133	136	117	74	98	85	96
ENSMUSG00000054091	1810037I17Rik	RIKEN cDNA 1810037I17 gene [Source:MGI Symbol;Acc:MGI:1914954]	1309	895	870	1113	1279	1712	961	1526
ENSMUSG00000031673	Cdh11	cadherin 11 [Source:MGI Symbol;Acc:MGI:99217]	296	258	315	314	207	198	246	170
ENSMUSG00000035161	Ints6	integrator complex subunit 6 [Source:MGI Symbol;Acc:MGI:1202397]	2777	3015	2592	2579	1924	1337	1457	1458
ENSMUSG00000028108	Ecm1	extracellular matrix protein 1 [Source:MGI Symbol;Acc:MGI:103060]	5016	5119	5172	4830	11025	13429	9831	11659
ENSMUSG00000042759	Apobr	apolipoprotein B receptor [Source:MGI Symbol;Acc:MGI:2176230]	261	297	317	340	507	439	610	511
ENSMUSG00000023274	Cd4	CD4 antigen [Source:MGI Symbol;Acc:MGI:88335]	2005	2076	2174	2109	1508	743	1348	1364
ENSMUSG00000026069	Il1rl1	interleukin 1 receptor-like 1 [Source:MGI Symbol;Acc:MGI:98427]	154	151	265	173	280	307	428	456
ENSMUSG00000027487	Cdk5rap1	CDK5 regulatory subunit associated protein 1 [Source:MGI Symbol;Acc:MGI:1914221]	332	613	282	357	121	124	145	177
ENSMUSG00000046031	Calhm6	calcium homeostasis modulator family member 6 [Source:MGI Symbol;Acc:MGI:2443082]	114	120	114	109	205	102	117	215
ENSMUSG00000051855	Mest	mesoderm specific transcript [Source:MGI Symbol;Acc:MGI:96968]	531	526	495	669	249	391	266	197
ENSMUSG00000058351	Smim4	small integral membrane protein 4 [Source:MGI Symbol;Acc:MGI:1913737]	65	53	73	51	101	92	65	105
ENSMUSG00000024376	Epb41l4a	erythrocyte membrane protein band 4.1 like 4a [Source:MGI Symbol;Acc:MGI:103007]	353	295	349	457	290	393	337	223
ENSMUSG00000050295	Foxc1	forkhead box C1 [Source:MGI Symbol;Acc:MGI:1347466]	598	477	442	560	365	433	352	260
ENSMUSG00000038370	Pcp4l1	Purkinje cell protein 4-like 1 [Source:MGI Symbol;Acc:MGI:1913675]	765	639	624	758	442	438	525	330
ENSMUSG00000010406	Mrpl52	mitochondrial ribosomal protein L52 [Source:MGI Symbol;Acc:MGI:1916086]	393	305	285	310	468	570	282	545
ENSMUSG00000016128	Stard13	StAR-related lipid transfer (START) domain containing 13 [Source:MGI Symbol;Acc:MGI:2385331]	870	809	856	933	650	865	794	508
ENSMUSG00000048572	Tmem252	transmembrane protein 252 [Source:MGI Symbol;Acc:MGI:3583948]	1511	1095	1303	1273	604	1234	1144	504
ENSMUSG00000049086	Bmyc	brain expressed myelocytomatosis oncogene [Source:MGI Symbol;Acc:MGI:88184]	375	299	259	328	546	458	355	474
ENSMUSG00000040021	Lats1	large tumor suppressor [Source:MGI Symbol;Acc:MGI:1333883]	210	287	258	228	174	118	230	150
ENSMUSG00000041075	Fzd7	frizzled class receptor 7 [Source:MGI Symbol;Acc:MGI:108570]	881	758	812	742	513	552	531	449
ENSMUSG00000031932	Gpr83	G protein-coupled receptor 83 [Source:MGI Symbol;Acc:MGI:95712]	133	93	124	116	61	44	37	49
ENSMUSG00000040522	Tlr8	toll-like receptor 8 [Source:MGI Symbol;Acc:MGI:2176887]	35	79	71	65	54	51	119	93
ENSMUSG00000020921	Tmem101	transmembrane protein 101 [Source:MGI Symbol;Acc:MGI:1923797]	136	103	131	156	160	169	153	153
ENSMUSG00000062257	Opcml	opioid binding protein/cell adhesion molecule-like [Source:MGI Symbol;Acc:MGI:97397]	111	146	192	109	242	312	343	365
ENSMUSG00000090553	Snrpe	small nuclear ribonucleoprotein E [Source:MGI Symbol;Acc:MGI:98346]	560	389	403	446	618	736	449	796
ENSMUSG00000101249	Gm29216	predicted gene 29216 [Source:MGI Symbol;Acc:MGI:5579922]	112	91	160	133	52	99	79	64
ENSMUSG00000025154	Arhgap19	Rho GTPase activating protein 19 [Source:MGI Symbol;Acc:MGI:1918335]	382	337	321	325	251	322	321	399
ENSMUSG00000028551	Cdkn2c	cyclin dependent kinase inhibitor 2C [Source:MGI Symbol;Acc:MGI:105388]	444	353	344	348	437	487	378	422
ENSMUSG00000040260	Daam2	dishevelled associated activator of morphogenesis 2 [Source:MGI Symbol;Acc:MGI:1923691]	939	867	1019	1056	661	1005	785	523
ENSMUSG00000074899	Sptbn5	spectrin beta, non-erythrocytic 5 [Source:MGI Symbol;Acc:MGI:2685200]	111	121	103	111	36	60	47	62
ENSMUSG00000024087	Cyp1b1	cytochrome P450, family 1, subfamily b, polypeptide 1 [Source:MGI Symbol;Acc:MGI:88590]	303	423	494	375	888	1074	1187	856
ENSMUSG00000035274	Tpbg	trophoblast glycoprotein [Source:MGI Symbol;Acc:MGI:1341264]	88	131	90	49	246	219	126	219
ENSMUSG00000061461	Smim20	small integral membrane protein 20 [Source:MGI Symbol;Acc:MGI:1913528]	174	192	220	164	252	319	266	284
ENSMUSG00000078566	Bnip3	BCL2/adenovirus E1B interacting protein 3 [Source:MGI Symbol;Acc:MGI:109326]	434	351	391	394	567	642	658	618
ENSMUSG00000032289	Thsd4	thrombospondin, type I, domain containing 4 [Source:MGI Symbol;Acc:MGI:2672033]	253	240	265	215	96	118	183	118
ENSMUSG00000040528	Milr1	mast cell immunoglobulin like receptor 1 [Source:MGI Symbol;Acc:MGI:2685731]	73	83	68	72	87	95	117	115
ENSMUSG00000034751	Mast4	microtubule associated serine/threonine kinase family member 4 [Source:MGI Symbol;Acc:MGI:1918885]	1910	2227	2381	2354	1322	1651	1681	1181
ENSMUSG00000041559	Fmod	fibromodulin [Source:MGI Symbol;Acc:MGI:1328364]	496	629	557	559	591	447	327	272
ENSMUSG00000045573	Penk	preproenkephalin [Source:MGI Symbol;Acc:MGI:104629]	564	710	721	701	1609	1546	1166	1375
ENSMUSG00000029470	P2rx4	purinergic receptor P2X, ligand-gated ion channel 4 [Source:MGI Symbol;Acc:MGI:1338859]	403	523	506	439	698	934	855	896
ENSMUSG00000046805	Mpeg1	macrophage expressed gene 1 [Source:MGI Symbol;Acc:MGI:1333743]	1117	1464	1106	1047	1493	2174	3859	2829
ENSMUSG00000039813	Tbc1d2	TBC1 domain family, member 2 [Source:MGI Symbol;Acc:MGI:2652885]	317	321	299	419	255	299	226	226
ENSMUSG00000003847	Nfat5	nuclear factor of activated T cells 5 [Source:MGI Symbol;Acc:MGI:1859333]	3055	4206	3493	3004	2241	2206	2728	2180
ENSMUSG00000078234	Klhdc7a	kelch domain containing 7A [Source:MGI Symbol;Acc:MGI:2444612]	252	265	255	424	167	302	196	164
ENSMUSG00000045316	Fahd1	fumarylacetoacetate hydrolase domain containing 1 [Source:MGI Symbol;Acc:MGI:1915886]	82	74	87	93	110	143	93	118
ENSMUSG00000048096	Lmod1	leiomodin 1 (smooth muscle) [Source:MGI Symbol;Acc:MGI:2135671]	1004	838	1142	1051	660	636	831	442
ENSMUSG00000048402	Gli2	GLI-Kruppel family member GLI2 [Source:MGI Symbol;Acc:MGI:95728]	87	121	123	110	47	86	93	62
ENSMUSG00000078572	Ndufaf8	NADH:ubiquinone oxidoreductase complex assembly factor 8 [Source:MGI Symbol;Acc:MGI:1913676]	170	123	120	161	212	294	139	280
ENSMUSG00000058099	Nfam1	Nfat activating molecule with ITAM motif 1 [Source:MGI Symbol;Acc:MGI:1921289]	309	466	427	463	563	592	785	695
ENSMUSG00000006411	Nectin4	nectin cell adhesion molecule 4 [Source:MGI Symbol;Acc:MGI:1918990]	63	42	89	27	63	53	51	84
ENSMUSG00000022548	Apod	apolipoprotein D [Source:MGI Symbol;Acc:MGI:88056]	2141	1777	2108	1898	5183	5285	4855	4584
ENSMUSG00000075702	Selenom	selenoprotein M [Source:MGI Symbol;Acc:MGI:2149786]	1153	900	953	1072	1621	2148	1170	1544
ENSMUSG00000018012	Rac3	Rac family small GTPase 3 [Source:MGI Symbol;Acc:MGI:2180784]	98	67	106	113	134	177	98	150
ENSMUSG00000022893	Adamts1	a disintegrin-like and metallopeptidase (reprolysin type) with thrombospondin type 1 motif, 1 [Source:MGI Symbol;Acc:MGI:109249]	32601	38359	36142	29492	25986	26896	27004	19037
ENSMUSG00000028234	Rps20	ribosomal protein S20 [Source:MGI Symbol;Acc:MGI:1914677]	9420	6377	6294	7628	11635	11403	7455	14345
ENSMUSG00000045690	Wdr89	WD repeat domain 89 [Source:MGI Symbol;Acc:MGI:1919588]	172	138	162	127	194	191	150	235
ENSMUSG00000050552	Lamtor4	late endosomal/lysosomal adaptor, MAPK and MTOR activator 4 [Source:MGI Symbol;Acc:MGI:1913346]	390	278	276	340	515	675	352	564
ENSMUSG00000059602	Syn3	synapsin III [Source:MGI Symbol;Acc:MGI:1351334]	68	58	32	23	49	77	91	64
ENSMUSG00000063171	Rps4l	ribosomal protein S4-like [Source:MGI Symbol;Acc:MGI:1913434]	348	357	299	384	356	796	565	558
ENSMUSG00000022996	Wnt10b	wingless-type MMTV integration site family, member 10B [Source:MGI Symbol;Acc:MGI:108061]	165	219	252	107	347	406	316	544
ENSMUSG00000026490	Cdc42bpa	CDC42 binding protein kinase alpha [Source:MGI Symbol;Acc:MGI:2441841]	1785	1970	1977	2044	1544	1847	1981	1297
ENSMUSG00000045659	Plekha7	pleckstrin homology domain containing, family A member 7 [Source:MGI Symbol;Acc:MGI:2445094]	584	581	530	649	487	389	426	366
ENSMUSG00000058624	Gda	guanine deaminase [Source:MGI Symbol;Acc:MGI:95678]	1506	1675	1644	1912	1990	2423	2638	1987
ENSMUSG00000048922	Cdca2	cell division cycle associated 2 [Source:MGI Symbol;Acc:MGI:1919787]	101	94	81	81	77	81	88	95
ENSMUSG00000030647	Ndufc2	NADH:ubiquinone oxidoreductase subunit C2 [Source:MGI Symbol;Acc:MGI:1344370]	1064	849	882	1016	1008	1257	851	1070
ENSMUSG00000031239	Itm2a	integral membrane protein 2A [Source:MGI Symbol;Acc:MGI:107706]	1316	1678	1997	1841	737	687	643	813
ENSMUSG00000021624	Cd180	CD180 antigen [Source:MGI Symbol;Acc:MGI:1194924]	170	319	175	195	293	361	545	454
ENSMUSG00000028478	Clta	clathrin, light polypeptide (Lca) [Source:MGI Symbol;Acc:MGI:894297]	3630	3526	3500	3709	4199	4982	3946	5405
ENSMUSG00000024181	Mrpl28	mitochondrial ribosomal protein L28 [Source:MGI Symbol;Acc:MGI:1915861]	527	337	433	494	608	705	444	701
ENSMUSG00000034175	Rhbdd3	rhomboid domain containing 3 [Source:MGI Symbol;Acc:MGI:2444684]	121	115	114	124	179	176	116	172
ENSMUSG00000038486	Sv2a	synaptic vesicle glycoprotein 2 a [Source:MGI Symbol;Acc:MGI:1927139]	134	90	98	90	59	47	35	48
ENSMUSG00000026475	Rgs16	regulator of G-protein signaling 16 [Source:MGI Symbol;Acc:MGI:108407]	3922	3352	3575	3441	2092	2147	2208	1757
ENSMUSG00000052102	Gnpda1	glucosamine-6-phosphate deaminase 1 [Source:MGI Symbol;Acc:MGI:1347054]	263	285	268	281	304	310	369	393
ENSMUSG00000025278	Flnb	filamin, beta [Source:MGI Symbol;Acc:MGI:2446089]	4400	5164	5360	6101	3237	3383	4496	3265
ENSMUSG00000102602	A930004J17Rik	RIKEN cDNA A930004J17 gene [Source:MGI Symbol;Acc:MGI:2442442]	119	152	131	121	106	71	109	86
ENSMUSG00000039497	Dse	dermatan sulfate epimerase [Source:MGI Symbol;Acc:MGI:2443455]	678	884	942	772	1170	1294	1331	1426
ENSMUSG00000034981	Parm1	prostate androgen-regulated mucin-like protein 1 [Source:MGI Symbol;Acc:MGI:2443349]	401	323	400	401	249	279	410	220
ENSMUSG00000036862	Dchs1	dachsous cadherin related 1 [Source:MGI Symbol;Acc:MGI:2685011]	794	784	805	1126	519	827	771	551
ENSMUSG00000039103	Nexn	nexilin [Source:MGI Symbol;Acc:MGI:1916060]	497	559	616	527	417	433	376	321
ENSMUSG00000020493	Prr11	proline rich 11 [Source:MGI Symbol;Acc:MGI:2444496]	76	44	55	62	42	68	71	47
ENSMUSG00000031636	Pdlim3	PDZ and LIM domain 3 [Source:MGI Symbol;Acc:MGI:1859274]	263	232	287	252	137	175	187	131
ENSMUSG00000040751	Lat2	linker for activation of T cells family, member 2 [Source:MGI Symbol;Acc:MGI:1926479]	531	753	445	560	796	1102	843	1290
ENSMUSG00000021823	Vcl	vinculin [Source:MGI Symbol;Acc:MGI:98927]	3400	4269	4254	4927	2417	2669	2891	2255
ENSMUSG00000028184	Adgrl2	adhesion G protein-coupled receptor L2 [Source:MGI Symbol;Acc:MGI:2139714]	1565	1333	1392	1642	1061	1243	1256	904
ENSMUSG00000036095	Dgkb	diacylglycerol kinase, beta [Source:MGI Symbol;Acc:MGI:2442474]	226	175	190	185	132	150	208	92
ENSMUSG00000021767	Kat6b	K(lysine) acetyltransferase 6B [Source:MGI Symbol;Acc:MGI:1858746]	1059	1230	1126	1143	779	719	1036	735
ENSMUSG00000020803	Txndc17	thioredoxin domain containing 17 [Source:MGI Symbol;Acc:MGI:1289248]	795	629	650	742	945	1235	873	1075
ENSMUSG00000052776	Oas1a	2'-5' oligoadenylate synthetase 1A [Source:MGI Symbol;Acc:MGI:2180860]	205	266	188	251	247	242	287	284
ENSMUSG00000001507	Itga3	integrin alpha 3 [Source:MGI Symbol;Acc:MGI:96602]	812	762	893	1131	506	518	573	334
ENSMUSG00000049109	Themis	thymocyte selection associated [Source:MGI Symbol;Acc:MGI:2443552]	1071	1159	1298	1158	985	364	827	777
ENSMUSG00000025889	Snca	synuclein, alpha [Source:MGI Symbol;Acc:MGI:1277151]	185	186	154	189	164	305	170	171
ENSMUSG00000034269	Setd5	SET domain containing 5 [Source:MGI Symbol;Acc:MGI:1920145]	4425	4901	4708	4814	2909	2496	3537	2810
ENSMUSG00000111394	Gm49759	predicted gene, 49759 [Source:MGI Symbol;Acc:MGI:6215263]	490	688	627	588	384	292	398	344
ENSMUSG00000026463	Atp2b4	ATPase, Ca++ transporting, plasma membrane 4 [Source:MGI Symbol;Acc:MGI:88111]	1865	1962	2003	2300	1400	1679	2203	1209
ENSMUSG00000020914	Top2a	topoisomerase (DNA) II alpha [Source:MGI Symbol;Acc:MGI:98790]	1022	930	931	854	869	734	1003	1010
ENSMUSG00000030867	Plk1	polo like kinase 1 [Source:MGI Symbol;Acc:MGI:97621]	119	95	99	96	101	120	117	99
ENSMUSG00000063931	Pepd	peptidase D [Source:MGI Symbol;Acc:MGI:97542]	985	976	1209	1246	1124	1212	1154	1325
ENSMUSG00000032350	Gclc	glutamate-cysteine ligase, catalytic subunit [Source:MGI Symbol;Acc:MGI:104990]	1840	2040	1799	1553	1268	1227	1160	1072
ENSMUSG00000025630	Hprt	hypoxanthine guanine phosphoribosyl transferase [Source:MGI Symbol;Acc:MGI:96217]	1233	1083	1166	1114	1557	1621	1461	1683
ENSMUSG00000042190	Cmklr1	chemokine-like receptor 1 [Source:MGI Symbol;Acc:MGI:109603]	245	359	382	439	442	591	735	529
ENSMUSG00000000982	Ccl3	chemokine (C-C motif) ligand 3 [Source:MGI Symbol;Acc:MGI:98260]	108	79	105	55	124	195	184	148
ENSMUSG00000022667	Cd200r1	CD200 receptor 1 [Source:MGI Symbol;Acc:MGI:1889024]	80	67	94	93	118	131	169	152
ENSMUSG00000030335	Mrpl51	mitochondrial ribosomal protein L51 [Source:MGI Symbol;Acc:MGI:1913743]	408	269	336	383	530	580	444	505
ENSMUSG00000022180	Slc7a8	solute carrier family 7 (cationic amino acid transporter, y+ system), member 8 [Source:MGI Symbol;Acc:MGI:1355323]	185	228	282	197	239	261	295	215
ENSMUSG00000073555	Gm4951	predicted gene 4951 [Source:MGI Symbol;Acc:MGI:3644953]	107	74	127	102	108	105	256	146
ENSMUSG00000021947	Cryl1	crystallin, lambda 1 [Source:MGI Symbol;Acc:MGI:1915881]	260	268	288	276	415	443	314	372
ENSMUSG00000045777	Ifitm10	interferon induced transmembrane protein 10 [Source:MGI Symbol;Acc:MGI:2444776]	63	57	36	54	78	57	73	118
ENSMUSG00000058600	Rpl30	ribosomal protein L30 [Source:MGI Symbol;Acc:MGI:98037]	9181	7434	7551	7316	10019	10564	7911	13287
ENSMUSG00000024953	Prdx5	peroxiredoxin 5 [Source:MGI Symbol;Acc:MGI:1859821]	1942	1690	1557	1807	2393	2646	1916	2479
ENSMUSG00000058571	Gpc6	glypican 6 [Source:MGI Symbol;Acc:MGI:1346322]	337	464	464	324	263	326	399	352
ENSMUSG00000024421	Lama3	laminin, alpha 3 [Source:MGI Symbol;Acc:MGI:99909]	315	295	365	459	166	139	271	136
ENSMUSG00000015950	Ncf1	neutrophil cytosolic factor 1 [Source:MGI Symbol;Acc:MGI:97283]	1237	1597	1257	1241	1483	1467	1876	2062
ENSMUSG00000031767	Nudt7	nudix (nucleoside diphosphate linked moiety X)-type motif 7 [Source:MGI Symbol;Acc:MGI:1914778]	58	44	42	42	114	128	79	95
ENSMUSG00000048368	Omd	osteomodulin [Source:MGI Symbol;Acc:MGI:1350918]	66	157	154	90	93	105	152	103
ENSMUSG00000042043	Tbca	tubulin cofactor A [Source:MGI Symbol;Acc:MGI:107549]	974	731	827	859	1250	1430	972	1450
ENSMUSG00000050014	Apol10b	apolipoprotein L 10B [Source:MGI Symbol;Acc:MGI:3043522]	877	650	721	889	619	642	711	594
ENSMUSG00000030516	Tjp1	tight junction protein 1 [Source:MGI Symbol;Acc:MGI:98759]	3789	3916	3793	4471	2439	3282	3732	2352
ENSMUSG00000030842	Lamtor1	late endosomal/lysosomal adaptor, MAPK and MTOR activator 1 [Source:MGI Symbol;Acc:MGI:1913758]	768	610	694	782	970	1201	816	1091
ENSMUSG00000037868	Egr2	early growth response 2 [Source:MGI Symbol;Acc:MGI:95296]	229	233	255	271	197	142	201	150
ENSMUSG00000048960	Prex2	phosphatidylinositol-3,4,5-trisphosphate-dependent Rac exchange factor 2 [Source:MGI Symbol;Acc:MGI:1923385]	2165	2410	2315	2749	1347	1655	1935	1211
ENSMUSG00000068874	Selenbp1	selenium binding protein 1 [Source:MGI Symbol;Acc:MGI:96825]	363	414	440	461	576	727	665	589
ENSMUSG00000015143	Actn1	actinin, alpha 1 [Source:MGI Symbol;Acc:MGI:2137706]	5247	5361	6173	6179	3893	2822	3656	2995
ENSMUSG00000032915	Adgre4	adhesion G protein-coupled receptor E4 [Source:MGI Symbol;Acc:MGI:1196464]	74	121	64	82	89	120	170	111
ENSMUSG00000050069	Grem2	gremlin 2, DAN family BMP antagonist [Source:MGI Symbol;Acc:MGI:1344367]	382	435	417	330	214	187	172	191
ENSMUSG00000050708	Ftl1	ferritin light polypeptide 1 [Source:MGI Symbol;Acc:MGI:95589]	23324	20305	19896	24833	33412	38792	27637	34068
ENSMUSG00000072889	Nfxl1	nuclear transcription factor, X-box binding-like 1 [Source:MGI Symbol;Acc:MGI:1923646]	526	613	583	568	752	781	766	823
ENSMUSG00000110275	Gm5905	predicted gene 5905 [Source:MGI Symbol;Acc:MGI:3647422]	103	73	76	79	127	121	75	132
ENSMUSG00000024665	Fads2	fatty acid desaturase 2 [Source:MGI Symbol;Acc:MGI:1930079]	539	611	637	658	496	620	562	429
ENSMUSG00000032911	Cspg4	chondroitin sulfate proteoglycan 4 [Source:MGI Symbol;Acc:MGI:2153093]	710	602	578	657	292	580	446	325
ENSMUSG00000039542	Ncam1	neural cell adhesion molecule 1 [Source:MGI Symbol;Acc:MGI:97281]	116	123	114	109	61	61	65	41
ENSMUSG00000027314	Dll4	delta like canonical Notch ligand 4 [Source:MGI Symbol;Acc:MGI:1859388]	2573	2114	1928	2651	1739	3259	2171	1675
ENSMUSG00000029762	Akr1b8	aldo-keto reductase family 1, member B8 [Source:MGI Symbol;Acc:MGI:107673]	214	249	258	170	437	724	477	502
ENSMUSG00000071226	Cecr2	CECR2, histone acetyl-lysine reader [Source:MGI Symbol;Acc:MGI:1923799]	319	575	371	462	173	200	262	246
ENSMUSG00000078202	Nrarp	Notch-regulated ankyrin repeat protein [Source:MGI Symbol;Acc:MGI:1914372]	1394	1208	1121	1637	661	1141	706	630
ENSMUSG00000030172	Erc1	ELKS/RAB6-interacting/CAST family member 1 [Source:MGI Symbol;Acc:MGI:2151013]	743	832	860	912	387	465	610	383
ENSMUSG00000026126	Ptpn18	protein tyrosine phosphatase, non-receptor type 18 [Source:MGI Symbol;Acc:MGI:108410]	635	580	540	475	735	697	586	959
ENSMUSG00000041992	Rapgef5	Rap guanine nucleotide exchange factor (GEF) 5 [Source:MGI Symbol;Acc:MGI:2444365]	1925	2148	2243	2682	1371	2006	1963	1352
ENSMUSG00000078348	Sf3b5	splicing factor 3b, subunit 5 [Source:MGI Symbol;Acc:MGI:1913375]	495	459	472	494	743	810	501	704
ENSMUSG00000024176	Sox8	SRY (sex determining region Y)-box 8 [Source:MGI Symbol;Acc:MGI:98370]	159	163	170	127	137	99	113	96
ENSMUSG00000079641	Rpl39	ribosomal protein L39 [Source:MGI Symbol;Acc:MGI:1914498]	2035	1656	1691	1612	2552	2681	1901	3196
ENSMUSG00000006398	Cdc20	cell division cycle 20 [Source:MGI Symbol;Acc:MGI:1859866]	336	300	287	330	252	233	246	251
ENSMUSG00000022440	C1qtnf6	C1q and tumor necrosis factor related protein 6 [Source:MGI Symbol;Acc:MGI:1919959]	1366	1715	1583	1491	549	1167	892	604
ENSMUSG00000036545	Adamts2	a disintegrin-like and metallopeptidase (reprolysin type) with thrombospondin type 1 motif, 2 [Source:MGI Symbol;Acc:MGI:1347356]	3298	4726	4474	3892	3351	3852	3486	3106
ENSMUSG00000027978	Prss12	protease, serine 12 neurotrypsin (motopsin) [Source:MGI Symbol;Acc:MGI:1100881]	207	173	177	191	481	487	308	402
ENSMUSG00000030147	Clec4b1	C-type lectin domain family 4, member b1 [Source:MGI Symbol;Acc:MGI:1917060]	46	48	72	57	113	136	147	117
ENSMUSG00000033544	Angptl1	angiopoietin-like 1 [Source:MGI Symbol;Acc:MGI:1919963]	110	164	255	258	175	172	122	172
ENSMUSG00000040010	Slc7a5	solute carrier family 7 (cationic amino acid transporter, y+ system), member 5 [Source:MGI Symbol;Acc:MGI:1298205]	1322	1500	1547	1569	799	587	885	939
ENSMUSG00000044583	Tlr7	toll-like receptor 7 [Source:MGI Symbol;Acc:MGI:2176882]	149	258	187	171	167	176	309	231
ENSMUSG00000055782	Abcd2	ATP-binding cassette, sub-family D (ALD), member 2 [Source:MGI Symbol;Acc:MGI:1349467]	111	151	159	138	243	280	313	231
ENSMUSG00000073557	Ppp1r12b	protein phosphatase 1, regulatory subunit 12B [Source:MGI Symbol;Acc:MGI:1916417]	1777	1842	2047	2060	1387	1321	1578	1185
ENSMUSG00000040690	Col16a1	collagen, type XVI, alpha 1 [Source:MGI Symbol;Acc:MGI:1095396]	2284	2343	2570	2587	2149	2346	1725	2110
ENSMUSG00000021792	Fam213a	family with sequence similarity 213, member A [Source:MGI Symbol;Acc:MGI:1917814]	245	207	205	228	293	279	288	272
ENSMUSG00000063415	Cyp26b1	cytochrome P450, family 26, subfamily b, polypeptide 1 [Source:MGI Symbol;Acc:MGI:2176159]	530	550	453	639	1019	969	1190	694
ENSMUSG00000071796	6820431F20Rik	RIKEN cDNA 6820431F20 gene [Source:MGI Symbol;Acc:MGI:3694236]	142	178	149	144	113	75	131	100
ENSMUSG00000074570	Cass4	Cas scaffolding protein family member 4 [Source:MGI Symbol;Acc:MGI:2444482]	63	87	87	78	121	178	195	142
ENSMUSG00000005802	Slc30a4	solute carrier family 30 (zinc transporter), member 4 [Source:MGI Symbol;Acc:MGI:1345282]	101	163	165	115	85	111	150	101
ENSMUSG00000025479	Cyp2e1	cytochrome P450, family 2, subfamily e, polypeptide 1 [Source:MGI Symbol;Acc:MGI:88607]	81	96	74	86	104	89	161	120
ENSMUSG00000026604	Ptpn14	protein tyrosine phosphatase, non-receptor type 14 [Source:MGI Symbol;Acc:MGI:102467]	983	981	1016	1141	509	539	838	488
ENSMUSG00000057706	Mex3b	mex3 RNA binding family member B [Source:MGI Symbol;Acc:MGI:1918252]	879	1032	1049	1074	599	501	613	543
ENSMUSG00000027861	Casq2	calsequestrin 2 [Source:MGI Symbol;Acc:MGI:1309469]	233	187	188	227	245	427	295	190
ENSMUSG00000073705	Cenps	centromere protein S [Source:MGI Symbol;Acc:MGI:1917178]	66	62	42	76	50	52	56	73
ENSMUSG00000061983	Rps12	ribosomal protein S12 [Source:MGI Symbol;Acc:MGI:98105]	13968	10741	10529	11918	19500	19268	12928	23584
ENSMUSG00000016256	Ctsz	cathepsin Z [Source:MGI Symbol;Acc:MGI:1891190]	3839	3705	3476	3950	4677	5960	5129	5725
ENSMUSG00000022408	Fam83f	family with sequence similarity 83, member F [Source:MGI Symbol;Acc:MGI:2146227]	51	69	64	43	100	133	130	132
ENSMUSG00000030317	Timp4	tissue inhibitor of metalloproteinase 4 [Source:MGI Symbol;Acc:MGI:109125]	2081	1101	1833	2117	2258	3184	3339	2703
ENSMUSG00000045095	Magi1	membrane associated guanylate kinase, WW and PDZ domain containing 1 [Source:MGI Symbol;Acc:MGI:1203522]	1566	1439	1565	1651	1028	1128	860	749
ENSMUSG00000054728	Phactr1	phosphatase and actin regulator 1 [Source:MGI Symbol;Acc:MGI:2659021]	193	208	199	214	299	400	298	247
ENSMUSG00000020895	Tmem107	transmembrane protein 107 [Source:MGI Symbol;Acc:MGI:1914160]	70	53	64	56	91	145	74	109
ENSMUSG00000028347	Tmeff1	transmembrane protein with EGF-like and two follistatin-like domains 1 [Source:MGI Symbol;Acc:MGI:1926810]	54	91	103	52	72	117	89	160
ENSMUSG00000026989	Dapl1	death associated protein-like 1 [Source:MGI Symbol;Acc:MGI:1923997]	364	322	337	272	302	118	138	279
ENSMUSG00000027327	1700037H04Rik	RIKEN cDNA 1700037H04 gene [Source:MGI Symbol;Acc:MGI:1914576]	223	201	207	219	280	351	239	333
ENSMUSG00000020875	Hoxb9	homeobox B9 [Source:MGI Symbol;Acc:MGI:96190]	268	236	232	229	143	205	208	124
ENSMUSG00000049929	Lpar4	lysophosphatidic acid receptor 4 [Source:MGI Symbol;Acc:MGI:1925384]	168	105	145	163	167	257	179	133
ENSMUSG00000089844	A530032D15Rik	RIKEN cDNA A530032D15Rik gene [Source:MGI Symbol;Acc:MGI:3037746]	84	89	67	83	87	111	104	212
ENSMUSG00000091243	Vgll3	vestigial like family member 3 [Source:MGI Symbol;Acc:MGI:1920819]	399	733	551	289	1217	1370	1015	1027
ENSMUSG00000015880	Ncapg	non-SMC condensin I complex, subunit G [Source:MGI Symbol;Acc:MGI:1930197]	161	106	91	85	88	81	109	134
ENSMUSG00000019899	Lama2	laminin, alpha 2 [Source:MGI Symbol;Acc:MGI:99912]	2862	5115	4802	3514	5625	6320	6693	4701
ENSMUSG00000027859	Ngf	nerve growth factor [Source:MGI Symbol;Acc:MGI:97321]	146	162	123	122	132	198	175	113
ENSMUSG00000033268	Duox1	dual oxidase 1 [Source:MGI Symbol;Acc:MGI:2139422]	61	131	125	91	205	257	185	237
ENSMUSG00000036617	Etl4	enhancer trap locus 4 [Source:MGI Symbol;Acc:MGI:95454]	1880	1992	2121	2477	953	1318	1351	1075
ENSMUSG00000080921	Rpl38-ps2	ribosomal protein L38, pseudogene 2 [Source:MGI Symbol;Acc:MGI:3646625]	148	90	123	133	244	226	154	289
ENSMUSG00000027994	Mcub	mitochondrial calcium uniporter dominant negative beta subunit [Source:MGI Symbol;Acc:MGI:1914065]	123	137	143	148	198	259	289	288
ENSMUSG00000071552	Tigit	T cell immunoreceptor with Ig and ITIM domains [Source:MGI Symbol;Acc:MGI:3642260]	111	91	89	104	117	91	197	174
ENSMUSG00000020848	Doc2b	double C2, beta [Source:MGI Symbol;Acc:MGI:1100497]	176	94	173	138	75	115	135	53
ENSMUSG00000041961	Znrf3	zinc and ring finger 3 [Source:MGI Symbol;Acc:MGI:3039616]	296	321	315	329	283	173	241	241
ENSMUSG00000047959	Kcna3	potassium voltage-gated channel, shaker-related subfamily, member 3 [Source:MGI Symbol;Acc:MGI:96660]	246	300	261	233	276	134	251	169
ENSMUSG00000002274	Metrn	meteorin, glial cell differentiation regulator [Source:MGI Symbol;Acc:MGI:1917333]	166	106	132	125	195	180	154	189
ENSMUSG00000024186	Rgs11	regulator of G-protein signaling 11 [Source:MGI Symbol;Acc:MGI:1354739]	181	114	141	116	132	53	65	94
ENSMUSG00000031596	Slc7a2	solute carrier family 7 (cationic amino acid transporter, y+ system), member 2 [Source:MGI Symbol;Acc:MGI:99828]	329	294	468	309	153	191	214	183
ENSMUSG00000028789	Azin2	antizyme inhibitor 2 [Source:MGI Symbol;Acc:MGI:2442093]	64	78	58	58	134	133	95	116
ENSMUSG00000031871	Cdh5	cadherin 5 [Source:MGI Symbol;Acc:MGI:105057]	13610	12921	12941	18426	8381	13829	12156	8349
ENSMUSG00000056394	Lig1	ligase I, DNA, ATP-dependent [Source:MGI Symbol;Acc:MGI:101789]	742	544	635	598	716	704	749	781
ENSMUSG00000067916	Zfp991	zinc finger protein 991 [Source:MGI Symbol;Acc:MGI:3701604]	77	86	78	41	63	100	82	74
ENSMUSG00000003824	Syce2	synaptonemal complex central element protein 2 [Source:MGI Symbol;Acc:MGI:1919096]	80	56	47	49	71	56	63	85
ENSMUSG00000050052	Tdrp	testis development related protein [Source:MGI Symbol;Acc:MGI:1919398]	1337	1296	1469	1522	1017	746	806	1029
ENSMUSG00000053886	Sh2d4a	SH2 domain containing 4A [Source:MGI Symbol;Acc:MGI:1919531]	50	53	58	42	112	98	119	98
ENSMUSG00000021699	Pde4d	phosphodiesterase 4D, cAMP specific [Source:MGI Symbol;Acc:MGI:99555]	797	1194	1208	1177	551	382	511	680
ENSMUSG00000028874	Fgr	FGR proto-oncogene, Src family tyrosine kinase [Source:MGI Symbol;Acc:MGI:95527]	167	208	148	182	267	244	336	325
ENSMUSG00000085492	Trmt61b	tRNA methyltransferase 61B [Source:MGI Symbol;Acc:MGI:1916039]	106	110	75	102	163	182	135	213
ENSMUSG00000032323	Cyp11a1	cytochrome P450, family 11, subfamily a, polypeptide 1 [Source:MGI Symbol;Acc:MGI:88582]	47	52	63	64	87	88	104	138
ENSMUSG00000039958	Etfbkmt	electron transfer flavoprotein beta subunit lysine methyltransferase [Source:MGI Symbol;Acc:MGI:2443575]	167	159	170	194	326	289	246	259
ENSMUSG00000051355	Commd1	COMM domain containing 1 [Source:MGI Symbol;Acc:MGI:109474]	51	63	73	55	67	86	65	85
ENSMUSG00000085396	Firre	functional intergenic repeating RNA element [Source:MGI Symbol;Acc:MGI:2147989]	744	700	689	848	530	660	546	391
ENSMUSG00000009292	Trpm2	transient receptor potential cation channel, subfamily M, member 2 [Source:MGI Symbol;Acc:MGI:1351901]	50	54	46	43	62	39	115	84
ENSMUSG00000046229	Scand1	SCAN domain-containing 1 [Source:MGI Symbol;Acc:MGI:1343132]	1359	1176	1061	1199	1666	1907	1247	1841
ENSMUSG00000056131	Pgm3	phosphoglucomutase 3 [Source:MGI Symbol;Acc:MGI:97566]	316	396	361	337	367	427	454	499
ENSMUSG00000061411	Nol4l	nucleolar protein 4-like [Source:MGI Symbol;Acc:MGI:1918765]	301	229	280	337	170	222	193	156
ENSMUSG00000024011	Pi16	peptidase inhibitor 16 [Source:MGI Symbol;Acc:MGI:1921366]	5108	10784	9052	5732	13074	19454	13049	17262
ENSMUSG00000028998	Tomm7	translocase of outer mitochondrial membrane 7 [Source:MGI Symbol;Acc:MGI:1913419]	480	360	400	392	621	704	419	592
ENSMUSG00000030098	Grip2	glutamate receptor interacting protein 2 [Source:MGI Symbol;Acc:MGI:2681173]	299	247	272	242	154	112	191	111
ENSMUSG00000059146	Ntrk3	neurotrophic tyrosine kinase, receptor, type 3 [Source:MGI Symbol;Acc:MGI:97385]	286	262	289	241	200	138	233	210
ENSMUSG00000025140	Pycr1	pyrroline-5-carboxylate reductase 1 [Source:MGI Symbol;Acc:MGI:2384795]	96	157	157	146	82	71	67	65
ENSMUSG00000004814	Ccl24	chemokine (C-C motif) ligand 24 [Source:MGI Symbol;Acc:MGI:1928953]	173	223	313	287	233	411	259	322
ENSMUSG00000047419	Cmya5	cardiomyopathy associated 5 [Source:MGI Symbol;Acc:MGI:1923719]	100	74	130	108	92	109	107	85
ENSMUSG00000051498	Tlr6	toll-like receptor 6 [Source:MGI Symbol;Acc:MGI:1341296]	92	156	110	93	68	64	79	81
ENSMUSG00000059991	Nptx2	neuronal pentraxin 2 [Source:MGI Symbol;Acc:MGI:1858209]	81	94	81	40	199	160	138	174
ENSMUSG00000078974	Sec61g	SEC61, gamma subunit [Source:MGI Symbol;Acc:MGI:1202066]	321	267	289	302	391	456	354	424
ENSMUSG00000014164	Klhl3	kelch-like 3 [Source:MGI Symbol;Acc:MGI:2445185]	274	208	259	320	193	152	194	161
ENSMUSG00000021678	F2rl1	coagulation factor II (thrombin) receptor-like 1 [Source:MGI Symbol;Acc:MGI:101910]	508	415	494	387	337	203	326	329
ENSMUSG00000024300	Myo1f	myosin IF [Source:MGI Symbol;Acc:MGI:107711]	627	595	643	748	1037	1072	1368	1134
ENSMUSG00000030351	Tspan11	tetraspanin 11 [Source:MGI Symbol;Acc:MGI:1915748]	583	775	820	634	305	346	440	329
ENSMUSG00000032306	Mpi	mannose phosphate isomerase [Source:MGI Symbol;Acc:MGI:97075]	270	212	220	267	221	261	239	251
ENSMUSG00000042489	Clspn	claspin [Source:MGI Symbol;Acc:MGI:2445153]	131	119	111	115	72	64	128	93
ENSMUSG00000048621	Gm6377	predicted gene 6377 [Source:MGI Symbol;Acc:MGI:3647255]	178	242	183	193	315	312	384	393
ENSMUSG00000022978	Mis18a	MIS18 kinetochore protein A [Source:MGI Symbol;Acc:MGI:1913828]	372	283	315	337	412	388	336	453
ENSMUSG00000028037	Ifi44	interferon-induced protein 44 [Source:MGI Symbol;Acc:MGI:2443016]	208	170	174	206	83	63	126	80
ENSMUSG00000014846	Tppp3	tubulin polymerization-promoting protein family member 3 [Source:MGI Symbol;Acc:MGI:1915221]	1802	1414	1550	1814	3681	6199	2643	3224
ENSMUSG00000025058	5430427O19Rik	RIKEN cDNA 5430427O19 gene [Source:MGI Symbol;Acc:MGI:1918648]	44	87	72	56	94	73	102	139
ENSMUSG00000026928	Card9	caspase recruitment domain family, member 9 [Source:MGI Symbol;Acc:MGI:2685628]	157	125	126	162	158	178	184	157
ENSMUSG00000013275	Slc41a1	solute carrier family 41, member 1 [Source:MGI Symbol;Acc:MGI:2444823]	1901	2199	2012	1858	1237	1193	1466	1290
ENSMUSG00000021047	Nova1	neuro-oncological ventral antigen 1 [Source:MGI Symbol;Acc:MGI:104297]	278	659	688	471	1053	1441	1047	1125
ENSMUSG00000038421	Fcrla	Fc receptor-like A [Source:MGI Symbol;Acc:MGI:2138647]	398	572	390	481	616	509	558	789
ENSMUSG00000041840	Haus1	HAUS augmin-like complex, subunit 1 [Source:MGI Symbol;Acc:MGI:2385076]	188	118	116	139	170	203	120	191
ENSMUSG00000068270	Shroom4	shroom family member 4 [Source:MGI Symbol;Acc:MGI:2685570]	1081	1132	1227	1367	726	1021	1118	702
ENSMUSG00000076514	Igkv17-121	immunoglobulin kappa variable 17-121 [Source:MGI Symbol;Acc:MGI:3647671]	41	89	45	54	74	77	249	92
ENSMUSG00000041483	Zfp281	zinc finger protein 281 [Source:MGI Symbol;Acc:MGI:3029290]	1170	1413	1299	1050	785	684	909	798
ENSMUSG00000034959	Rubcnl	RUN and cysteine rich domain containing beclin 1 interacting protein like [Source:MGI Symbol;Acc:MGI:2685590]	266	432	270	334	372	365	422	477
ENSMUSG00000050493	Fam167b	family with sequence similarity 167, member B [Source:MGI Symbol;Acc:MGI:2668032]	106	89	102	121	68	84	78	61
ENSMUSG00000019876	Pkib	protein kinase inhibitor beta, cAMP dependent, testis specific [Source:MGI Symbol;Acc:MGI:101937]	76	154	68	65	113	125	147	156
ENSMUSG00000028794	A3galt2	alpha 1,3-galactosyltransferase 2 (isoglobotriaosylceramide synthase) [Source:MGI Symbol;Acc:MGI:2685279]	112	145	142	123	77	62	58	61
ENSMUSG00000036751	Cox6b1	cytochrome c oxidase, subunit 6B1 [Source:MGI Symbol;Acc:MGI:107460]	1263	884	1029	1127	1463	1806	1176	1568
ENSMUSG00000046949	Nqo2	N-ribosyldihydronicotinamide quinone reductase 2 [Source:MGI Symbol;Acc:MGI:104513]	261	306	304	303	348	468	457	376
ENSMUSG00000023046	Igfbp6	insulin-like growth factor binding protein 6 [Source:MGI Symbol;Acc:MGI:96441]	5748	7051	7114	6092	12081	15630	9815	12908
ENSMUSG00000017737	Mmp9	matrix metallopeptidase 9 [Source:MGI Symbol;Acc:MGI:97011]	340	724	566	713	1008	730	922	923
ENSMUSG00000031808	Slc27a1	solute carrier family 27 (fatty acid transporter), member 1 [Source:MGI Symbol;Acc:MGI:1347098]	494	476	455	483	567	644	579	668
ENSMUSG00000035407	Kank4	KN motif and ankyrin repeat domains 4 [Source:MGI Symbol;Acc:MGI:3043381]	199	161	207	215	81	107	109	101
ENSMUSG00000056220	Pla2g4a	phospholipase A2, group IVA (cytosolic, calcium-dependent) [Source:MGI Symbol;Acc:MGI:1195256]	145	222	221	129	368	337	334	391
ENSMUSG00000052539	Magi3	membrane associated guanylate kinase, WW and PDZ domain containing 3 [Source:MGI Symbol;Acc:MGI:1923484]	526	685	678	669	411	494	574	471
ENSMUSG00000028019	Pdgfc	platelet-derived growth factor, C polypeptide [Source:MGI Symbol;Acc:MGI:1859631]	116	154	215	154	210	218	252	289
ENSMUSG00000028996	Rbp7	retinol binding protein 7, cellular [Source:MGI Symbol;Acc:MGI:1890409]	2616	2098	3843	6967	1790	1890	1564	2520
ENSMUSG00000031778	Cx3cl1	chemokine (C-X3-C motif) ligand 1 [Source:MGI Symbol;Acc:MGI:1097153]	680	604	669	768	483	564	541	408
ENSMUSG00000033308	Dpyd	dihydropyrimidine dehydrogenase [Source:MGI Symbol;Acc:MGI:2139667]	38	69	65	46	112	132	143	123
ENSMUSG00000050410	Tcf19	transcription factor 19 [Source:MGI Symbol;Acc:MGI:103180]	290	190	196	188	248	230	206	235
ENSMUSG00000051669	AU021092	expressed sequence AU021092 [Source:MGI Symbol;Acc:MGI:2146559]	179	109	131	196	77	94	94	45
ENSMUSG00000019326	Aoc3	amine oxidase, copper containing 3 [Source:MGI Symbol;Acc:MGI:1306797]	1838	1699	1850	1901	1037	1407	1532	918
ENSMUSG00000042439	Zfp532	zinc finger protein 532 [Source:MGI Symbol;Acc:MGI:3036282]	409	435	446	424	255	264	314	221
ENSMUSG00000048758	Rpl29	ribosomal protein L29 [Source:MGI Symbol;Acc:MGI:99687]	4568	4264	4072	4111	8719	8590	8470	9790
ENSMUSG00000059401	Mamld1	mastermind-like domain containing 1 [Source:MGI Symbol;Acc:MGI:3045303]	210	190	209	222	164	278	258	138
ENSMUSG00000010797	Wnt2	wingless-type MMTV integration site family, member 2 [Source:MGI Symbol;Acc:MGI:98954]	126	235	195	131	280	411	398	447
ENSMUSG00000024610	Cd74	CD74 antigen (invariant polypeptide of major histocompatibility complex, class II antigen-associated) [Source:MGI Symbol;Acc:MGI:96534]	35808	40281	28715	40326	55313	59649	54723	74303
ENSMUSG00000031661	Nkd1	naked cuticle 1 [Source:MGI Symbol;Acc:MGI:2135954]	372	387	427	355	233	214	260	158
ENSMUSG00000024486	Hbegf	heparin-binding EGF-like growth factor [Source:MGI Symbol;Acc:MGI:96070]	1850	1524	1455	1479	1238	1212	855	892
ENSMUSG00000051147	Nat2	N-acetyltransferase 2 (arylamine N-acetyltransferase) [Source:MGI Symbol;Acc:MGI:109201]	58	49	52	52	86	55	89	81
ENSMUSG00000043556	Fbxl7	F-box and leucine-rich repeat protein 7 [Source:MGI Symbol;Acc:MGI:3052506]	343	288	314	394	229	312	247	221
ENSMUSG00000020251	Glt8d2	glycosyltransferase 8 domain containing 2 [Source:MGI Symbol;Acc:MGI:1922032]	272	459	390	342	247	306	379	291
ENSMUSG00000057322	Rpl38	ribosomal protein L38 [Source:MGI Symbol;Acc:MGI:1914921]	1790	1418	1401	1574	2342	2640	1534	3056
ENSMUSG00000072596	Ear2	eosinophil-associated, ribonuclease A family, member 2 [Source:MGI Symbol;Acc:MGI:108020]	81	72	117	156	120	170	213	189
ENSMUSG00000093674	Rpl41	ribosomal protein L41 [Source:MGI Symbol;Acc:MGI:1915195]	9274	6177	6336	7850	9514	10935	6151	11161
ENSMUSG00000027890	Gstm4	glutathione S-transferase, mu 4 [Source:MGI Symbol;Acc:MGI:95862]	113	107	97	118	173	188	143	199
ENSMUSG00000038034	Igsf8	immunoglobulin superfamily, member 8 [Source:MGI Symbol;Acc:MGI:2154090]	1190	1035	1013	1020	1482	1803	1263	1738
ENSMUSG00000071528	Usmg5	upregulated during skeletal muscle growth 5 [Source:MGI Symbol;Acc:MGI:1891435]	501	356	386	385	503	618	400	665
ENSMUSG00000078201	Tmem203	transmembrane protein 203 [Source:MGI Symbol;Acc:MGI:2443597]	141	138	117	130	190	211	143	181
ENSMUSG00000020598	Nrcam	neuronal cell adhesion molecule [Source:MGI Symbol;Acc:MGI:104750]	66	135	154	99	144	122	125	124
ENSMUSG00000000901	Mmp11	matrix metallopeptidase 11 [Source:MGI Symbol;Acc:MGI:97008]	173	180	146	190	330	563	345	334
ENSMUSG00000002835	Chaf1a	chromatin assembly factor 1, subunit A (p150) [Source:MGI Symbol;Acc:MGI:1351331]	354	330	326	305	215	239	274	283
ENSMUSG00000025102	3110040N11Rik	RIKEN cDNA 3110040N11 gene [Source:MGI Symbol;Acc:MGI:1914540]	218	187	187	165	285	301	217	337
ENSMUSG00000050856	Atp5k	ATP synthase, H+ transporting, mitochondrial F1F0 complex, subunit E [Source:MGI Symbol;Acc:MGI:106636]	229	117	165	176	250	281	170	222
ENSMUSG00000062563	Cys1	cystin 1 [Source:MGI Symbol;Acc:MGI:2177632]	79	96	96	109	173	319	186	211
ENSMUSG00000064147	Rab44	RAB44, member RAS oncogene family [Source:MGI Symbol;Acc:MGI:3045302]	45	56	83	71	105	60	93	85
ENSMUSG00000070565	Rasal2	RAS protein activator like 2 [Source:MGI Symbol;Acc:MGI:2443881]	924	864	935	1034	509	765	774	448
ENSMUSG00000028328	Tmod1	tropomodulin 1 [Source:MGI Symbol;Acc:MGI:98775]	125	132	180	134	168	195	223	141
ENSMUSG00000017493	Igfbp4	insulin-like growth factor binding protein 4 [Source:MGI Symbol;Acc:MGI:96439]	13482	11564	12515	13920	16091	17349	15477	17399
ENSMUSG00000019278	Dpep1	dipeptidase 1 [Source:MGI Symbol;Acc:MGI:94917]	2632	3089	3101	2794	5960	7424	6747	5734
ENSMUSG00000027224	Duoxa1	dual oxidase maturation factor 1 [Source:MGI Symbol;Acc:MGI:2384861]	30	53	74	32	79	120	85	117
ENSMUSG00000028525	Pde4b	phosphodiesterase 4B, cAMP specific [Source:MGI Symbol;Acc:MGI:99557]	4709	5836	4720	4579	2809	3081	3810	3435
ENSMUSG00000040084	Bub1b	BUB1B, mitotic checkpoint serine/threonine kinase [Source:MGI Symbol;Acc:MGI:1333889]	306	301	282	253	203	205	290	288
ENSMUSG00000020099	Unc5b	unc-5 netrin receptor B [Source:MGI Symbol;Acc:MGI:894703]	1048	850	976	1278	539	928	583	811
ENSMUSG00000028470	Hint2	histidine triad nucleotide binding protein 2 [Source:MGI Symbol;Acc:MGI:1916167]	181	128	133	161	196	271	157	256
ENSMUSG00000050896	Rtn4rl2	reticulon 4 receptor-like 2 [Source:MGI Symbol;Acc:MGI:2669796]	60	66	78	75	104	132	95	95
ENSMUSG00000022074	Tnfrsf10b	tumor necrosis factor receptor superfamily, member 10b [Source:MGI Symbol;Acc:MGI:1341090]	915	930	830	767	666	647	668	566
ENSMUSG00000022370	Mrpl13	mitochondrial ribosomal protein L13 [Source:MGI Symbol;Acc:MGI:2137218]	399	305	382	329	483	616	355	520
ENSMUSG00000040987	Mill2	MHC I like leukocyte 2 [Source:MGI Symbol;Acc:MGI:2179989]	323	372	459	428	615	743	655	588
ENSMUSG00000045103	Dmd	dystrophin, muscular dystrophy [Source:MGI Symbol;Acc:MGI:94909]	554	511	477	558	280	415	422	333
ENSMUSG00000029096	Htra3	HtrA serine peptidase 3 [Source:MGI Symbol;Acc:MGI:1925808]	1827	2474	2442	2164	4515	6569	4610	4586
ENSMUSG00000030775	Trat1	T cell receptor associated transmembrane adaptor 1 [Source:MGI Symbol;Acc:MGI:1924897]	477	413	608	479	382	165	352	263
ENSMUSG00000039217	Il18	interleukin 18 [Source:MGI Symbol;Acc:MGI:107936]	55	105	127	61	97	130	113	172
ENSMUSG00000044636	Csrnp2	cysteine-serine-rich nuclear protein 2 [Source:MGI Symbol;Acc:MGI:2386852]	1074	1444	1398	1678	862	741	772	839
ENSMUSG00000044037	Als2cl	ALS2 C-terminal like [Source:MGI Symbol;Acc:MGI:2447532]	4360	3233	3917	3995	3848	2074	2581	2599
ENSMUSG00000031290	Lrch2	leucine-rich repeats and calponin homology (CH) domain containing 2 [Source:MGI Symbol;Acc:MGI:2147870]	124	122	133	129	68	111	113	86
ENSMUSG00000016995	Matn4	matrilin 4 [Source:MGI Symbol;Acc:MGI:1328314]	274	473	334	216	169	199	90	198
ENSMUSG00000037239	Spred3	sprouty-related, EVH1 domain containing 3 [Source:MGI Symbol;Acc:MGI:2142186]	99	117	92	97	119	117	90	95
ENSMUSG00000037940	Inpp4b	inositol polyphosphate-4-phosphatase, type II [Source:MGI Symbol;Acc:MGI:2158925]	2601	2788	3055	2451	2158	1178	1929	1646
ENSMUSG00000040407	Akap9	A kinase (PRKA) anchor protein (yotiao) 9 [Source:MGI Symbol;Acc:MGI:2178217]	1942	2559	2398	2394	1889	1309	1975	1595
ENSMUSG00000024304	Cdh2	cadherin 2 [Source:MGI Symbol;Acc:MGI:88355]	240	231	267	226	118	157	177	116
ENSMUSG00000034041	Lyl1	lymphoblastomic leukemia 1 [Source:MGI Symbol;Acc:MGI:96891]	638	679	516	759	737	887	746	872
ENSMUSG00000035372	1810055G02Rik	RIKEN cDNA 1810055G02 gene [Source:MGI Symbol;Acc:MGI:1919306]	259	397	369	346	254	239	320	239
ENSMUSG00000040524	Zfp609	zinc finger protein 609 [Source:MGI Symbol;Acc:MGI:2674092]	801	974	1029	987	697	635	928	610
ENSMUSG00000084817	Gm5526	predicted pseudogene 5526 [Source:MGI Symbol;Acc:MGI:3643066]	88	81	63	86	113	147	86	122
ENSMUSG00000024112	Cacna1h	calcium channel, voltage-dependent, T type, alpha 1H subunit [Source:MGI Symbol;Acc:MGI:1928842]	375	265	291	343	203	160	219	153
ENSMUSG00000025355	Mmp19	matrix metallopeptidase 19 [Source:MGI Symbol;Acc:MGI:1927899]	423	538	528	394	621	924	652	596
ENSMUSG00000031963	Bmper	BMP-binding endothelial regulator [Source:MGI Symbol;Acc:MGI:1920480]	466	640	663	553	879	960	944	684
ENSMUSG00000033542	Arhgef5	Rho guanine nucleotide exchange factor (GEF) 5 [Source:MGI Symbol;Acc:MGI:1858952]	784	612	724	907	465	662	678	417
ENSMUSG00000079487	Med12	mediator complex subunit 12 [Source:MGI Symbol;Acc:MGI:1926212]	1924	2341	2264	2457	1707	999	1865	1647
ENSMUSG00000026039	Sgo2a	shugoshin 2A [Source:MGI Symbol;Acc:MGI:1098767]	62	54	74	55	64	66	69	49
ENSMUSG00000053318	Slamf8	SLAM family member 8 [Source:MGI Symbol;Acc:MGI:1921998]	73	93	87	77	123	162	217	183
ENSMUSG00000014039	Prdm15	PR domain containing 15 [Source:MGI Symbol;Acc:MGI:1930121]	444	433	493	467	398	332	376	349
ENSMUSG00000025375	Aatk	apoptosis-associated tyrosine kinase [Source:MGI Symbol;Acc:MGI:1197518]	855	561	710	907	394	493	360	296
ENSMUSG00000046027	Stard5	StAR-related lipid transfer (START) domain containing 5 [Source:MGI Symbol;Acc:MGI:2156765]	307	309	278	322	382	396	389	418
ENSMUSG00000019817	Plagl1	pleiomorphic adenoma gene-like 1 [Source:MGI Symbol;Acc:MGI:1100874]	573	652	556	468	406	278	244	329
ENSMUSG00000026043	Col3a1	collagen, type III, alpha 1 [Source:MGI Symbol;Acc:MGI:88453]	293471	349190	354953	364729	167426	218084	179696	150662
ENSMUSG00000033327	Tnxb	tenascin XB [Source:MGI Symbol;Acc:MGI:1932137]	7464	11434	11048	9309	21683	24901	21812	19927
ENSMUSG00000078713	Tomm5	translocase of outer mitochondrial membrane 5 [Source:MGI Symbol;Acc:MGI:1915762]	508	307	339	347	569	670	395	588
ENSMUSG00000005611	Mrvi1	MRV integration site 1 [Source:MGI Symbol;Acc:MGI:1338023]	483	456	499	535	286	413	374	238
ENSMUSG00000033020	Polr2f	polymerase (RNA) II (DNA directed) polypeptide F [Source:MGI Symbol;Acc:MGI:1349393]	590	398	446	488	667	879	527	687
ENSMUSG00000038650	Rnh1	ribonuclease/angiogenin inhibitor 1 [Source:MGI Symbol;Acc:MGI:1195456]	2108	1727	1834	1904	3026	3561	2660	3242
ENSMUSG00000051319	Mtln	mitoregulin [Source:MGI Symbol;Acc:MGI:1915135]	196	111	137	177	202	244	124	220
ENSMUSG00000023272	Creld2	cysteine-rich with EGF-like domains 2 [Source:MGI Symbol;Acc:MGI:1923987]	766	644	746	842	941	992	826	1042
ENSMUSG00000046330	Rpl37a	ribosomal protein L37a [Source:MGI Symbol;Acc:MGI:98068]	8861	6248	6751	7489	11595	12046	7531	13703
ENSMUSG00000024340	Btnl2	butyrophilin-like 2 [Source:MGI Symbol;Acc:MGI:1859549]	64	70	40	68	87	79	89	117
ENSMUSG00000027995	Tlr2	toll-like receptor 2 [Source:MGI Symbol;Acc:MGI:1346060]	438	497	481	424	584	635	687	668
ENSMUSG00000028398	Dmac1	distal membrane arm assembly complex 1 [Source:MGI Symbol;Acc:MGI:1914178]	232	217	244	227	353	368	286	354
ENSMUSG00000034566	Atp5h	ATP synthase, H+ transporting, mitochondrial F0 complex, subunit D [Source:MGI Symbol;Acc:MGI:1918929]	2578	1874	2177	2312	3008	3049	2286	3193
ENSMUSG00000015759	Cnih1	cornichon family AMPA receptor auxiliary protein 1 [Source:MGI Symbol;Acc:MGI:1277202]	644	634	690	681	916	1228	907	1055
ENSMUSG00000018774	Cd68	CD68 antigen [Source:MGI Symbol;Acc:MGI:88342]	563	833	751	668	620	1275	1276	1092
ENSMUSG00000024073	Birc6	baculoviral IAP repeat-containing 6 [Source:MGI Symbol;Acc:MGI:1276108]	4472	5885	6066	5460	4145	2523	4396	3677
ENSMUSG00000025512	Chid1	chitinase domain containing 1 [Source:MGI Symbol;Acc:MGI:1915288]	260	274	275	270	300	291	312	343
ENSMUSG00000026748	Plxdc2	plexin domain containing 2 [Source:MGI Symbol;Acc:MGI:1914698]	554	905	874	648	1493	2187	1630	1512
ENSMUSG00000029380	Cxcl1	chemokine (C-X-C motif) ligand 1 [Source:MGI Symbol;Acc:MGI:108068]	2516	3126	3143	1930	5522	5863	4038	4577
ENSMUSG00000037736	Limch1	LIM and calponin homology domains 1 [Source:MGI Symbol;Acc:MGI:1924819]	1411	1423	1395	1885	1133	1487	1226	1068
ENSMUSG00000034634	Ly6d	lymphocyte antigen 6 complex, locus D [Source:MGI Symbol;Acc:MGI:96881]	683	934	634	729	1075	1178	1105	1521
ENSMUSG00000037270	4932438A13Rik	RIKEN cDNA 4932438A13 gene [Source:MGI Symbol;Acc:MGI:2444631]	3714	4921	4759	4271	3381	1953	3251	2851
ENSMUSG00000031158	Timm17b	translocase of inner mitochondrial membrane 17b [Source:MGI Symbol;Acc:MGI:1343176]	497	395	394	504	584	639	437	626
ENSMUSG00000010362	Rdm1	RAD52 motif 1 [Source:MGI Symbol;Acc:MGI:1913849]	257	236	210	248	397	423	351	480
ENSMUSG00000024778	Fas	Fas (TNF receptor superfamily member 6) [Source:MGI Symbol;Acc:MGI:95484]	551	495	688	643	976	1090	1129	921
ENSMUSG00000025241	Fyco1	FYVE and coiled-coil domain containing 1 [Source:MGI Symbol;Acc:MGI:107277]	929	1146	1095	1072	824	600	937	675
ENSMUSG00000030598	Fbxo17	F-box protein 17 [Source:MGI Symbol;Acc:MGI:1354707]	120	94	105	104	135	118	106	119
ENSMUSG00000024056	Ndc80	NDC80 kinetochore complex component [Source:MGI Symbol;Acc:MGI:1914302]	211	204	164	172	150	129	147	192
ENSMUSG00000027714	Exosc9	exosome component 9 [Source:MGI Symbol;Acc:MGI:1355319]	471	378	489	455	648	730	493	676
ENSMUSG00000026826	Nr4a2	nuclear receptor subfamily 4, group A, member 2 [Source:MGI Symbol;Acc:MGI:1352456]	3303	3483	3293	2406	2286	2227	2511	2196
ENSMUSG00000022462	Slc38a2	solute carrier family 38, member 2 [Source:MGI Symbol;Acc:MGI:1915010]	23009	29251	25440	23870	15295	14500	16625	15588
ENSMUSG00000024194	Cuta	cutA divalent cation tolerance homolog [Source:MGI Symbol;Acc:MGI:1914925]	687	431	466	566	780	858	516	758
ENSMUSG00000034311	Kif4	kinesin family member 4 [Source:MGI Symbol;Acc:MGI:108389]	138	110	128	106	84	85	128	120
ENSMUSG00000040565	Btaf1	B-TFIID TATA-box binding protein associated factor 1 [Source:MGI Symbol;Acc:MGI:2147538]	1360	1715	1582	1744	1080	755	1182	1056
ENSMUSG00000078349	AW011738	expressed sequence AW011738 [Source:MGI Symbol;Acc:MGI:2140540]	143	187	176	170	118	81	85	122
ENSMUSG00000023087	Noct	nocturnin [Source:MGI Symbol;Acc:MGI:109382]	1628	1568	1599	1680	1109	1304	844	890
ENSMUSG00000046245	Pilra	paired immunoglobin-like type 2 receptor alpha [Source:MGI Symbol;Acc:MGI:2450529]	45	49	55	45	64	72	84	69
ENSMUSG00000048911	Rnf24	ring finger protein 24 [Source:MGI Symbol;Acc:MGI:1261771]	365	485	444	419	307	363	377	274
ENSMUSG00000051243	Islr2	immunoglobulin superfamily containing leucine-rich repeat 2 [Source:MGI Symbol;Acc:MGI:2444277]	336	633	661	370	559	890	700	848
ENSMUSG00000051335	Gfod1	glucose-fructose oxidoreductase domain containing 1 [Source:MGI Symbol;Acc:MGI:2145304]	1620	1785	1666	2002	1070	1522	1484	1175
ENSMUSG00000060703	Cd302	CD302 antigen [Source:MGI Symbol;Acc:MGI:1913455]	482	613	551	517	784	1037	961	841
ENSMUSG00000020053	Igf1	insulin-like growth factor 1 [Source:MGI Symbol;Acc:MGI:96432]	1118	1697	1750	1624	1083	1214	1270	923
ENSMUSG00000040521	Tsfm	Ts translation elongation factor, mitochondrial [Source:MGI Symbol;Acc:MGI:1913649]	301	213	273	314	440	402	269	414
ENSMUSG00000102037	Bcl2a1a	B cell leukemia/lymphoma 2 related protein A1a [Source:MGI Symbol;Acc:MGI:102687]	65	62	59	45	55	67	102	82
ENSMUSG00000005364	Il5ra	interleukin 5 receptor, alpha [Source:MGI Symbol;Acc:MGI:96558]	35	41	73	78	69	57	85	93
ENSMUSG00000028692	Akr1a1	aldo-keto reductase family 1, member A1 (aldehyde reductase) [Source:MGI Symbol;Acc:MGI:1929955]	5943	4834	5088	5877	6876	9418	6748	7788
ENSMUSG00000029126	Nsg1	neuron specific gene family member 1 [Source:MGI Symbol;Acc:MGI:109149]	183	232	237	152	295	353	347	368
ENSMUSG00000066637	Ttc32	tetratricopeptide repeat domain 32 [Source:MGI Symbol;Acc:MGI:1922766]	81	60	74	84	98	135	103	108
ENSMUSG00000000782	Tcf7	transcription factor 7, T cell specific [Source:MGI Symbol;Acc:MGI:98507]	4470	4619	5452	4716	3999	1931	3477	3829
ENSMUSG00000099974	Bcl2a1d	B cell leukemia/lymphoma 2 related protein A1d [Source:MGI Symbol;Acc:MGI:1278325]	446	371	315	376	462	479	549	790
ENSMUSG00000026435	Slc45a3	solute carrier family 45, member 3 [Source:MGI Symbol;Acc:MGI:1922082]	99	120	145	124	177	224	214	310
ENSMUSG00000029093	Sorcs2	sortilin-related VPS10 domain containing receptor 2 [Source:MGI Symbol;Acc:MGI:1932289]	345	354	354	335	185	147	203	166
ENSMUSG00000032221	Mns1	meiosis-specific nuclear structural protein 1 [Source:MGI Symbol;Acc:MGI:107933]	236	208	195	193	170	131	151	110
ENSMUSG00000033031	Cip2a	cell proliferation regulating inhibitor of protein phosphatase 2A [Source:MGI Symbol;Acc:MGI:2146335]	154	157	148	97	108	102	122	147
ENSMUSG00000028081	Rps3a1	ribosomal protein S3A1 [Source:MGI Symbol;Acc:MGI:1202063]	30545	24942	26086	28651	42052	37657	28701	52164
ENSMUSG00000029413	Naaa	N-acylethanolamine acid amidase [Source:MGI Symbol;Acc:MGI:1914361]	780	929	860	837	1411	1512	1806	1740
ENSMUSG00000030499	Kctd15	potassium channel tetramerisation domain containing 15 [Source:MGI Symbol;Acc:MGI:2385276]	230	181	245	205	137	165	143	111
ENSMUSG00000040254	Sema3d	sema domain, immunoglobulin domain (Ig), short basic domain, secreted, (semaphorin) 3D [Source:MGI Symbol;Acc:MGI:1860118]	296	478	485	279	250	276	381	326
ENSMUSG00000006611	Hfe	hemochromatosis [Source:MGI Symbol;Acc:MGI:109191]	478	472	509	591	625	877	765	719
ENSMUSG00000037085	Trmt12	tRNA methyltranferase 12 [Source:MGI Symbol;Acc:MGI:1915510]	93	64	69	116	120	92	111	125
ENSMUSG00000070871	Ccnyl1	cyclin Y-like 1 [Source:MGI Symbol;Acc:MGI:2138614]	1624	1518	1415	1376	1018	1183	853	896
ENSMUSG00000067158	Col4a4	collagen, type IV, alpha 4 [Source:MGI Symbol;Acc:MGI:104687]	346	377	444	413	574	663	673	477
ENSMUSG00000031511	Arhgef7	Rho guanine nucleotide exchange factor (GEF7) [Source:MGI Symbol;Acc:MGI:1860493]	2860	2744	2803	3168	1916	2244	2180	1534
ENSMUSG00000032754	Slc8b1	solute carrier family 8 (sodium/lithium/calcium exchanger), member B1 [Source:MGI Symbol;Acc:MGI:2180781]	757	648	745	705	1086	1349	1121	1125
ENSMUSG00000022193	Psmb5	proteasome (prosome, macropain) subunit, beta type 5 [Source:MGI Symbol;Acc:MGI:1194513]	448	301	361	401	481	607	430	566
ENSMUSG00000038780	Smurf1	SMAD specific E3 ubiquitin protein ligase 1 [Source:MGI Symbol;Acc:MGI:1923038]	1953	2398	2154	2140	1610	1602	1798	1602
ENSMUSG00000043004	Gng2	guanine nucleotide binding protein (G protein), gamma 2 [Source:MGI Symbol;Acc:MGI:102705]	462	545	448	463	536	620	763	714
ENSMUSG00000058076	Sdhc	succinate dehydrogenase complex, subunit C, integral membrane protein [Source:MGI Symbol;Acc:MGI:1913302]	1311	985	1163	1206	1547	1793	1348	1558
ENSMUSG00000106918	Mrpl33	mitochondrial ribosomal protein L33 [Source:MGI Symbol;Acc:MGI:2137225]	129	89	118	99	147	151	95	142
ENSMUSG00000105160	A530030E21Rik	RIKEN cDNA A530030E21 gene [Source:MGI Symbol;Acc:MGI:2444617]	51	75	54	34	115	66	67	66
ENSMUSG00000015605	Srf	serum response factor [Source:MGI Symbol;Acc:MGI:106658]	2744	2808	2471	2735	2145	1866	1729	1596
ENSMUSG00000025381	Cnpy2	canopy FGF signaling regulator 2 [Source:MGI Symbol;Acc:MGI:1928477]	783	648	636	736	889	1114	798	971
ENSMUSG00000035399	Oser1	oxidative stress responsive serine rich 1 [Source:MGI Symbol;Acc:MGI:1913930]	860	1175	1007	861	663	656	691	640
ENSMUSG00000005198	Polr2a	polymerase (RNA) II (DNA directed) polypeptide A [Source:MGI Symbol;Acc:MGI:98086]	7817	9731	9276	9634	5891	4211	5778	6053
ENSMUSG00000031004	Mki67	antigen identified by monoclonal antibody Ki 67 [Source:MGI Symbol;Acc:MGI:106035]	1189	1190	1125	954	802	747	1237	1099
ENSMUSG00000047497	Adamts12	a disintegrin-like and metallopeptidase (reprolysin type) with thrombospondin type 1 motif, 12 [Source:MGI Symbol;Acc:MGI:2146046]	1309	1901	1871	1521	963	1432	1450	863
ENSMUSG00000047749	Zc3hav1l	zinc finger CCCH-type, antiviral 1-like [Source:MGI Symbol;Acc:MGI:2443387]	359	474	423	388	254	174	187	277
ENSMUSG00000001665	Gstt3	glutathione S-transferase, theta 3 [Source:MGI Symbol;Acc:MGI:2143526]	98	79	78	96	129	197	106	137
ENSMUSG00000022623	Shank3	SH3 and multiple ankyrin repeat domains 3 [Source:MGI Symbol;Acc:MGI:1930016]	5599	5410	5646	7918	3962	4790	4523	3673
ENSMUSG00000035459	Stab2	stabilin 2 [Source:MGI Symbol;Acc:MGI:2178743]	58	73	31	47	54	76	93	131
ENSMUSG00000076937	Iglc2	immunoglobulin lambda constant 2 [Source:MGI Symbol;Acc:MGI:99547]	147	179	91	102	135	202	148	205
ENSMUSG00000113204	Gm46430	predicted gene, 46430 [Source:MGI Symbol;Acc:MGI:5826067]	196	195	195	234	472	346	424	426
ENSMUSG00000000673	Haao	3-hydroxyanthranilate 3,4-dioxygenase [Source:MGI Symbol;Acc:MGI:1349444]	377	374	204	294	504	346	377	516
ENSMUSG00000021876	Rnase4	ribonuclease, RNase A family 4 [Source:MGI Symbol;Acc:MGI:1926217]	2331	2859	3156	2387	4909	6906	5242	4968
ENSMUSG00000022836	Mylk	myosin, light polypeptide kinase [Source:MGI Symbol;Acc:MGI:894806]	4913	4376	4971	5002	2640	3152	3663	2219
ENSMUSG00000026170	Cyp27a1	cytochrome P450, family 27, subfamily a, polypeptide 1 [Source:MGI Symbol;Acc:MGI:88594]	476	537	504	485	927	1199	981	977
ENSMUSG00000028871	Rspo1	R-spondin 1 [Source:MGI Symbol;Acc:MGI:2183426]	52	61	53	50	79	77	101	70
ENSMUSG00000092035	Peg10	paternally expressed 10 [Source:MGI Symbol;Acc:MGI:2157785]	708	659	649	522	490	488	380	336
ENSMUSG00000000142	Axin2	axin 2 [Source:MGI Symbol;Acc:MGI:1270862]	663	749	735	736	493	290	457	519
ENSMUSG00000025888	Casp1	caspase 1 [Source:MGI Symbol;Acc:MGI:96544]	288	340	355	256	553	546	643	594
ENSMUSG00000042284	Itga1	integrin alpha 1 [Source:MGI Symbol;Acc:MGI:96599]	2876	2842	2917	3797	2096	2959	2987	2006
ENSMUSG00000027397	Slc20a1	solute carrier family 20, member 1 [Source:MGI Symbol;Acc:MGI:108392]	5061	4923	4887	4580	3594	2753	2636	3034
ENSMUSG00000027750	Postn	periostin, osteoblast specific factor [Source:MGI Symbol;Acc:MGI:1926321]	6207	9015	8885	7384	3158	5018	4207	4479
ENSMUSG00000031807	Pgls	6-phosphogluconolactonase [Source:MGI Symbol;Acc:MGI:1913421]	795	704	630	712	1024	1089	809	1129
ENSMUSG00000031955	Bcar1	breast cancer anti-estrogen resistance 1 [Source:MGI Symbol;Acc:MGI:108091]	1972	1726	1689	2340	1127	1599	1176	1075
ENSMUSG00000070733	Fryl	FRY like transcription coactivator [Source:MGI Symbol;Acc:MGI:1919563]	4563	4805	4637	5427	3060	2896	3532	2892
ENSMUSG00000041202	Pla2g2d	phospholipase A2, group IID [Source:MGI Symbol;Acc:MGI:1341796]	169	288	260	192	353	470	630	490
ENSMUSG00000056091	St3gal5	ST3 beta-galactoside alpha-2,3-sialyltransferase 5 [Source:MGI Symbol;Acc:MGI:1339963]	179	192	226	230	197	272	281	286
ENSMUSG00000036199	Ndufa13	NADH:ubiquinone oxidoreductase subunit A13 [Source:MGI Symbol;Acc:MGI:1914434]	1187	886	1044	1155	1416	1683	1105	1627
ENSMUSG00000039997	Ifi203	interferon activated gene 203 [Source:MGI Symbol;Acc:MGI:96428]	1275	1618	1543	1272	2992	2372	3376	2991
ENSMUSG00000014932	Yes1	YES proto-oncogene 1, Src family tyrosine kinase [Source:MGI Symbol;Acc:MGI:99147]	1237	1182	1186	1133	715	1069	842	658
ENSMUSG00000032186	Tmod2	tropomodulin 2 [Source:MGI Symbol;Acc:MGI:1355335]	271	335	343	287	405	467	485	368
ENSMUSG00000112023	Lilr4b	leukocyte immunoglobulin-like receptor, subfamily B, member 4B [Source:MGI Symbol;Acc:MGI:102702]	321	349	416	429	686	885	823	625
ENSMUSG00000027203	Dut	deoxyuridine triphosphatase [Source:MGI Symbol;Acc:MGI:1346051]	465	260	302	355	471	428	341	480
ENSMUSG00000055639	Dach1	dachshund family transcription factor 1 [Source:MGI Symbol;Acc:MGI:1277991]	703	571	514	810	421	601	392	272
ENSMUSG00000070423	Olfr558	olfactory receptor 558 [Source:MGI Symbol;Acc:MGI:3030392]	350	251	353	370	208	426	343	207
ENSMUSG00000071656	Lrrn4cl	LRRN4 C-terminal like [Source:MGI Symbol;Acc:MGI:1916102]	858	1513	1497	884	2160	2764	2646	2507
ENSMUSG00000076431	Sox4	SRY (sex determining region Y)-box 4 [Source:MGI Symbol;Acc:MGI:98366]	2152	2118	1940	2062	1494	1898	1276	1286
ENSMUSG00000030774	Pak1	p21 (RAC1) activated kinase 1 [Source:MGI Symbol;Acc:MGI:1339975]	235	247	279	248	294	318	415	361
ENSMUSG00000076281	Gm24270	predicted gene, 24270 [Source:MGI Symbol;Acc:MGI:5454047]	974	862	1034	1208	1369	1519	1335	1913
ENSMUSG00000078671	Chd2	chromodomain helicase DNA binding protein 2 [Source:MGI Symbol;Acc:MGI:2448567]	5399	7700	6620	6438	4118	3225	4343	4648
ENSMUSG00000021182	Ccdc88c	coiled-coil domain containing 88C [Source:MGI Symbol;Acc:MGI:1915589]	5284	6330	5356	6536	4696	3489	4663	4313
ENSMUSG00000036585	Fgf1	fibroblast growth factor 1 [Source:MGI Symbol;Acc:MGI:95515]	353	358	410	382	198	229	262	202
ENSMUSG00000023994	Nfya	nuclear transcription factor-Y alpha [Source:MGI Symbol;Acc:MGI:97316]	448	678	567	652	392	292	504	412
ENSMUSG00000028322	Exosc3	exosome component 3 [Source:MGI Symbol;Acc:MGI:1913612]	562	452	444	479	723	555	498	621
ENSMUSG00000033107	Rnf125	ring finger protein 125 [Source:MGI Symbol;Acc:MGI:1914914]	810	784	920	825	549	608	780	526
ENSMUSG00000063802	Hspbp1	HSPA (heat shock 70kDa) binding protein, cytoplasmic cochaperone 1 [Source:MGI Symbol;Acc:MGI:1913495]	503	438	461	465	689	775	571	799
ENSMUSG00000025743	Sdc3	syndecan 3 [Source:MGI Symbol;Acc:MGI:1349163]	2405	2479	2280	3111	2123	3479	3179	2850
ENSMUSG00000029414	Kntc1	kinetochore associated 1 [Source:MGI Symbol;Acc:MGI:2673709]	92	78	75	44	55	44	83	61
ENSMUSG00000033450	Tagap	T cell activation Rho GTPase activating protein [Source:MGI Symbol;Acc:MGI:3615484]	2409	2686	2727	2549	1645	1176	1933	1933
ENSMUSG00000027386	Fbln7	fibulin 7 [Source:MGI Symbol;Acc:MGI:1917620]	152	182	174	221	417	620	313	330
ENSMUSG00000075227	Znhit2	zinc finger, HIT domain containing 2 [Source:MGI Symbol;Acc:MGI:1352481]	365	231	285	297	420	414	304	442
ENSMUSG00000057133	Chd6	chromodomain helicase DNA binding protein 6 [Source:MGI Symbol;Acc:MGI:1918639]	1946	2412	2154	2277	1660	1285	1723	1471
ENSMUSG00000032340	Neo1	neogenin [Source:MGI Symbol;Acc:MGI:1097159]	636	905	942	843	530	700	673	617
ENSMUSG00000039001	Rps21	ribosomal protein S21 [Source:MGI Symbol;Acc:MGI:1913731]	3982	2815	2866	3028	4970	5358	3109	5943
ENSMUSG00000051007	Gatd1	glutamine amidotransferase like class 1 domain containing 1 [Source:MGI Symbol;Acc:MGI:2387178]	324	227	271	286	473	440	397	532
ENSMUSG00000052160	Pld4	phospholipase D family, member 4 [Source:MGI Symbol;Acc:MGI:2144765]	667	1047	793	833	1007	966	1364	1218
ENSMUSG00000010307	Tmem86a	transmembrane protein 86A [Source:MGI Symbol;Acc:MGI:1915143]	609	587	536	781	345	566	474	608
ENSMUSG00000027490	E2f1	E2F transcription factor 1 [Source:MGI Symbol;Acc:MGI:101941]	347	372	313	332	286	357	301	327
ENSMUSG00000056492	Adgrf5	adhesion G protein-coupled receptor F5 [Source:MGI Symbol;Acc:MGI:2182928]	12703	12603	12858	15346	7561	11786	13102	7913
ENSMUSG00000036959	Bcorl1	BCL6 co-repressor-like 1 [Source:MGI Symbol;Acc:MGI:2443910]	481	456	509	462	347	320	358	288
ENSMUSG00000048279	Sacs	sacsin [Source:MGI Symbol;Acc:MGI:1354724]	785	910	934	886	597	422	603	527
ENSMUSG00000027799	Nbea	neurobeachin [Source:MGI Symbol;Acc:MGI:1347075]	459	540	600	556	436	550	564	424
ENSMUSG00000031434	Morc4	microrchidia 4 [Source:MGI Symbol;Acc:MGI:1922996]	221	222	236	239	162	191	173	142
ENSMUSG00000032561	Acpp	acid phosphatase, prostate [Source:MGI Symbol;Acc:MGI:1928480]	262	325	390	233	210	124	205	207
ENSMUSG00000032735	Ablim3	actin binding LIM protein family, member 3 [Source:MGI Symbol;Acc:MGI:2442582]	5455	4239	4304	5920	4155	6646	4923	3581
ENSMUSG00000026819	Slc25a25	solute carrier family 25 (mitochondrial carrier, phosphate carrier), member 25 [Source:MGI Symbol;Acc:MGI:1915913]	4551	4760	4625	5078	2902	3427	3188	3147
ENSMUSG00000037725	Ckap2	cytoskeleton associated protein 2 [Source:MGI Symbol;Acc:MGI:1931797]	220	268	187	184	125	170	141	169
ENSMUSG00000041688	Amot	angiomotin [Source:MGI Symbol;Acc:MGI:108440]	329	357	373	315	274	326	356	239
ENSMUSG00000052504	Epha3	Eph receptor A3 [Source:MGI Symbol;Acc:MGI:99612]	318	443	444	347	179	175	260	160
ENSMUSG00000005686	Ampd3	adenosine monophosphate deaminase 3 [Source:MGI Symbol;Acc:MGI:1096344]	492	462	535	525	519	662	779	578
ENSMUSG00000015957	Wnt11	wingless-type MMTV integration site family, member 11 [Source:MGI Symbol;Acc:MGI:101948]	346	446	440	286	718	897	643	767
ENSMUSG00000036902	Neto2	neuropilin (NRP) and tolloid (TLL)-like 2 [Source:MGI Symbol;Acc:MGI:1921763]	100	139	130	125	60	61	76	71
ENSMUSG00000046329	Slc25a23	solute carrier family 25 (mitochondrial carrier; phosphate carrier), member 23 [Source:MGI Symbol;Acc:MGI:1914222]	519	482	566	550	414	417	428	343
ENSMUSG00000052387	Trpm3	transient receptor potential cation channel, subfamily M, member 3 [Source:MGI Symbol;Acc:MGI:2443101]	96	106	109	194	69	65	123	51
ENSMUSG00000053317	Sec61b	Sec61 beta subunit [Source:MGI Symbol;Acc:MGI:1913462]	629	663	616	606	804	820	595	949
ENSMUSG00000000739	Sult5a1	sulfotransferase family 5A, member 1 [Source:MGI Symbol;Acc:MGI:1931463]	95	102	120	116	214	271	182	181
ENSMUSG00000039706	Ldb2	LIM domain binding 2 [Source:MGI Symbol;Acc:MGI:894670]	847	790	924	918	500	845	961	475
ENSMUSG00000052512	Nav2	neuron navigator 2 [Source:MGI Symbol;Acc:MGI:2183691]	355	401	434	412	166	150	233	202
ENSMUSG00000054237	Fra10ac1	FRA10AC1 homolog (human) [Source:MGI Symbol;Acc:MGI:1917817]	220	223	210	232	268	375	258	358
ENSMUSG00000020787	P2rx1	purinergic receptor P2X, ligand-gated ion channel, 1 [Source:MGI Symbol;Acc:MGI:1098235]	443	360	469	450	230	228	268	192
ENSMUSG00000089727	Klra8	killer cell lectin-like receptor, subfamily A, member 8 [Source:MGI Symbol;Acc:MGI:102968]	0	0	0	0	66	61	78	55
ENSMUSG00000061527	Krt5	keratin 5 [Source:MGI Symbol;Acc:MGI:96702]	8	4	42	8	319	48	3	88
ENSMUSG00000033860	Fgg	fibrinogen gamma chain [Source:MGI Symbol;Acc:MGI:95526]	42	62	174	18	6	18	0	88
ENSMUSG00000079852	Klra4	killer cell lectin-like receptor, subfamily A, member 4 [Source:MGI Symbol;Acc:MGI:101904]	0	0	0	0	54	23	45	53
ENSMUSG00000033024	Klra9	killer cell lectin-like receptor subfamily A, member 9 [Source:MGI Symbol;Acc:MGI:1321153]	0	0	1	0	35	57	110	49
ENSMUSG00000066516	Klk1b21	kallikrein 1-related peptidase b21 [Source:MGI Symbol;Acc:MGI:892022]	0	0	0	0	0	2	2	0
ENSMUSG00000094526	Gm21451	predicted gene, 21451 [Source:MGI Symbol;Acc:MGI:5434806]	0	0	0	0	0	69	32	33
ENSMUSG00000098934	Gm18853	predicted gene, 18853 [Source:MGI Symbol;Acc:MGI:5011038]	0	0	0	0	28	10	46	41
ENSMUSG00000082305	Gm2420	predicted gene 2420 [Source:MGI Symbol;Acc:MGI:3780587]	41	20	38	16	0	0	0	0
ENSMUSG00000087642	Ighe	Immunoglobulin heavy constant epsilon [Source:MGI Symbol;Acc:MGI:2685746]	0	0	0	0	0	0	5	12
ENSMUSG00000098915	Rpl15-ps2	ribosomal protein L15, pseudogene 2 [Source:MGI Symbol;Acc:MGI:3648255]	1	3	0	0	1	80	6	88
ENSMUSG00000035451	Foxa1	forkhead box A1 [Source:MGI Symbol;Acc:MGI:1347472]	27	23	87	8	13	13	0	53
ENSMUSG00000006269	Atp6v1b1	ATPase, H+ transporting, lysosomal V1 subunit B1 [Source:MGI Symbol;Acc:MGI:103285]	50	18	64	7	8	24	5	69
ENSMUSG00000001622	Csn3	casein kappa [Source:MGI Symbol;Acc:MGI:107461]	28	17	81	3	11	43	1	59
ENSMUSG00000113178	Mylf-ps	myosin light chain, alkali, fast skeletal muscle, pseudogene [Source:MGI Symbol;Acc:MGI:97270]	18	18	60	108	8	12	3	8
ENSMUSG00000072849	Serpina1e	serine (or cysteine) peptidase inhibitor, clade A, member 1E [Source:MGI Symbol;Acc:MGI:891967]	0	1	1	0	25	30	24	32
ENSMUSG00000028699	Tspan1	tetraspanin 1 [Source:MGI Symbol;Acc:MGI:1914055]	22	9	79	6	11	4	3	23
ENSMUSG00000022435	Upk3a	uroplakin 3A [Source:MGI Symbol;Acc:MGI:98914]	15	8	71	12	11	17	1	10
ENSMUSG00000072718	Klra10	killer cell lectin-like receptor subfamily A, member 10 [Source:MGI Symbol;Acc:MGI:1321093]	0	0	0	0	16	19	12	17
ENSMUSG00000066366	Serpina1a	serine (or cysteine) peptidase inhibitor, clade A, member 1A [Source:MGI Symbol;Acc:MGI:891971]	14	25	15	16	0	0	0	0
ENSMUSG00000087175	Gm15133	predicted gene 15133 [Source:MGI Symbol;Acc:MGI:3705170]	0	0	0	0	27	14	12	13
ENSMUSG00000043003	Rasef	RAS and EF hand domain containing [Source:MGI Symbol;Acc:MGI:2448565]	14	7	59	9	9	6	1	20
ENSMUSG00000072721	Klra14-ps	killer cell lectin-like receptor subfamily A, member 14, pseudogene [Source:MGI Symbol;Acc:MGI:1321089]	0	0	0	0	18	12	25	12
ENSMUSG00000107658	Gm44958	predicted gene 44958 [Source:MGI Symbol;Acc:MGI:5753534]	22	28	17	25	0	0	0	1
ENSMUSG00000118145	AC131675.2	high mobility group nucleosomal binding domain 2 (Hmgn2) pseudogene	0	0	0	0	1	0	0	0
ENSMUSG00000108068	Gm44075	predicted gene, 44075 [Source:MGI Symbol;Acc:MGI:5690467]	9	3	1	4	0	0	0	0
ENSMUSG00000113626	Gm7240	predicted gene 7240 [Source:MGI Symbol;Acc:MGI:3643235]	0	0	0	0	9	8	16	20
ENSMUSG00000103979	Gm20305	predicted gene, 20305 [Source:MGI Symbol;Acc:MGI:5012490]	0	0	0	0	0	0	0	0
ENSMUSG00000045842	Tgif2-ps2	TGFB-induced factor homeobox 2, pseudogene 2 [Source:MGI Symbol;Acc:MGI:3805950]	0	1	2	1	1	0	1	0
ENSMUSG00000110720	Gm46223	predicted gene, 46223 [Source:MGI Symbol;Acc:MGI:5825860]	14	13	25	25	1	0	0	0
ENSMUSG00000025927	Tfap2b	transcription factor AP-2 beta [Source:MGI Symbol;Acc:MGI:104672]	28	13	66	5	4	19	3	32
ENSMUSG00000096862	Gm13301	predicted gene 13301 [Source:MGI Symbol;Acc:MGI:3707230]	0	0	0	0	16	7	8	14
ENSMUSG00000046323	Dppa3	developmental pluripotency-associated 3 [Source:MGI Symbol;Acc:MGI:1920958]	0	0	0	0	3	4	1	15
ENSMUSG00000061769	Klra6	killer cell lectin-like receptor, subfamily A, member 6 [Source:MGI Symbol;Acc:MGI:101902]	1	0	0	0	21	10	21	18
ENSMUSG00000073929	Trim30e-ps1	tripartite motif-containing 30E, pseudogene 1 [Source:MGI Symbol;Acc:MGI:4821258]	0	0	0	0	8	8	10	21
ENSMUSG00000063713	Klk1b24	kallikrein 1-related peptidase b24 [Source:MGI Symbol;Acc:MGI:892021]	1	0	1	0	5	2	0	2
ENSMUSG00000105263	Gm42427	predicted gene 42427 [Source:MGI Symbol;Acc:MGI:5662564]	7	9	8	16	0	0	0	0
ENSMUSG00000029375	Cxcl15	chemokine (C-X-C motif) ligand 15 [Source:MGI Symbol;Acc:MGI:1339941]	11	8	34	2	2	6	1	9
ENSMUSG00000097891	Gm3650	predicted gene 3650 [Source:MGI Symbol;Acc:MGI:3781826]	0	2	0	3	1	0	0	0
ENSMUSG00000013338	Fer1l4	fer-1-like 4 (C. elegans) [Source:MGI Symbol;Acc:MGI:1921812]	18	7	23	4	2	3	2	12
ENSMUSG00000033831	Fgb	fibrinogen beta chain [Source:MGI Symbol;Acc:MGI:99501]	58	28	98	7	5	3	0	17
ENSMUSG00000093954	Gm16867	predicted gene, 16867 [Source:MGI Symbol;Acc:MGI:4439791]	3	0	0	0	0	28	23	16
ENSMUSG00000082922	Gm6939	predicted gene 6939 [Source:MGI Symbol;Acc:MGI:3782976]	0	0	0	0	3	3	5	4
ENSMUSG00000034112	Atp2c2	ATPase, Ca++ transporting, type 2C, member 2 [Source:MGI Symbol;Acc:MGI:1916297]	9	3	64	3	6	9	1	15
ENSMUSG00000114733	Gm4815	predicted gene 4815 [Source:MGI Symbol;Acc:MGI:3643439]	9	19	28	22	2	0	0	1
ENSMUSG00000038599	Capn8	calpain 8 [Source:MGI Symbol;Acc:MGI:2181366]	6	4	33	3	2	3	1	7
ENSMUSG00000004415	Col26a1	collagen, type XXVI, alpha 1 [Source:MGI Symbol;Acc:MGI:2155345]	40	44	38	58	4	2	3	2
ENSMUSG00000030484	Lypd5	Ly6/Plaur domain containing 5 [Source:MGI Symbol;Acc:MGI:1924192]	0	2	3	0	16	41	36	37
ENSMUSG00000051726	Kcnf1	potassium voltage-gated channel, subfamily F, member 1 [Source:MGI Symbol;Acc:MGI:2687399]	2	2	20	3	1	1	1	1
ENSMUSG00000041886	Macc1	metastasis associated in colon cancer 1 [Source:MGI Symbol;Acc:MGI:2685113]	10	4	22	4	1	5	1	8
ENSMUSG00000020622	Nt5c1b	5'-nucleotidase, cytosolic IB [Source:MGI Symbol;Acc:MGI:1918131]	9	6	11	16	0	2	1	3
ENSMUSG00000098021	Gm9522	predicted gene 9522 [Source:MGI Symbol;Acc:MGI:3779931]	45	157	66	84	10	22	18	11
ENSMUSG00000051076	Vtcn1	V-set domain containing T cell activation inhibitor 1 [Source:MGI Symbol;Acc:MGI:3039619]	7	6	25	3	0	3	1	5
ENSMUSG00000098470	C1rb	complement component 1, r subcomponent B [Source:MGI Symbol;Acc:MGI:3779804]	49	55	71	65	4	1	1	1
ENSMUSG00000079597	Gm5483	predicted gene 5483 [Source:MGI Symbol;Acc:MGI:3645124]	0	0	0	1	3	0	5	2
ENSMUSG00000095649	Gm8979	predicted gene 8979 [Source:MGI Symbol;Acc:MGI:3703149]	0	1	0	0	9	10	14	7
ENSMUSG00000040969	Arhgef38	Rho guanine nucleotide exchange factor (GEF) 38 [Source:MGI Symbol;Acc:MGI:1924919]	1	6	23	8	4	4	0	3
ENSMUSG00000054510	Gm14461	predicted gene 14461 [Source:MGI Symbol;Acc:MGI:3651589]	0	0	0	0	2	2	1	2
ENSMUSG00000039533	Mmd2	monocyte to macrophage differentiation-associated 2 [Source:MGI Symbol;Acc:MGI:1922354]	10	6	10	5	0	2	0	2
ENSMUSG00000029255	Gnrhr	gonadotropin releasing hormone receptor [Source:MGI Symbol;Acc:MGI:95790]	0	0	0	0	4	3	13	3
ENSMUSG00000032852	Rspo4	R-spondin 4 [Source:MGI Symbol;Acc:MGI:1924467]	5	8	3	19	3	0	0	0
ENSMUSG00000025229	Pitx3	paired-like homeodomain transcription factor 3 [Source:MGI Symbol;Acc:MGI:1100498]	13	3	6	13	6	3	1	5
ENSMUSG00000022382	Wnt7b	wingless-type MMTV integration site family, member 7B [Source:MGI Symbol;Acc:MGI:98962]	3	6	24	0	11	9	2	14
ENSMUSG00000110639	Gm6831	predicted gene 6831 [Source:MGI Symbol;Acc:MGI:3645552]	0	0	1	0	3	8	4	12
ENSMUSG00000026304	Rab17	RAB17, member RAS oncogene family [Source:MGI Symbol;Acc:MGI:104640]	8	12	8	4	2	8	1	10
ENSMUSG00000112937	Gm17746	predicted gene, 17746 [Source:MGI Symbol;Acc:MGI:5009824]	0	0	0	0	0	0	0	2
ENSMUSG00000054662	Ano9	anoctamin 9 [Source:MGI Symbol;Acc:MGI:1918595]	9	6	17	0	13	2	0	4
ENSMUSG00000078949	R3hdml	R3H domain containing-like [Source:MGI Symbol;Acc:MGI:3650937]	7	3	13	8	0	1	1	2
ENSMUSG00000027186	Elf5	E74-like factor 5 [Source:MGI Symbol;Acc:MGI:1335079]	16	8	23	3	0	6	1	19
ENSMUSG00000113344	Gm49251	predicted gene, 49251 [Source:MGI Symbol;Acc:MGI:6118722]	4	10	2	15	1	4	0	2
ENSMUSG00000070419	Cyp3a57	cytochrome P450, family 3, subfamily a, polypeptide 57 [Source:MGI Symbol;Acc:MGI:3646373]	4	4	21	1	4	3	1	6
ENSMUSG00000097790	Gm16399	predicted pseudogene 16399 [Source:MGI Symbol;Acc:MGI:3645963]	0	0	0	0	0	0	0	0
ENSMUSG00000025481	Urah	urate (5-hydroxyiso-) hydrolase [Source:MGI Symbol;Acc:MGI:1916142]	9	8	29	3	12	3	1	5
ENSMUSG00000045871	Slitrk6	SLIT and NTRK-like family, member 6 [Source:MGI Symbol;Acc:MGI:2443198]	14	11	16	8	7	3	5	5
ENSMUSG00000061684	Rpl21-ps8	ribosomal protein L21, pseudogene 8 [Source:MGI Symbol;Acc:MGI:3648345]	0	1	1	1	12	12	11	22
ENSMUSG00000041857	Oosp1	oocyte secreted protein 1 [Source:MGI Symbol;Acc:MGI:2149290]	0	1	0	0	1	3	2	6
ENSMUSG00000027376	Prom2	prominin 2 [Source:MGI Symbol;Acc:MGI:2138997]	10	12	48	6	15	18	1	40
ENSMUSG00000037973	Itprid1	ITPR interacting domain containing 1 [Source:MGI Symbol;Acc:MGI:2685304]	10	3	15	0	6	3	2	23
ENSMUSG00000115230	AU022793	expressed sequence AU022793 [Source:MGI Symbol;Acc:MGI:2146144]	0	1	0	1	1	5	4	5
ENSMUSG00000019359	Gdpd2	glycerophosphodiester phosphodiesterase domain containing 2 [Source:MGI Symbol;Acc:MGI:1918834]	1	4	4	3	2	0	0	0
ENSMUSG00000032564	Cpne4	copine IV [Source:MGI Symbol;Acc:MGI:1921270]	75	108	65	59	10	3	5	7
ENSMUSG00000093843	Gm25939	predicted gene, 25939 [Source:MGI Symbol;Acc:MGI:5455716]	0	0	1	0	3	4	1	4
ENSMUSG00000021986	Amer2	APC membrane recruitment 2 [Source:MGI Symbol;Acc:MGI:1919375]	0	0	0	0	0	2	0	1
ENSMUSG00000081695	Rpsa-ps5	ribosomal protein SA, pseudogene 5 [Source:MGI Symbol;Acc:MGI:3650550]	0	0	0	0	1	0	1	0
ENSMUSG00000097214	Gm19791	predicted gene, 19791 [Source:MGI Symbol;Acc:MGI:5011976]	5	9	8	6	9	3	6	3
ENSMUSG00000106310	Gm43523	predicted gene 43523 [Source:MGI Symbol;Acc:MGI:5663660]	0	0	0	0	3	6	3	6
ENSMUSG00000107060	Gm38901	predicted gene, 38901 [Source:MGI Symbol;Acc:MGI:5621786]	0	0	0	0	1	5	4	3
ENSMUSG00000000706	Btn1a1	butyrophilin, subfamily 1, member A1 [Source:MGI Symbol;Acc:MGI:103118]	16	2	25	1	1	5	1	17
ENSMUSG00000026459	Myog	myogenin [Source:MGI Symbol;Acc:MGI:97276]	13	4	22	41	0	3	0	0
ENSMUSG00000065922	n-R5-8s1	nuclear encoded rRNA 5.8S 1 [Source:MGI Symbol;Acc:MGI:4421735]	1	0	0	0	4	2	0	2
ENSMUSG00000033737	Fndc3c1	fibronectin type III domain containing 3C1 [Source:MGI Symbol;Acc:MGI:2685630]	6	4	8	8	3	2	1	1
ENSMUSG00000102923	Gm31728	predicted gene, 31728 [Source:MGI Symbol;Acc:MGI:5590887]	0	0	0	0	1	4	8	3
ENSMUSG00000103726	Gm30074	predicted gene, 30074 [Source:MGI Symbol;Acc:MGI:5589233]	0	0	0	0	3	3	0	0
ENSMUSG00000031553	Adam3	a disintegrin and metallopeptidase domain 3 (cyritestin) [Source:MGI Symbol;Acc:MGI:102518]	0	0	0	0	1	4	1	2
ENSMUSG00000009588	St6galnac1	ST6 (alpha-N-acetyl-neuraminyl-2,3-beta-galactosyl-1,3)-N-acetylgalactosaminide alpha-2,6-sialyltransferase 1 [Source:MGI Symbol;Acc:MGI:1341826]	1	0	0	0	0	0	3	0
ENSMUSG00000116145	5730521K06Rik	RIKEN cDNA 5730521K06 gene [Source:MGI Symbol;Acc:MGI:1917889]	0	0	0	0	3	4	0	0
ENSMUSG00000107734	Gm30055	predicted gene, 30055 [Source:MGI Symbol;Acc:MGI:5589214]	0	0	0	0	5	5	2	1
ENSMUSG00000034607	Pof1b	premature ovarian failure 1B [Source:MGI Symbol;Acc:MGI:1916943]	10	13	43	2	12	4	0	8
ENSMUSG00000103260	Gm8146	predicted gene 8146 [Source:MGI Symbol;Acc:MGI:3644273]	11	10	29	18	3	0	1	1
ENSMUSG00000066491	Cox6c2	cytochrome c oxidase subunit 6C2 [Source:MGI Symbol;Acc:MGI:3649160]	0	0	0	0	0	1	1	1
ENSMUSG00000110537	Gm4316	predicted gene 4316 [Source:MGI Symbol;Acc:MGI:3782497]	49	75	86	93	5	3	2	3
ENSMUSG00000056158	Car10	carbonic anhydrase 10 [Source:MGI Symbol;Acc:MGI:1919855]	0	4	12	9	6	0	1	1
ENSMUSG00000076668	Ighv7-4	immunoglobulin heavy variable 7-4 [Source:MGI Symbol;Acc:MGI:4439763]	0	1	0	0	0	0	1	0
ENSMUSG00000099693	Gm29284	predicted gene 29284 [Source:MGI Symbol;Acc:MGI:5579990]	0	1	0	1	4	4	6	4
ENSMUSG00000026348	Acmsd	amino carboxymuconate semialdehyde decarboxylase [Source:MGI Symbol;Acc:MGI:2386323]	1	0	0	0	6	1	1	2
ENSMUSG00000087202	Gm15813	predicted gene 15813 [Source:MGI Symbol;Acc:MGI:3801815]	6	10	4	4	0	0	2	0
ENSMUSG00000047040	Prr15l	proline rich 15-like [Source:MGI Symbol;Acc:MGI:2387599]	9	3	8	3	1	3	1	11
ENSMUSG00000094016	Trav15-1-dv6-1	T cell receptor alpha variable 15-1-DV6-1 [Source:MGI Symbol;Acc:MGI:4439369]	9	8	2	4	3	1	3	3
ENSMUSG00000097644	Gm26862	predicted gene, 26862 [Source:MGI Symbol;Acc:MGI:5477356]	3	0	2	0	2	2	0	2
ENSMUSG00000098900	Gm18190	predicted gene, 18190 [Source:MGI Symbol;Acc:MGI:5010375]	2	8	3	3	8	6	6	4
ENSMUSG00000086794	Gm11642	predicted gene 11642 [Source:MGI Symbol;Acc:MGI:3651889]	0	0	0	0	0	3	3	8
ENSMUSG00000095497	Igkv1-122	immunoglobulin kappa chain variable 1-122 [Source:MGI Symbol;Acc:MGI:4439722]	2	3	6	4	11	5	371	47
ENSMUSG00000087129	Gm16316	predicted gene 16316 [Source:MGI Symbol;Acc:MGI:3826530]	8	5	5	5	4	3	1	2
ENSMUSG00000019932	Kera	keratocan [Source:MGI Symbol;Acc:MGI:1202398]	5	3	5	9	0	1	1	0
ENSMUSG00000057157	Gm6054	predicted gene 6054 [Source:MGI Symbol;Acc:MGI:3645581]	0	1	0	0	7	13	4	4
ENSMUSG00000109598	Gm36356	predicted gene, 36356 [Source:MGI Symbol;Acc:MGI:5595515]	6	7	4	6	1	4	1	1
ENSMUSG00000030972	Acsm5	acyl-CoA synthetase medium-chain family member 5 [Source:MGI Symbol;Acc:MGI:2444086]	1	0	0	0	2	3	8	0
ENSMUSG00000044021	Muc19	mucin 19 [Source:MGI Symbol;Acc:MGI:2676278]	0	0	0	0	2	0	1	3
ENSMUSG00000037535	1700021A07Rik	RIKEN cDNA 1700021A07 gene [Source:MGI Symbol;Acc:MGI:1924174]	0	0	0	0	0	1	1	1
ENSMUSG00000082791	Gm4875	predicted gene 4875 [Source:MGI Symbol;Acc:MGI:3648108]	1	0	2	1	0	0	1	2
ENSMUSG00000102316	Gm37629	predicted gene, 37629 [Source:MGI Symbol;Acc:MGI:5610857]	0	0	0	0	1	6	1	3
ENSMUSG00000075478	Slitrk1	SLIT and NTRK-like family, member 1 [Source:MGI Symbol;Acc:MGI:2679446]	1	3	6	12	0	0	0	0
ENSMUSG00000104698	Gm42602	predicted gene 42602 [Source:MGI Symbol;Acc:MGI:5662739]	0	0	0	1	1	2	8	4
ENSMUSG00000112711	Gm32552	predicted gene, 32552 [Source:MGI Symbol;Acc:MGI:5591711]	0	0	1	1	1	0	1	0
ENSMUSG00000050808	Muc15	mucin 15 [Source:MGI Symbol;Acc:MGI:2442110]	7	4	9	1	4	6	0	10
ENSMUSG00000088252	Snord13	small nucleolar RNA, C/D box 13 [Source:MGI Symbol;Acc:MGI:3819521]	0	0	1	1	1	1	1	1
ENSMUSG00000067006	Serpinb5	serine (or cysteine) peptidase inhibitor, clade B, member 5 [Source:MGI Symbol;Acc:MGI:109579]	5	6	21	3	19	7	0	8
ENSMUSG00000030800	Prss8	protease, serine 8 (prostasin) [Source:MGI Symbol;Acc:MGI:1923810]	5	3	12	2	2	4	0	8
ENSMUSG00000103181	A330069K06Rik	RIKEN cDNA A330069K06 gene [Source:MGI Symbol;Acc:MGI:2685464]	5	6	6	4	3	3	1	0
ENSMUSG00000110390	Gm45869	predicted gene 45869 [Source:MGI Symbol;Acc:MGI:5804984]	6	8	10	9	5	3	3	5
ENSMUSG00000010080	Epn3	epsin 3 [Source:MGI Symbol;Acc:MGI:1919139]	9	6	33	8	14	8	3	17
ENSMUSG00000059657	Stfa2l1	stefin A2 like 1 [Source:MGI Symbol;Acc:MGI:3524944]	0	3	0	1	1	0	1	0
ENSMUSG00000079644	Gm1110	predicted gene 1110 [Source:MGI Symbol;Acc:MGI:2685956]	0	0	0	0	1	2	0	0
ENSMUSG00000074037	Mc1r	melanocortin 1 receptor [Source:MGI Symbol;Acc:MGI:99456]	23	28	17	12	27	22	10	5
ENSMUSG00000039238	Zfp750	zinc finger protein 750 [Source:MGI Symbol;Acc:MGI:2442210]	7	3	10	1	5	0	0	0
ENSMUSG00000113724	Gm48398	predicted gene, 48398 [Source:MGI Symbol;Acc:MGI:6097885]	9	3	13	7	7	3	5	9
ENSMUSG00000001020	S100a4	S100 calcium binding protein A4 [Source:MGI Symbol;Acc:MGI:1330282]	4	2	3	3	10	25	7	11
ENSMUSG00000114279	Hist1h2bm	histone cluster 1, H2bm [Source:MGI Symbol;Acc:MGI:2448404]	7	4	4	4	2	0	2	1
ENSMUSG00000084403	Rps15a-ps8	ribosomal protein S15A, pseudogene 8 [Source:MGI Symbol;Acc:MGI:3652112]	0	3	0	0	28	15	1	20
ENSMUSG00000081165	Gm11783	predicted gene 11783 [Source:MGI Symbol;Acc:MGI:3649458]	4	3	6	6	0	0	1	1
ENSMUSG00000030827	Fgf21	fibroblast growth factor 21 [Source:MGI Symbol;Acc:MGI:1861377]	11	14	13	13	5	3	1	3
ENSMUSG00000026258	Snorc	secondary ossification center associated regulator of chondrocyte maturation [Source:MGI Symbol;Acc:MGI:1920484]	3	6	8	1	4	4	0	9
ENSMUSG00000040026	Saa3	serum amyloid A 3 [Source:MGI Symbol;Acc:MGI:98223]	9	0	3	2	15	37	25	9
ENSMUSG00000064994	Gm22422	predicted gene, 22422 [Source:MGI Symbol;Acc:MGI:5452199]	1	6	7	5	3	1	1	2
ENSMUSG00000027107	Chrna1	cholinergic receptor, nicotinic, alpha polypeptide 1 (muscle) [Source:MGI Symbol;Acc:MGI:87885]	14	8	15	13	6	5	1	1
ENSMUSG00000032068	Plet1	placenta expressed transcript 1 [Source:MGI Symbol;Acc:MGI:1923759]	49	30	83	22	27	44	2	108
ENSMUSG00000032291	Crabp1	cellular retinoic acid binding protein I [Source:MGI Symbol;Acc:MGI:88490]	0	2	3	1	8	3	1	13
ENSMUSG00000109556	Gm38843	predicted gene, 38843 [Source:MGI Symbol;Acc:MGI:5621728]	0	0	0	0	0	6	1	2
ENSMUSG00000084128	Esrp2	epithelial splicing regulatory protein 2 [Source:MGI Symbol;Acc:MGI:1924661]	9	15	39	11	9	7	4	17
ENSMUSG00000094478	Igkv3-3	immunoglobulin kappa variable 3-3 [Source:MGI Symbol;Acc:MGI:1330849]	0	2	1	0	1	1	0	17
ENSMUSG00000029477	Morn3	MORN repeat containing 3 [Source:MGI Symbol;Acc:MGI:1922140]	6	3	6	3	0	1	2	1
ENSMUSG00000079299	Klrb1	killer cell lectin-like receptor subfamily B member 1 [Source:MGI Symbol;Acc:MGI:96877]	0	0	0	0	3	2	3	0
ENSMUSG00000020930	Ccdc103	coiled-coil domain containing 103 [Source:MGI Symbol;Acc:MGI:1920543]	0	0	1	0	0	3	1	3
ENSMUSG00000052368	Gm9873	predicted gene 9873 [Source:MGI Symbol;Acc:MGI:3642403]	0	0	0	0	5	1	0	4
ENSMUSG00000105789	Gm42997	predicted gene 42997 [Source:MGI Symbol;Acc:MGI:5663134]	1	1	0	0	16	3	3	6
ENSMUSG00000065771	n-R5s54	nuclear encoded rRNA 5S 54 [Source:MGI Symbol;Acc:MGI:4421899]	3	13	11	2	9	1	3	1
ENSMUSG00000076908	Traj21	T cell receptor alpha joining 21 [Source:MGI Symbol;Acc:MGI:4439739]	2	7	8	0	2	1	2	6
ENSMUSG00000086071	Gm12354	predicted gene 12354 [Source:MGI Symbol;Acc:MGI:3649534]	0	0	1	0	4	0	2	4
ENSMUSG00000111147	Gm33699	predicted gene, 33699 [Source:MGI Symbol;Acc:MGI:5592858]	0	1	0	0	0	3	0	0
ENSMUSG00000115946	Mirt2	myocardial infraction associated transcript 2 [Source:MGI Symbol;Acc:MGI:3642813]	0	0	1	0	1	1	0	0
ENSMUSG00000109438	Gm45073	predicted gene 45073 [Source:MGI Symbol;Acc:MGI:5753649]	6	9	2	11	2	2	2	1
ENSMUSG00000113412	Gm5191	predicted gene 5191 [Source:MGI Symbol;Acc:MGI:3646226]	0	1	0	0	2	1	0	2
ENSMUSG00000089728	Clec2f	C-type lectin domain family 2, member f [Source:MGI Symbol;Acc:MGI:3522133]	0	0	1	0	5	3	6	7
ENSMUSG00000027356	Fermt1	fermitin family member 1 [Source:MGI Symbol;Acc:MGI:2443583]	4	1	11	0	6	3	1	12
ENSMUSG00000035580	Kcnh8	potassium voltage-gated channel, subfamily H (eag-related), member 8 [Source:MGI Symbol;Acc:MGI:2445160]	9	7	6	6	1	1	0	1
ENSMUSG00000088552	Mir1957a	microRNA 1957a [Source:MGI Symbol;Acc:MGI:3837121]	13	27	14	10	7	4	9	2
ENSMUSG00000028396	2310002L09Rik	RIKEN cDNA 2310002L09 gene [Source:MGI Symbol;Acc:MGI:1916780]	5	2	7	14	0	6	1	1
ENSMUSG00000039092	Sptlc3	serine palmitoyltransferase, long chain base subunit 3 [Source:MGI Symbol;Acc:MGI:2444678]	2	3	10	1	7	0	0	6
ENSMUSG00000017832	Hspb9	heat shock protein, alpha-crystallin-related, B9 [Source:MGI Symbol;Acc:MGI:1922732]	2	6	8	1	0	0	0	2
ENSMUSG00000111602	Gm32014	predicted gene, 32014 [Source:MGI Symbol;Acc:MGI:5591173]	1	2	3	0	1	0	0	2
ENSMUSG00000080896	Gm14567	predicted gene 14567 [Source:MGI Symbol;Acc:MGI:3705732]	0	0	2	3	3	1	4	2
ENSMUSG00000096107	Gm16505	predicted gene 16505 [Source:MGI Symbol;Acc:MGI:3642261]	9	13	8	12	7	3	4	7
ENSMUSG00000027596	a	nonagouti [Source:MGI Symbol;Acc:MGI:87853]	0	2	0	0	2	3	0	2
ENSMUSG00000025478	Dpysl4	dihydropyrimidinase-like 4 [Source:MGI Symbol;Acc:MGI:1349764]	8	7	15	14	0	3	4	6
ENSMUSG00000023039	Krt7	keratin 7 [Source:MGI Symbol;Acc:MGI:96704]	88	35	182	34	33	50	5	98
ENSMUSG00000113010	Gm34084	predicted gene, 34084 [Source:MGI Symbol;Acc:MGI:5593243]	0	0	3	3	12	28	27	23
ENSMUSG00000087925	Gm23232	predicted gene, 23232 [Source:MGI Symbol;Acc:MGI:5453009]	0	0	0	0	3	7	1	2
ENSMUSG00000110208	Gm45442	predicted gene 45442 [Source:MGI Symbol;Acc:MGI:5791278]	5	5	4	2	5	0	4	3
ENSMUSG00000048834	Vstm2a	V-set and transmembrane domain containing 2A [Source:MGI Symbol;Acc:MGI:2384826]	4	5	3	3	5	2	3	4
ENSMUSG00000113959	Gm46339	predicted gene, 46339 [Source:MGI Symbol;Acc:MGI:5825976]	11	3	6	5	2	5	0	3
ENSMUSG00000053219	Raet1e	retinoic acid early transcript 1E [Source:MGI Symbol;Acc:MGI:2675273]	0	1	0	1	1	4	2	3
ENSMUSG00000060913	Trim55	tripartite motif-containing 55 [Source:MGI Symbol;Acc:MGI:3036269]	3	6	3	3	0	4	5	0
ENSMUSG00000087348	Gm15582	predicted gene 15582 [Source:MGI Symbol;Acc:MGI:3783030]	3	8	3	2	4	0	0	2
ENSMUSG00000117763	AC025794.1	novel transcript	2	5	3	6	2	0	0	0
ENSMUSG00000104118	Gm37298	predicted gene, 37298 [Source:MGI Symbol;Acc:MGI:5610526]	1	3	7	5	1	1	3	0
ENSMUSG00000020799	Tekt1	tektin 1 [Source:MGI Symbol;Acc:MGI:1333819]	1	4	7	3	2	0	1	0
ENSMUSG00000081559	Gm12411	predicted gene 12411 [Source:MGI Symbol;Acc:MGI:3649918]	0	0	3	3	29	21	17	26
ENSMUSG00000113094	Gm47447	predicted gene, 47447 [Source:MGI Symbol;Acc:MGI:6096402]	5	8	8	5	2	5	10	2
ENSMUSG00000078926	Cdc20b	cell division cycle 20B [Source:MGI Symbol;Acc:MGI:3644472]	9	4	0	3	4	3	3	5
ENSMUSG00000069041	Slc25a31	solute carrier family 25 (mitochondrial carrier; adenine nucleotide translocator), member 31 [Source:MGI Symbol;Acc:MGI:1920583]	0	0	0	0	3	6	3	1
ENSMUSG00000050520	Cldn8	claudin 8 [Source:MGI Symbol;Acc:MGI:1859286]	2	3	19	2	1	1	0	5
ENSMUSG00000062061	Obp2a	odorant binding protein 2A [Source:MGI Symbol;Acc:MGI:2387617]	7	3	4	1	0	3	0	2
ENSMUSG00000008461	Fut1	fucosyltransferase 1 [Source:MGI Symbol;Acc:MGI:109375]	1	0	0	0	7	3	1	4
ENSMUSG00000025425	St8sia5	ST8 alpha-N-acetyl-neuraminide alpha-2,8-sialyltransferase 5 [Source:MGI Symbol;Acc:MGI:109243]	3	3	6	3	3	3	3	1
ENSMUSG00000035296	Sgcg	sarcoglycan, gamma (dystrophin-associated glycoprotein) [Source:MGI Symbol;Acc:MGI:1346524]	9	2	5	8	0	12	2	1
ENSMUSG00000026147	Col9a1	collagen, type IX, alpha 1 [Source:MGI Symbol;Acc:MGI:88465]	6	5	15	6	0	1	1	0
ENSMUSG00000034310	Tmem132d	transmembrane protein 132D [Source:MGI Symbol;Acc:MGI:3044963]	9	2	11	3	8	3	3	2
ENSMUSG00000101906	Mrgprc2-ps	MAS-related GPR, member C2, pseudogene [Source:MGI Symbol;Acc:MGI:3033137]	0	0	0	0	2	3	1	1
ENSMUSG00000097739	Gm2539	predicted gene, 2539 [Source:MGI Symbol;Acc:MGI:3780707]	29	24	14	9	16	5	21	13
ENSMUSG00000069805	Fbp1	fructose bisphosphatase 1 [Source:MGI Symbol;Acc:MGI:95492]	22	12	29	22	2	8	5	2
ENSMUSG00000040728	Esrp1	epithelial splicing regulatory protein 1 [Source:MGI Symbol;Acc:MGI:1917326]	22	21	50	2	13	14	0	40
ENSMUSG00000009471	Myod1	myogenic differentiation 1 [Source:MGI Symbol;Acc:MGI:97275]	19	1	11	25	6	5	0	7
ENSMUSG00000097593	Gm26676	predicted gene, 26676 [Source:MGI Symbol;Acc:MGI:5477170]	5	3	2	4	4	2	1	4
ENSMUSG00000106757	Gm43482	predicted gene 43482 [Source:MGI Symbol;Acc:MGI:5663619]	10	9	0	3	3	0	2	6
ENSMUSG00000031142	Cacna1f	calcium channel, voltage-dependent, alpha 1F subunit [Source:MGI Symbol;Acc:MGI:1859639]	0	3	3	0	1	8	1	9
ENSMUSG00000025955	Akr1cl	aldo-keto reductase family 1, member C-like [Source:MGI Symbol;Acc:MGI:1918111]	3	11	7	3	28	13	19	21
ENSMUSG00000047678	Gpr82	G protein-coupled receptor 82 [Source:MGI Symbol;Acc:MGI:2441734]	0	1	0	0	3	5	1	4
ENSMUSG00000113659	Gm49248	predicted gene, 49248 [Source:MGI Symbol;Acc:MGI:6118718]	2	4	3	5	0	3	0	1
ENSMUSG00000076848	Trav15-2-dv6-2	T cell receptor alpha variable 15-2-DV6-2 [Source:MGI Symbol;Acc:MGI:3702147]	7	8	2	7	1	3	4	3
ENSMUSG00000085632	Gm12381	predicted gene 12381 [Source:MGI Symbol;Acc:MGI:3651851]	1	7	5	5	18	17	13	12
ENSMUSG00000032554	Trf	transferrin [Source:MGI Symbol;Acc:MGI:98821]	8	2	3	5	22	24	12	23
ENSMUSG00000104877	Gm42651	predicted gene 42651 [Source:MGI Symbol;Acc:MGI:5662788]	1	0	0	0	3	6	3	1
ENSMUSG00000025783	4930412O13Rik	RIKEN cDNA 4930412O13 gene [Source:MGI Symbol;Acc:MGI:1921185]	1	4	8	1	1	0	1	3
ENSMUSG00000106044	Gm42860	predicted gene 42860 [Source:MGI Symbol;Acc:MGI:5662997]	4	9	5	4	3	5	3	5
ENSMUSG00000035031	C8a	complement component 8, alpha polypeptide [Source:MGI Symbol;Acc:MGI:2668347]	0	1	0	0	0	0	1	0
ENSMUSG00000107300	Gm43279	predicted gene 43279 [Source:MGI Symbol;Acc:MGI:5663416]	0	7	7	6	2	10	2	9
ENSMUSG00000044206	Vsig4	V-set and immunoglobulin domain containing 4 [Source:MGI Symbol;Acc:MGI:2679720]	6	10	6	3	9	21	23	11
ENSMUSG00000115326	Gm35019	predicted gene, 35019 [Source:MGI Symbol;Acc:MGI:5594178]	1	0	4	1	1	3	0	0
ENSMUSG00000079014	Serpina3i	serine (or cysteine) peptidase inhibitor, clade A, member 3I [Source:MGI Symbol;Acc:MGI:2182841]	46	49	73	76	5	5	7	4
ENSMUSG00000095477	Gm25076	predicted gene, 25076 [Source:MGI Symbol;Acc:MGI:5454853]	5	2	6	1	0	2	1	1
ENSMUSG00000034919	Ttc22	tetratricopeptide repeat domain 22 [Source:MGI Symbol;Acc:MGI:3045307]	4	3	3	3	0	2	0	4
ENSMUSG00000009670	Tex11	testis expressed gene 11 [Source:MGI Symbol;Acc:MGI:1933237]	0	1	0	0	0	1	1	0
ENSMUSG00000040752	Myh6	myosin, heavy polypeptide 6, cardiac muscle, alpha [Source:MGI Symbol;Acc:MGI:97255]	1	0	1	1	1	1	0	4
ENSMUSG00000095923	Ighv1-37	immunoglobulin heavy variable 1-37 [Source:MGI Symbol;Acc:MGI:4439640]	2	0	0	0	4	2	1	4
ENSMUSG00000074625	Arhgap40	Rho GTPase activating protein 40 [Source:MGI Symbol;Acc:MGI:3649852]	7	7	20	2	1	4	1	3
ENSMUSG00000108190	Gm44731	predicted gene 44731 [Source:MGI Symbol;Acc:MGI:5753307]	1	13	3	5	2	1	4	3
ENSMUSG00000074482	Gm16589	predicted gene 16589 [Source:MGI Symbol;Acc:MGI:4418561]	100	69	104	88	9	7	14	7
ENSMUSG00000046182	Gsg1l	GSG1-like [Source:MGI Symbol;Acc:MGI:2685483]	0	3	0	0	4	7	3	4
ENSMUSG00000020062	Slc5a8	solute carrier family 5 (iodide transporter), member 8 [Source:MGI Symbol;Acc:MGI:2384916]	1	4	5	3	2	4	0	5
ENSMUSG00000058816	Ppp1r2-ps3	protein phosphatase 1, regulatory (inhibitor) subunit 2, pseudogene 3 [Source:MGI Symbol;Acc:MGI:3645534]	1	3	8	0	4	1	1	4
ENSMUSG00000105637	Gm42480	predicted gene 42480 [Source:MGI Symbol;Acc:MGI:5662617]	0	0	1	0	3	4	1	1
ENSMUSG00000087200	Lrp8os3	low density lipoprotein receptor-related protein 8, apolipoprotein e receptor, opposite strand 3 [Source:MGI Symbol;Acc:MGI:3651133]	7	2	5	2	10	4	1	5
ENSMUSG00000110646	Olfr369-ps1	olfactory receptor 369, pseudogene 1 [Source:MGI Symbol;Acc:MGI:3030203]	4	3	7	4	6	2	10	6
ENSMUSG00000010803	Gabra1	gamma-aminobutyric acid (GABA) A receptor, subunit alpha 1 [Source:MGI Symbol;Acc:MGI:95613]	0	0	0	2	3	0	4	1
ENSMUSG00000024868	Dkk1	dickkopf WNT signaling pathway inhibitor 1 [Source:MGI Symbol;Acc:MGI:1329040]	7	3	0	3	2	3	4	2
ENSMUSG00000055763	Rybp-ps	RING1 and YY1 binding protein, pseudogene [Source:MGI Symbol;Acc:MGI:3648043]	5	17	8	3	5	1	8	3
ENSMUSG00000096150	Ighv1-85	immunoglobulin heavy variable 1-85 [Source:MGI Symbol;Acc:MGI:3645723]	5	11	5	6	104	27	131	64
ENSMUSG00000053141	Ptprt	protein tyrosine phosphatase, receptor type, T [Source:MGI Symbol;Acc:MGI:1321152]	18	22	25	12	0	0	6	0
ENSMUSG00000048766	Skint10	selection and upkeep of intraepithelial T cells 10 [Source:MGI Symbol;Acc:MGI:2685416]	0	0	0	1	1	0	0	3
ENSMUSG00000030117	Gdf3	growth differentiation factor 3 [Source:MGI Symbol;Acc:MGI:95686]	1	2	3	1	9	17	19	23
ENSMUSG00000085154	C130046K22Rik	RIKEN cDNA C130046K22 gene [Source:MGI Symbol;Acc:MGI:3026935]	3	0	0	1	0	15	11	17
ENSMUSG00000028801	Stpg1	sperm tail PG rich repeat containing 1 [Source:MGI Symbol;Acc:MGI:1926056]	5	2	4	2	2	2	1	1
ENSMUSG00000032358	Fam83b	family with sequence similarity 83, member B [Source:MGI Symbol;Acc:MGI:2685362]	4	2	6	1	0	2	1	4
ENSMUSG00000085129	5031425F14Rik	RIKEN cDNA 5031425F14 gene [Source:MGI Symbol;Acc:MGI:2442533]	0	1	2	3	21	24	21	20
ENSMUSG00000076533	Igkv4-90	immunoglobulin kappa chain variable 4-90 [Source:MGI Symbol;Acc:MGI:4439830]	1	3	0	2	30	8	15	32
ENSMUSG00000017007	Rbpjl	recombination signal binding protein for immunoglobulin kappa J region-like [Source:MGI Symbol;Acc:MGI:1196616]	5	5	7	3	1	0	0	0
ENSMUSG00000076891	Traj39	T cell receptor alpha joining 39 [Source:MGI Symbol;Acc:MGI:4439593]	2	6	3	1	1	1	3	0
ENSMUSG00000080902	Ywhaq-ps3	tyrosine 3-monooxygenase/tryptophan 5-monooxygenase activation protein theta, pseudogene 3 [Source:MGI Symbol;Acc:MGI:3650241]	2	6	3	1	3	0	1	4
ENSMUSG00000071234	Syndig1l	synapse differentiation inducing 1 like [Source:MGI Symbol;Acc:MGI:2685107]	4	8	3	4	14	24	11	37
ENSMUSG00000091177	Gm15494	predicted gene 15494 [Source:MGI Symbol;Acc:MGI:3782940]	1	4	4	3	2	2	3	4
ENSMUSG00000112492	Gm9111	predicted gene 9111 [Source:MGI Symbol;Acc:MGI:3779836]	2	4	3	10	2	1	1	0
ENSMUSG00000044164	Rnf182	ring finger protein 182 [Source:MGI Symbol;Acc:MGI:3045355]	3	9	3	5	2	3	3	0
ENSMUSG00000109073	Gm44975	predicted gene 44975 [Source:MGI Symbol;Acc:MGI:5753551]	0	0	1	0	3	1	1	2
ENSMUSG00000020907	Rcvrn	recoverin [Source:MGI Symbol;Acc:MGI:97883]	3	11	3	3	9	0	4	1
ENSMUSG00000031143	Ccdc22	coiled-coil domain containing 22 [Source:MGI Symbol;Acc:MGI:1859608]	1	1	1	1	9	3	2	4
ENSMUSG00000105199	Gm43581	predicted gene 43581 [Source:MGI Symbol;Acc:MGI:5663718]	7	10	6	9	10	4	3	3
ENSMUSG00000103922	Gm6123	predicted gene 6123 [Source:MGI Symbol;Acc:MGI:3647047]	6	12	7	5	8	141	20	133
ENSMUSG00000004654	Ghrhr	growth hormone releasing hormone receptor [Source:MGI Symbol;Acc:MGI:95710]	5	5	4	5	2	7	3	0
ENSMUSG00000103865	Gm37416	predicted gene, 37416 [Source:MGI Symbol;Acc:MGI:5610644]	4	6	4	5	1	1	1	3
ENSMUSG00000062554	Gm12751	predicted gene 12751 [Source:MGI Symbol;Acc:MGI:3651049]	51	48	47	56	9	6	5	2
ENSMUSG00000058952	Cfi	complement component factor i [Source:MGI Symbol;Acc:MGI:105937]	3	1	3	0	0	1	1	2
ENSMUSG00000078117	Gm16485	predicted gene 16485 [Source:MGI Symbol;Acc:MGI:3642771]	8	7	41	5	2	6	0	8
ENSMUSG00000102574	Gm33206	predicted gene, 33206 [Source:MGI Symbol;Acc:MGI:5592365]	14	3	9	4	2	0	3	0
ENSMUSG00000022212	Cpne6	copine VI [Source:MGI Symbol;Acc:MGI:1334445]	3	5	3	1	4	1	1	1
ENSMUSG00000024922	Ovol1	ovo like zinc finger 1 [Source:MGI Symbol;Acc:MGI:1330290]	12	10	20	3	21	3	0	4
ENSMUSG00000030607	Acan	aggrecan [Source:MGI Symbol;Acc:MGI:99602]	12	6	13	14	4	6	7	3
ENSMUSG00000027612	Mmp24	matrix metallopeptidase 24 [Source:MGI Symbol;Acc:MGI:1341867]	1	1	0	0	4	2	1	4
ENSMUSG00000026413	Pkp1	plakophilin 1 [Source:MGI Symbol;Acc:MGI:1328359]	10	12	19	2	50	7	4	7
ENSMUSG00000033498	Strc	stereocilin [Source:MGI Symbol;Acc:MGI:2153816]	44	27	33	23	3	0	4	1
ENSMUSG00000017723	Wfdc2	WAP four-disulfide core domain 2 [Source:MGI Symbol;Acc:MGI:1914951]	24	18	63	9	19	31	3	55
ENSMUSG00000100301	6030407O03Rik	RIKEN cDNA 6030407O03 gene [Source:MGI Symbol;Acc:MGI:1924410]	4	6	5	3	4	2	1	1
ENSMUSG00000025658	Cnksr2	connector enhancer of kinase suppressor of Ras 2 [Source:MGI Symbol;Acc:MGI:2661175]	18	12	18	11	8	6	8	4
ENSMUSG00000094388	Gm8783	predicted pseudogene 8783 [Source:MGI Symbol;Acc:MGI:3646027]	9	19	17	12	9	7	8	7
ENSMUSG00000076550	Igkv4-63	immunoglobulin kappa variable 4-63 [Source:MGI Symbol;Acc:MGI:3645235]	1	5	4	8	6	26	39	76
ENSMUSG00000047230	Cldn2	claudin 2 [Source:MGI Symbol;Acc:MGI:1276110]	8	12	12	12	1	2	4	1
ENSMUSG00000097574	C920006O11Rik	RIKEN cDNA C920006O11 gene [Source:MGI Symbol;Acc:MGI:2443759]	46	49	26	34	51	20	23	21
ENSMUSG00000031962	Cdh15	cadherin 15 [Source:MGI Symbol;Acc:MGI:106672]	40	23	36	65	16	18	3	10
ENSMUSG00000022304	Dpys	dihydropyrimidinase [Source:MGI Symbol;Acc:MGI:1928679]	2	0	0	0	4	2	1	0
ENSMUSG00000059631	1500035N22Rik	RIKEN cDNA 1500035N22 gene [Source:MGI Symbol;Acc:MGI:1917508]	9	4	2	3	0	1	1	1
ENSMUSG00000101939	Gm28438	predicted gene 28438 [Source:MGI Symbol;Acc:MGI:5579144]	35	38	40	32	2	3	5	3
ENSMUSG00000054594	Oscar	osteoclast associated receptor [Source:MGI Symbol;Acc:MGI:2179720]	2	5	4	4	11	3	2	3
ENSMUSG00000022496	Tnfrsf17	tumor necrosis factor receptor superfamily, member 17 [Source:MGI Symbol;Acc:MGI:1343050]	8	5	5	7	12	45	19	46
ENSMUSG00000032360	Hcrtr2	hypocretin (orexin) receptor 2 [Source:MGI Symbol;Acc:MGI:2680765]	20	29	13	12	16	5	19	11
ENSMUSG00000056755	Grm7	glutamate receptor, metabotropic 7 [Source:MGI Symbol;Acc:MGI:1351344]	3	9	11	5	4	5	3	6
ENSMUSG00000074489	Bglap3	bone gamma-carboxyglutamate protein 3 [Source:MGI Symbol;Acc:MGI:88155]	5	2	8	3	10	2	1	5
ENSMUSG00000044976	Wdr72	WD repeat domain 72 [Source:MGI Symbol;Acc:MGI:3583957]	4	4	2	8	3	1	0	2
ENSMUSG00000109062	Gm44622	predicted gene 44622 [Source:MGI Symbol;Acc:MGI:5753198]	4	3	2	2	1	3	2	2
ENSMUSG00000034107	Ano7	anoctamin 7 [Source:MGI Symbol;Acc:MGI:3052714]	3	1	3	3	4	0	1	2
ENSMUSG00000105590	Gm43364	predicted gene 43364 [Source:MGI Symbol;Acc:MGI:5663501]	3	7	4	3	1	2	2	2
ENSMUSG00000111082	Gm30934	predicted gene, 30934 [Source:MGI Symbol;Acc:MGI:5590093]	1	1	0	0	2	1	3	1
ENSMUSG00000110071	Gm45512	predicted gene 45512 [Source:MGI Symbol;Acc:MGI:5791348]	2	6	4	5	4	2	4	1
ENSMUSG00000095416	Ighv1-12	immunoglobulin heavy variable V1-12 [Source:MGI Symbol;Acc:MGI:3646284]	5	4	11	5	23	5	16	9
ENSMUSG00000094685	Gm5900	predicted pseudogene 5900 [Source:MGI Symbol;Acc:MGI:3643907]	55	85	96	67	15	12	8	4
ENSMUSG00000035557	Krt17	keratin 17 [Source:MGI Symbol;Acc:MGI:96691]	7	4	9	4	23	31	5	77
ENSMUSG00000108841	Frmpd2	FERM and PDZ domain containing 2 [Source:MGI Symbol;Acc:MGI:2685472]	0	8	4	4	3	1	3	5
ENSMUSG00000099625	Gm29325	predicted gene 29325 [Source:MGI Symbol;Acc:MGI:5580031]	0	1	0	0	1	2	0	1
ENSMUSG00000023964	Calcr	calcitonin receptor [Source:MGI Symbol;Acc:MGI:101950]	21	10	16	38	9	12	5	6
ENSMUSG00000116639	Gm49730	predicted gene, 49730 [Source:MGI Symbol;Acc:MGI:6215212]	19	20	4	11	10	2	11	3
ENSMUSG00000064907	Gm25405	predicted gene, 25405 [Source:MGI Symbol;Acc:MGI:5455182]	2	1	3	0	2	1	0	1
ENSMUSG00000042256	Ptchd4	patched domain containing 4 [Source:MGI Symbol;Acc:MGI:1920485]	15	10	11	16	8	8	14	9
ENSMUSG00000049176	Frmpd4	FERM and PDZ domain containing 4 [Source:MGI Symbol;Acc:MGI:3042378]	9	8	9	14	2	6	4	6
ENSMUSG00000094491	Igkv1-133	immunoglobulin kappa variable 1-133 [Source:MGI Symbol;Acc:MGI:3648380]	2	6	4	3	5	5	5	12
ENSMUSG00000094377	Gm24407	predicted gene, 24407 [Source:MGI Symbol;Acc:MGI:5454184]	4	1	3	3	1	7	5	4
ENSMUSG00000108035	Gm44021	predicted gene, 44021 [Source:MGI Symbol;Acc:MGI:5690413]	0	0	0	1	2	5	2	1
ENSMUSG00000110038	Gm45570	predicted gene 45570 [Source:MGI Symbol;Acc:MGI:5791406]	0	1	1	1	0	2	1	4
ENSMUSG00000097842	9330104G04Rik	RIKEN cDNA 9330104G04 gene [Source:MGI Symbol;Acc:MGI:2445112]	9	5	18	20	12	11	17	8
ENSMUSG00000106739	Gm43499	predicted gene 43499 [Source:MGI Symbol;Acc:MGI:5663636]	0	1	0	1	2	2	1	1
ENSMUSG00000112134	Gm40723	predicted gene, 40723 [Source:MGI Symbol;Acc:MGI:5623608]	1	0	2	1	6	6	2	4
ENSMUSG00000039579	Grin3a	glutamate receptor ionotropic, NMDA3A [Source:MGI Symbol;Acc:MGI:1933206]	10	23	14	11	1	3	2	1
ENSMUSG00000029371	Cxcl5	chemokine (C-X-C motif) ligand 5 [Source:MGI Symbol;Acc:MGI:1096868]	0	1	1	1	13	2	3	2
ENSMUSG00000096243	Gm24265	predicted gene, 24265 [Source:MGI Symbol;Acc:MGI:5454042]	4	4	1	1	15	6	0	9
ENSMUSG00000058581	Gm5801	predicted pseudogene 5801 [Source:MGI Symbol;Acc:MGI:3646055]	2	7	8	2	125	13	55	4
ENSMUSG00000047222	Rnase2a	ribonuclease, RNase A family, 2A (liver, eosinophil-derived neurotoxin) [Source:MGI Symbol;Acc:MGI:1890465]	0	0	4	1	21	30	7	9
ENSMUSG00000000435	Myf5	myogenic factor 5 [Source:MGI Symbol;Acc:MGI:97252]	9	13	18	23	2	6	1	4
ENSMUSG00000074479	Gm10704	predicted pseudogene 10704 [Source:MGI Symbol;Acc:MGI:3642446]	6	8	6	6	9	6	8	4
ENSMUSG00000045551	Fpr1	formyl peptide receptor 1 [Source:MGI Symbol;Acc:MGI:107443]	0	4	2	3	0	0	4	2
ENSMUSG00000096452	Ighv1-77	immunoglobulin heavy variable 1-77 [Source:MGI Symbol;Acc:MGI:4439670]	9	4	2	5	7	19	65	13
ENSMUSG00000091199	Gm2619	predicted gene 2619 [Source:MGI Symbol;Acc:MGI:3780787]	1	3	1	0	15	16	10	10
ENSMUSG00000107432	Gm36189	predicted gene, 36189 [Source:MGI Symbol;Acc:MGI:5595348]	3	6	3	3	2	2	1	1
ENSMUSG00000026904	Slc4a10	solute carrier family 4, sodium bicarbonate cotransporter-like, member 10 [Source:MGI Symbol;Acc:MGI:2150150]	2	2	2	0	5	14	15	10
ENSMUSG00000042846	Lrrtm3	leucine rich repeat transmembrane neuronal 3 [Source:MGI Symbol;Acc:MGI:2389177]	3	6	0	2	14	57	41	12
ENSMUSG00000061242	Gm9104	predicted gene 9104 [Source:MGI Symbol;Acc:MGI:3645365]	1	1	0	1	1	1	4	3
ENSMUSG00000085761	4930455G09Rik	RIKEN cDNA 4930455G09 gene [Source:MGI Symbol;Acc:MGI:1926167]	0	0	3	3	5	6	2	4
ENSMUSG00000085141	Gm13429	predicted gene 13429 [Source:MGI Symbol;Acc:MGI:3651652]	0	1	0	2	5	8	7	8
ENSMUSG00000094443	Sgo2b	shugoshin 2B [Source:MGI Symbol;Acc:MGI:3644562]	5	3	8	1	3	0	5	4
ENSMUSG00000112169	Gm48536	predicted gene, 48536 [Source:MGI Symbol;Acc:MGI:6098079]	1	4	2	3	15	37	10	28
ENSMUSG00000067058	Rps15a-ps5	ribosomal protein S15A, pseudogene 5 [Source:MGI Symbol;Acc:MGI:3642245]	22	60	14	13	129	64	72	121
ENSMUSG00000031620	Iqcm	IQ motif containing M [Source:MGI Symbol;Acc:MGI:1919081]	1	0	3	3	3	2	6	2
ENSMUSG00000032854	Ugt8a	UDP galactosyltransferase 8A [Source:MGI Symbol;Acc:MGI:109522]	75	55	87	92	8	6	17	8
ENSMUSG00000086548	Gm12972	predicted gene 12972 [Source:MGI Symbol;Acc:MGI:3650043]	1	2	0	0	3	6	5	0
ENSMUSG00000095285	Ighv5-9	immunoglobulin heavy variable 5-9 [Source:MGI Symbol;Acc:MGI:4439873]	9	8	7	6	16	7	216	79
ENSMUSG00000079173	Zan	zonadhesin [Source:MGI Symbol;Acc:MGI:106656]	36	29	36	34	2	7	5	1
ENSMUSG00000018849	Wwc1	WW, C2 and coiled-coil domain containing 1 [Source:MGI Symbol;Acc:MGI:2388637]	35	27	79	21	22	23	14	32
ENSMUSG00000096326	Ighv1-78	immunoglobulin heavy variable 1-78 [Source:MGI Symbol;Acc:MGI:4439736]	5	8	5	2	15	29	24	46
ENSMUSG00000093124	Gm24366	predicted gene, 24366 [Source:MGI Symbol;Acc:MGI:5454143]	5	4	3	3	2	1	3	2
ENSMUSG00000113527	Gm48079	predicted gene, 48079 [Source:MGI Symbol;Acc:MGI:6097416]	10	6	8	0	3	3	3	4
ENSMUSG00000103916	Gm38071	predicted gene, 38071 [Source:MGI Symbol;Acc:MGI:5611299]	0	0	1	1	6	4	4	5
ENSMUSG00000080198	Gm13573	predicted gene 13573 [Source:MGI Symbol;Acc:MGI:3652221]	1	0	1	0	2	1	3	1
ENSMUSG00000107688	Gm44091	predicted gene, 44091 [Source:MGI Symbol;Acc:MGI:5690483]	3	3	8	9	3	1	1	1
ENSMUSG00000036766	Dner	delta/notch-like EGF repeat containing [Source:MGI Symbol;Acc:MGI:2152889]	82	75	87	76	9	5	11	12
ENSMUSG00000020010	Vnn3	vanin 3 [Source:MGI Symbol;Acc:MGI:1347055]	2	2	3	2	2	9	3	4
ENSMUSG00000108985	A930030B08Rik	RIKEN cDNA A930030B08 gene [Source:MGI Symbol;Acc:MGI:1924443]	10	7	7	5	9	6	21	6
ENSMUSG00000028640	Tfap2c	transcription factor AP-2, gamma [Source:MGI Symbol;Acc:MGI:106032]	9	4	29	8	8	7	0	25
ENSMUSG00000044951	Mylk4	myosin light chain kinase family, member 4 [Source:MGI Symbol;Acc:MGI:3643758]	19	6	17	16	6	24	13	8
ENSMUSG00000116637	Gm8130	predicted gene 8130 [Source:MGI Symbol;Acc:MGI:3647919]	11	3	8	14	2	1	0	4
ENSMUSG00000106239	Gm9260	predicted gene 9260 [Source:MGI Symbol;Acc:MGI:3645725]	3	3	1	1	4	2	3	3
ENSMUSG00000040412	5330417C22Rik	RIKEN cDNA 5330417C22 gene [Source:MGI Symbol;Acc:MGI:1923930]	8	8	24	4	6	1	3	12
ENSMUSG00000043705	Capn13	calpain 13 [Source:MGI Symbol;Acc:MGI:2685789]	0	3	0	0	5	8	3	9
ENSMUSG00000085642	3110053B16Rik	RIKEN cDNA 3110053B16 gene [Source:MGI Symbol;Acc:MGI:1920435]	20	19	15	16	11	10	10	8
ENSMUSG00000105402	Gm3716	predicted gene 3716 [Source:MGI Symbol;Acc:MGI:3781892]	5	6	3	6	5	9	4	6
ENSMUSG00000047730	Fcgbp	Fc fragment of IgG binding protein [Source:MGI Symbol;Acc:MGI:2444336]	19	44	56	5	36	79	3	186
ENSMUSG00000044254	Pcsk9	proprotein convertase subtilisin/kexin type 9 [Source:MGI Symbol;Acc:MGI:2140260]	35	46	33	21	10	14	14	12
ENSMUSG00000086150	Bach2os	BTB and CNC homology 2, opposite strand [Source:MGI Symbol;Acc:MGI:3041246]	0	6	0	1	0	4	1	6
ENSMUSG00000023995	Tspo2	translocator protein 2 [Source:MGI Symbol;Acc:MGI:1917276]	1	0	2	0	1	3	1	0
ENSMUSG00000063011	Msln	mesothelin [Source:MGI Symbol;Acc:MGI:1888992]	7	18	5	3	2	10	2	4
ENSMUSG00000089512	Gm26287	predicted gene, 26287 [Source:MGI Symbol;Acc:MGI:5456064]	4	3	3	4	5	4	2	1
ENSMUSG00000083798	Gm14584	predicted gene 14584 [Source:MGI Symbol;Acc:MGI:3705780]	21	45	26	34	8	7	4	7
ENSMUSG00000114959	G630093K05Rik	RIKEN cDNA G630093K05 gene [Source:MGI Symbol;Acc:MGI:3588274]	6	4	7	6	1	0	1	1
ENSMUSG00000053441	Adamts19	a disintegrin-like and metallopeptidase (reprolysin type) with thrombospondin type 1 motif, 19 [Source:MGI Symbol;Acc:MGI:2442875]	4	4	4	7	9	12	20	39
ENSMUSG00000085120	Gm16086	predicted gene 16086 [Source:MGI Symbol;Acc:MGI:3801936]	3	3	5	3	4	3	1	2
ENSMUSG00000085903	Gm15340	predicted gene 15340 [Source:MGI Symbol;Acc:MGI:3705158]	3	3	4	3	1	0	2	1
ENSMUSG00000025489	Ifitm5	interferon induced transmembrane protein 5 [Source:MGI Symbol;Acc:MGI:1934923]	9	19	17	10	10	13	7	7
ENSMUSG00000112336	Gm47766	predicted gene, 47766 [Source:MGI Symbol;Acc:MGI:6096919]	8	3	7	4	3	3	1	4
ENSMUSG00000075707	Dio3	deiodinase, iodothyronine type III [Source:MGI Symbol;Acc:MGI:1306782]	15	9	19	12	9	24	14	4
ENSMUSG00000090942	F830016B08Rik	RIKEN cDNA F830016B08 gene [Source:MGI Symbol;Acc:MGI:3588218]	36	44	64	47	45	18	56	18
ENSMUSG00000042385	Gzmk	granzyme K [Source:MGI Symbol;Acc:MGI:1298232]	3	3	0	5	17	5	32	25
ENSMUSG00000062151	Unc13c	unc-13 homolog C [Source:MGI Symbol;Acc:MGI:2149021]	9	22	16	16	1	1	2	4
ENSMUSG00000056643	Chst13	carbohydrate sulfotransferase 13 [Source:MGI Symbol;Acc:MGI:1919047]	10	13	1	3	4	12	1	3
ENSMUSG00000110557	Gm5159	predicted gene 5159 [Source:MGI Symbol;Acc:MGI:3648109]	1	1	0	1	5	2	1	0
ENSMUSG00000040536	Necab1	N-terminal EF-hand calcium binding protein 1 [Source:MGI Symbol;Acc:MGI:1916602]	8	13	14	10	4	3	1	3
ENSMUSG00000044211	Gm7887	predicted gene 7887 [Source:MGI Symbol;Acc:MGI:3648251]	7	14	17	13	9	7	14	7
ENSMUSG00000092557	Gm8696	predicted gene 8696 [Source:MGI Symbol;Acc:MGI:3642963]	27	18	15	18	6	10	3	3
ENSMUSG00000021071	Trim9	tripartite motif-containing 9 [Source:MGI Symbol;Acc:MGI:2137354]	5	2	5	10	25	9	13	3
ENSMUSG00000021198	Unc79	unc-79 homolog [Source:MGI Symbol;Acc:MGI:2684729]	6	7	2	8	8	5	7	6
ENSMUSG00000025480	Syce1	synaptonemal complex central element protein 1 [Source:MGI Symbol;Acc:MGI:1921325]	2	1	1	2	1	3	3	6
ENSMUSG00000085723	Gm15915	predicted gene 15915 [Source:MGI Symbol;Acc:MGI:3801763]	0	1	2	0	0	0	0	2
ENSMUSG00000117736	AC113010.1	novel transcript	22	36	23	17	4	2	3	4
ENSMUSG00000043531	Sorcs1	sortilin-related VPS10 domain containing receptor 1 [Source:MGI Symbol;Acc:MGI:1929666]	57	54	64	55	19	20	32	10
ENSMUSG00000087111	Gm11399	predicted gene 11399 [Source:MGI Symbol;Acc:MGI:3650744]	7	13	8	4	4	2	2	3
ENSMUSG00000052951	C130021I20Rik	Riken cDNA C130021I20 gene [Source:MGI Symbol;Acc:MGI:3639863]	61	28	151	21	25	26	10	36
ENSMUSG00000096108	Ighv11-2	immunoglobulin heavy variable V11-2 [Source:MGI Symbol;Acc:MGI:4947968]	4	10	3	10	43	24	20	26
ENSMUSG00000108256	Gm43923	predicted gene, 43923 [Source:MGI Symbol;Acc:MGI:5690315]	8	5	14	5	4	11	4	1
ENSMUSG00000043618	Eif5al3-ps	eukaryotic translation initiation factor 5A-like 3, pseudogene [Source:MGI Symbol;Acc:MGI:3643585]	0	1	1	1	1	4	3	3
ENSMUSG00000109642	Gm45289	predicted gene 45289 [Source:MGI Symbol;Acc:MGI:5791125]	1	1	2	1	14	11	1	11
ENSMUSG00000103932	Gm36963	predicted gene, 36963 [Source:MGI Symbol;Acc:MGI:5610191]	3	2	4	3	12	28	6	17
ENSMUSG00000099032	Tcf24	transcription factor 24 [Source:MGI Symbol;Acc:MGI:3780500]	6	11	2	1	33	41	41	50
ENSMUSG00000108723	Gm44837	predicted gene 44837 [Source:MGI Symbol;Acc:MGI:5753413]	6	4	8	3	7	9	2	0
ENSMUSG00000103254	Ighv1-15	immunoglobulin heavy variable 1-15 [Source:MGI Symbol;Acc:MGI:4439782]	9	14	7	14	71	57	49	131
ENSMUSG00000052854	Nrk	Nik related kinase [Source:MGI Symbol;Acc:MGI:1351326]	36	41	82	87	8	5	12	8
ENSMUSG00000108608	Gm6916	predicted pseudogene 6916 [Source:MGI Symbol;Acc:MGI:3644024]	9	9	10	6	1	0	3	1
ENSMUSG00000105302	Gm19817	predicted gene, 19817 [Source:MGI Symbol;Acc:MGI:5012002]	2	2	0	1	5	25	5	8
ENSMUSG00000051839	Gypa	glycophorin A [Source:MGI Symbol;Acc:MGI:95880]	3	6	1	3	5	0	9	6
ENSMUSG00000099759	1700030C10Rik	RIKEN cDNA 1700030C10 gene [Source:MGI Symbol;Acc:MGI:1916763]	19	20	20	24	4	12	3	2
ENSMUSG00000022449	Adamts20	a disintegrin-like and metallopeptidase (reprolysin type) with thrombospondin type 1 motif, 20 [Source:MGI Symbol;Acc:MGI:2660628]	75	99	75	103	20	15	21	15
ENSMUSG00000096078	Ighv1-62-2	immunoglobulin heavy variable 1-62-2 [Source:MGI Symbol;Acc:MGI:3644968]	1	5	0	4	7	3	19	56
ENSMUSG00000032013	Trim29	tripartite motif-containing 29 [Source:MGI Symbol;Acc:MGI:1919419]	13	5	36	5	65	18	12	28
ENSMUSG00000023216	Epb42	erythrocyte membrane protein band 4.2 [Source:MGI Symbol;Acc:MGI:95402]	1	1	3	3	0	2	2	0
ENSMUSG00000115405	Gm41307	predicted gene, 41307 [Source:MGI Symbol;Acc:MGI:5624192]	1	1	0	1	5	1	3	2
ENSMUSG00000105457	Gm43200	predicted gene 43200 [Source:MGI Symbol;Acc:MGI:5663337]	7	5	12	6	6	3	7	5
ENSMUSG00000077652	Gm23322	predicted gene, 23322 [Source:MGI Symbol;Acc:MGI:5453099]	9	8	7	5	8	3	3	8
ENSMUSG00000103105	Gm18752	predicted gene, 18752 [Source:MGI Symbol;Acc:MGI:5010937]	2	2	0	3	13	10	14	11
ENSMUSG00000076543	Igkv4-74	immunoglobulin kappa variable 4-74 [Source:MGI Symbol;Acc:MGI:3779447]	2	9	3	3	11	9	57	19
ENSMUSG00000026220	Slc16a14	solute carrier family 16 (monocarboxylic acid transporters), member 14 [Source:MGI Symbol;Acc:MGI:1919031]	0	3	3	2	3	3	6	8
ENSMUSG00000096349	Gm22513	predicted gene, 22513 [Source:MGI Symbol;Acc:MGI:5452290]	10	5	6	3	18	17	5	6
ENSMUSG00000026241	Nppc	natriuretic peptide type C [Source:MGI Symbol;Acc:MGI:97369]	28	28	17	60	22	20	8	5
ENSMUSG00000108238	Gm43984	predicted gene, 43984 [Source:MGI Symbol;Acc:MGI:5690376]	15	8	20	5	4	1	7	2
ENSMUSG00000087405	Gm14232	predicted gene 14232 [Source:MGI Symbol;Acc:MGI:3701956]	8	8	18	23	11	9	10	4
ENSMUSG00000019368	Sec14l4	SEC14-like lipid binding 4 [Source:MGI Symbol;Acc:MGI:2144095]	7	5	28	0	14	3	3	12
ENSMUSG00000052270	Fpr2	formyl peptide receptor 2 [Source:MGI Symbol;Acc:MGI:1278319]	8	6	4	6	11	9	15	9
ENSMUSG00000086451	4933431K23Rik	RIKEN cDNA 4933431K23 gene [Source:MGI Symbol;Acc:MGI:1921725]	2	2	0	1	4	3	1	0
ENSMUSG00000094652	Ighv1-42	immunoglobulin heavy variable V1-42 [Source:MGI Symbol;Acc:MGI:3704123]	5	8	8	9	19	29	88	32
ENSMUSG00000058626	Capn11	calpain 11 [Source:MGI Symbol;Acc:MGI:1352490]	4	146	42	46	8	62	71	23
ENSMUSG00000028736	Pax7	paired box 7 [Source:MGI Symbol;Acc:MGI:97491]	34	19	32	84	14	17	5	11
ENSMUSG00000103032	Gm37121	predicted gene, 37121 [Source:MGI Symbol;Acc:MGI:5610349]	6	10	12	10	9	3	6	4
ENSMUSG00000105891	A230001M10Rik	RIKEN cDNA A230001M10 gene [Source:MGI Symbol;Acc:MGI:2443043]	3	11	9	14	3	8	1	3
ENSMUSG00000096577	Ighv1-71	immunoglobulin heavy variable 1-71 [Source:MGI Symbol;Acc:MGI:3643033]	4	3	0	3	20	19	14	8
ENSMUSG00000018752	Tnfsfm13	tumor necrosis factor (ligand) superfamily, membrane-bound member 13 [Source:MGI Symbol;Acc:MGI:3845075]	0	1	1	2	1	9	1	2
ENSMUSG00000086775	Snhg7os	small nucleolar RNA host gene 7, opposite strand [Source:MGI Symbol;Acc:MGI:3045374]	13	8	14	7	6	6	1	0
ENSMUSG00000076680	Ighv6-6	immunoglobulin heavy variable 6-6 [Source:MGI Symbol;Acc:MGI:4439619]	1	9	9	15	34	26	27	102
ENSMUSG00000078480	Mrpl48-ps	mitochondrial ribosomal protein L48 pseudogene [Source:MGI Symbol;Acc:MGI:3050089]	12	16	12	9	1	1	2	2
ENSMUSG00000097464	Gm26736	predicted gene, 26736 [Source:MGI Symbol;Acc:MGI:5477230]	0	1	3	0	4	3	3	4
ENSMUSG00000041986	Elmod1	ELMO/CED-12 domain containing 1 [Source:MGI Symbol;Acc:MGI:3583900]	2	4	7	1	7	14	17	5
ENSMUSG00000076475	Trbv19	T cell receptor beta, variable 19 [Source:MGI Symbol;Acc:MGI:98604]	5	9	12	12	70	43	58	78
ENSMUSG00000028262	Clca3a2	chloride channel accessory 3A2 [Source:MGI Symbol;Acc:MGI:1931471]	24	20	70	9	44	21	2	136
ENSMUSG00000043850	Clrn1	clarin 1 [Source:MGI Symbol;Acc:MGI:2388124]	2	0	0	3	3	12	8	3
ENSMUSG00000095186	Gm10718	predicted gene 10718 [Source:MGI Symbol;Acc:MGI:3642028]	1	1	0	3	5	2	8	4
ENSMUSG00000079298	Klrb1b	killer cell lectin-like receptor subfamily B member 1B [Source:MGI Symbol;Acc:MGI:107539]	11	6	9	3	56	45	47	67
ENSMUSG00000091478	Gm10039	predicted pseudogene 10039 [Source:MGI Symbol;Acc:MGI:3704382]	7	5	5	7	7	78	48	45
ENSMUSG00000078780	Gm5150	predicted gene 5150 [Source:MGI Symbol;Acc:MGI:3779469]	2	6	4	8	14	18	9	12
ENSMUSG00000117525	AC151270.2	novel transcript, antisense to Fez2	11	8	8	9	8	9	5	3
ENSMUSG00000036743	Psma8	proteasome (prosome, macropain) subunit, alpha type, 8 [Source:MGI Symbol;Acc:MGI:1920927]	2	2	8	2	20	9	21	9
ENSMUSG00000094502	Ighv1-69	immunoglobulin heavy variable 1-69 [Source:MGI Symbol;Acc:MGI:4439632]	10	9	8	6	54	14	84	44
ENSMUSG00000094940	Ighv1-84	immunoglobulin heavy variable 1-84 [Source:MGI Symbol;Acc:MGI:3644235]	2	2	3	0	3	15	10	4
ENSMUSG00000076924	Traj4	T cell receptor alpha joining 4 [Source:MGI Symbol;Acc:MGI:4439839]	15	11	25	16	7	6	12	7
ENSMUSG00000065947	mt-Nd4l	mitochondrially encoded NADH dehydrogenase 4L [Source:MGI Symbol;Acc:MGI:102497]	5	4	5	5	1	2	1	2
ENSMUSG00000079575	Rbpj-ps3	recombination signal binding protein for immunoglobulin kappa J region, pseudogene 3 [Source:MGI Symbol;Acc:MGI:96525]	115	34	21	112	9	7	23	10
ENSMUSG00000076525	Igkv1-99	immunoglobulin kappa variable 1-99 [Source:MGI Symbol;Acc:MGI:4439724]	1	1	2	3	3	14	27	18
ENSMUSG00000095519	Ighv1-66	immunoglobulin heavy variable 1-66 [Source:MGI Symbol;Acc:MGI:4439825]	0	4	1	4	9	3	19	29
ENSMUSG00000109392	Gm5737	predicted gene 5737 [Source:MGI Symbol;Acc:MGI:3645276]	9	8	5	7	2	7	5	5
ENSMUSG00000092202	Stk19-ps1	serine/threonine kinase 19, pseudogene 1 [Source:MGI Symbol;Acc:MGI:2148500]	3	2	4	4	3	14	13	10
ENSMUSG00000030228	Pik3c2g	phosphatidylinositol-4-phosphate 3-kinase catalytic subunit type 2 gamma [Source:MGI Symbol;Acc:MGI:1203730]	2	7	22	4	2	0	1	2
ENSMUSG00000019732	Calr3	calreticulin 3 [Source:MGI Symbol;Acc:MGI:1920566]	4	6	5	7	13	12	6	12
ENSMUSG00000021456	Fbp2	fructose bisphosphatase 2 [Source:MGI Symbol;Acc:MGI:95491]	5	5	22	7	8	16	10	10
ENSMUSG00000048988	Elfn1	leucine rich repeat and fibronectin type III, extracellular 1 [Source:MGI Symbol;Acc:MGI:2442479]	17	14	11	5	2	2	2	10
ENSMUSG00000113581	Dio3os	deiodinase, iodothyronine type III, opposite strand [Source:MGI Symbol;Acc:MGI:2664395]	6	6	14	6	11	26	14	7
ENSMUSG00000081404	Gm15694	predicted gene 15694 [Source:MGI Symbol;Acc:MGI:3783135]	1	1	0	1	4	2	1	2
ENSMUSG00000054889	Dsp	desmoplakin [Source:MGI Symbol;Acc:MGI:109611]	72	34	164	34	130	31	10	76
ENSMUSG00000095280	Gm21738	predicted gene, 21738 [Source:MGI Symbol;Acc:MGI:5433902]	6	2	2	8	9	13	3	12
ENSMUSG00000049928	Glp2r	glucagon-like peptide 2 receptor [Source:MGI Symbol;Acc:MGI:2136733]	0	3	0	0	1	10	5	8
ENSMUSG00000034837	Gnat1	guanine nucleotide binding protein, alpha transducing 1 [Source:MGI Symbol;Acc:MGI:95778]	56	64	48	47	8	19	14	8
ENSMUSG00000021872	Rnase10	ribonuclease, RNase A family, 10 (non-active) [Source:MGI Symbol;Acc:MGI:1922269]	12	13	24	23	16	11	11	9
ENSMUSG00000024593	Megf10	multiple EGF-like-domains 10 [Source:MGI Symbol;Acc:MGI:2685177]	30	19	29	67	13	22	14	11
ENSMUSG00000007594	Hapln4	hyaluronan and proteoglycan link protein 4 [Source:MGI Symbol;Acc:MGI:2679531]	15	28	20	14	3	2	3	3
ENSMUSG00000041534	Rbp3	retinol binding protein 3, interstitial [Source:MGI Symbol;Acc:MGI:97878]	10	8	13	23	5	4	3	8
ENSMUSG00000110088	Gm45343	predicted gene 45343 [Source:MGI Symbol;Acc:MGI:5791179]	4	7	5	3	2	3	2	5
ENSMUSG00000075425	Gm13547	predicted gene 13547 [Source:MGI Symbol;Acc:MGI:3650473]	23	19	16	16	9	10	5	5
ENSMUSG00000112804	Gm30534	predicted gene, 30534 [Source:MGI Symbol;Acc:MGI:5589693]	2	3	0	0	4	2	0	2
ENSMUSG00000097744	D030040B21Rik	RIKEN cDNA D030040B21 gene [Source:MGI Symbol;Acc:MGI:4437728]	13	5	6	2	5	3	3	3
ENSMUSG00000054477	Kcnn2	potassium intermediate/small conductance calcium-activated channel, subfamily N, member 2 [Source:MGI Symbol;Acc:MGI:2153182]	25	18	13	7	1	2	5	4
ENSMUSG00000079055	Slc8a3	solute carrier family 8 (sodium/calcium exchanger), member 3 [Source:MGI Symbol;Acc:MGI:107976]	10	3	13	9	4	11	10	5
ENSMUSG00000086379	1700026D11Rik	RIKEN cDNA 1700026D11 gene [Source:MGI Symbol;Acc:MGI:1917621]	12	3	10	9	6	3	5	2
ENSMUSG00000107603	Gm43921	predicted gene, 43921 [Source:MGI Symbol;Acc:MGI:5690313]	6	8	7	7	8	1	5	1
ENSMUSG00000063903	Klk1	kallikrein 1 [Source:MGI Symbol;Acc:MGI:102850]	32	57	16	14	10	2	12	16
ENSMUSG00000034683	Ppp1r1c	protein phosphatase 1, regulatory inhibitor subunit 1C [Source:MGI Symbol;Acc:MGI:1923185]	7	5	10	3	2	2	0	4
ENSMUSG00000084299	Gm6630	predicted pseudogene 6630 [Source:MGI Symbol;Acc:MGI:3644672]	6	11	5	6	4	0	5	3
ENSMUSG00000021638	Ocln	occludin [Source:MGI Symbol;Acc:MGI:106183]	35	19	52	13	13	23	12	28
ENSMUSG00000106333	4930428O21Rik	RIKEN cDNA 4930428O21 gene [Source:MGI Symbol;Acc:MGI:1923034]	10	11	4	10	2	2	1	2
ENSMUSG00000093838	Ighv3-1	immunoglobulin heavy variable 3-1 [Source:MGI Symbol;Acc:MGI:4439534]	9	9	3	5	15	21	119	45
ENSMUSG00000026818	Cel	carboxyl ester lipase [Source:MGI Symbol;Acc:MGI:88374]	15	15	13	9	17	4	7	4
ENSMUSG00000045613	Chrm2	cholinergic receptor, muscarinic 2, cardiac [Source:MGI Symbol;Acc:MGI:88397]	11	13	50	43	8	4	9	0
ENSMUSG00000090039	Gm15894	predicted gene 15894 [Source:MGI Symbol;Acc:MGI:3801859]	11	3	11	8	21	17	14	7
ENSMUSG00000037254	Itih2	inter-alpha trypsin inhibitor, heavy chain 2 [Source:MGI Symbol;Acc:MGI:96619]	55	55	111	39	46	44	51	21
ENSMUSG00000006574	Slc4a1	solute carrier family 4 (anion exchanger), member 1 [Source:MGI Symbol;Acc:MGI:109393]	18	11	8	17	22	23	16	10
ENSMUSG00000029608	Rph3a	rabphilin 3A [Source:MGI Symbol;Acc:MGI:102788]	2	2	0	0	6	1	3	2
ENSMUSG00000010064	Slc38a3	solute carrier family 38, member 3 [Source:MGI Symbol;Acc:MGI:1923507]	41	47	32	47	14	32	15	10
ENSMUSG00000096672	Ighv1-63	immunoglobulin heavy variable V1-63 [Source:MGI Symbol;Acc:MGI:3642755]	5	4	8	1	61	16	55	8
ENSMUSG00000102692	Dchs2	dachsous cadherin related 2 [Source:MGI Symbol;Acc:MGI:2685263]	16	12	25	16	75	79	92	51
ENSMUSG00000099397	Gm7809	predicted gene 7809 [Source:MGI Symbol;Acc:MGI:3643362]	8	8	8	24	11	9	15	11
ENSMUSG00000061397	Krt79	keratin 79 [Source:MGI Symbol;Acc:MGI:2385030]	4	3	3	7	99	12	8	9
ENSMUSG00000075027	4631405J19Rik	RIKEN cDNA 4631405J19 gene [Source:MGI Symbol;Acc:MGI:3045383]	29	13	12	20	3	2	1	4
ENSMUSG00000001095	Slc13a2	solute carrier family 13 (sodium-dependent dicarboxylate transporter), member 2 [Source:MGI Symbol;Acc:MGI:1276558]	0	1	1	3	2	0	2	4
ENSMUSG00000076552	Igkv4-61	immunoglobulin kappa chain variable 4-61 [Source:MGI Symbol;Acc:MGI:4439819]	3	4	0	10	19	39	6	11
ENSMUSG00000061718	Ppp1r1b	protein phosphatase 1, regulatory inhibitor subunit 1B [Source:MGI Symbol;Acc:MGI:94860]	19	18	18	11	5	3	5	4
ENSMUSG00000069305	Hist1h4n	histone cluster 1, H4n [Source:MGI Symbol;Acc:MGI:4843992]	48	44	33	42	15	3	8	3
ENSMUSG00000031698	Mylk3	myosin light chain kinase 3 [Source:MGI Symbol;Acc:MGI:2443063]	12	4	7	3	1	1	9	4
ENSMUSG00000020633	Dcdc2c	doublecortin domain containing 2C [Source:MGI Symbol;Acc:MGI:1915761]	6	10	8	10	0	0	1	4
ENSMUSG00000096964	Gm6345	predicted gene 6345 [Source:MGI Symbol;Acc:MGI:3647370]	0	1	0	3	2	3	0	2
ENSMUSG00000106290	Gm43429	predicted gene 43429 [Source:MGI Symbol;Acc:MGI:5663566]	4	1	0	1	6	7	9	2
ENSMUSG00000020636	Allc	allantoicase [Source:MGI Symbol;Acc:MGI:2136971]	13	15	13	5	0	2	1	4
ENSMUSG00000095442	Ighv1-4	immunoglobulin heavy variable 1-4 [Source:MGI Symbol;Acc:MGI:4439618]	3	12	3	2	10	24	62	37
ENSMUSG00000091275	Gm3248	predicted gene 3248 [Source:MGI Symbol;Acc:MGI:3781426]	25	15	27	34	9	12	13	7
ENSMUSG00000071540	3425401B19Rik	RIKEN cDNA 3425401B19 gene [Source:MGI Symbol;Acc:MGI:3588196]	13	2	12	20	2	14	9	12
ENSMUSG00000087611	4930458D05Rik	RIKEN cDNA 4930458D05 gene [Source:MGI Symbol;Acc:MGI:1923052]	2	3	1	3	18	17	16	16
ENSMUSG00000053399	Adamts18	a disintegrin-like and metallopeptidase (reprolysin type) with thrombospondin type 1 motif, 18 [Source:MGI Symbol;Acc:MGI:2442600]	80	33	31	51	27	24	30	16
ENSMUSG00000106617	Gm36266	predicted gene, 36266 [Source:MGI Symbol;Acc:MGI:5595425]	65	43	38	37	69	59	54	71
ENSMUSG00000095429	Ighv5-12	immunoglobulin heavy variable 5-12 [Source:MGI Symbol;Acc:MGI:4439516]	4	3	8	8	21	14	27	95
ENSMUSG00000104871	Gm42639	predicted gene 42639 [Source:MGI Symbol;Acc:MGI:5662776]	0	2	2	1	9	14	3	5
ENSMUSG00000116555	Gm38477	predicted gene, 38477 [Source:MGI Symbol;Acc:MGI:5621362]	17	2	18	8	1	3	2	3
ENSMUSG00000006777	Krt23	keratin 23 [Source:MGI Symbol;Acc:MGI:2148866]	13	9	16	10	31	58	68	47
ENSMUSG00000027966	Col11a1	collagen, type XI, alpha 1 [Source:MGI Symbol;Acc:MGI:88446]	99	82	125	90	19	16	14	13
ENSMUSG00000079396	Gm3411	predicted gene 3411 [Source:MGI Symbol;Acc:MGI:3781589]	3	3	1	2	1	12	4	7
ENSMUSG00000060183	Cxcl11	chemokine (C-X-C motif) ligand 11 [Source:MGI Symbol;Acc:MGI:1860203]	11	9	8	14	8	1	4	2
ENSMUSG00000078153	Psme2b	protease (prosome, macropain) activator subunit 2B [Source:MGI Symbol;Acc:MGI:1341073]	9	28	33	24	10	8	20	11
ENSMUSG00000068587	Mgam	maltase-glucoamylase [Source:MGI Symbol;Acc:MGI:1203495]	8	8	11	19	0	3	2	1
ENSMUSG00000070498	Tmem132b	transmembrane protein 132B [Source:MGI Symbol;Acc:MGI:3609245]	8	24	42	14	9	6	10	6
ENSMUSG00000047517	Dmbt1	deleted in malignant brain tumors 1 [Source:MGI Symbol;Acc:MGI:106210]	9	8	25	16	3	3	1	3
ENSMUSG00000019787	Trdn	triadin [Source:MGI Symbol;Acc:MGI:1924007]	41	20	105	56	20	67	45	28
ENSMUSG00000032262	Elovl4	elongation of very long chain fatty acids (FEN1/Elo2, SUR4/Elo3, yeast)-like 4 [Source:MGI Symbol;Acc:MGI:1933331]	9	5	11	13	103	7	14	10
ENSMUSG00000029683	Lmod2	leiomodin 2 (cardiac) [Source:MGI Symbol;Acc:MGI:2135672]	15	2	41	7	6	12	2	2
ENSMUSG00000020067	Mypn	myopalladin [Source:MGI Symbol;Acc:MGI:1916052]	4	3	20	23	5	16	8	6
ENSMUSG00000103847	Gm20056	predicted gene, 20056 [Source:MGI Symbol;Acc:MGI:5012241]	2	1	3	3	7	26	17	18
ENSMUSG00000075015	Gm10801	predicted gene 10801 [Source:MGI Symbol;Acc:MGI:3641656]	7	2	0	2	4	8	2	4
ENSMUSG00000024647	Cbln2	cerebellin 2 precursor protein [Source:MGI Symbol;Acc:MGI:88282]	0	2	3	4	5	7	8	9
ENSMUSG00000081281	Gm6274	predicted gene 6274 [Source:MGI Symbol;Acc:MGI:3645367]	0	0	2	3	3	3	3	8
ENSMUSG00000086526	Gm12762	predicted gene 12762 [Source:MGI Symbol;Acc:MGI:3649976]	16	3	17	3	2	2	1	2
ENSMUSG00000073063	Hbq1b	hemoglobin, theta 1B [Source:MGI Symbol;Acc:MGI:3613460]	3	1	0	0	0	4	3	4
ENSMUSG00000095761	Ighv1-20	immunoglobulin heavy variable V1-20 [Source:MGI Symbol;Acc:MGI:3644607]	1	3	6	2	17	4	8	26
ENSMUSG00000105408	Gm7285	predicted gene 7285 [Source:MGI Symbol;Acc:MGI:3647212]	28	44	39	20	36	24	25	23
ENSMUSG00000073179	Gm10478	predicted gene 10478 [Source:MGI Symbol;Acc:MGI:3714531]	11	14	8	14	21	20	18	12
ENSMUSG00000073209	Klf14	Kruppel-like factor 14 [Source:MGI Symbol;Acc:MGI:3577024]	7	17	10	16	1	3	1	3
ENSMUSG00000025020	Slit1	slit guidance ligand 1 [Source:MGI Symbol;Acc:MGI:1315203]	4	3	2	2	2	10	4	8
ENSMUSG00000071398	2410004P03Rik	RIKEN cDNA 2410004P03 gene [Source:MGI Symbol;Acc:MGI:1920917]	1	2	1	3	9	10	11	6
ENSMUSG00000109420	Gm44702	predicted gene 44702 [Source:MGI Symbol;Acc:MGI:5753278]	11	4	17	8	11	5	12	9
ENSMUSG00000005320	Fgfr4	fibroblast growth factor receptor 4 [Source:MGI Symbol;Acc:MGI:95525]	84	44	42	136	30	43	13	15
ENSMUSG00000076540	Igkv4-80	immunoglobulin kappa variable 4-80 [Source:MGI Symbol;Acc:MGI:4439653]	7	16	5	8	18	38	77	114
ENSMUSG00000009248	Ascl2	achaete-scute family bHLH transcription factor 2 [Source:MGI Symbol;Acc:MGI:96920]	6	15	9	13	1	8	4	7
ENSMUSG00000000792	Slc5a5	solute carrier family 5 (sodium iodide symporter), member 5 [Source:MGI Symbol;Acc:MGI:2149330]	49	37	68	33	28	23	7	27
ENSMUSG00000097111	Peak1os	pseudopodium-enriched atypical kinase 1, opposite strand [Source:MGI Symbol;Acc:MGI:5477083]	0	1	0	3	6	2	4	1
ENSMUSG00000112449	Srp54b	signal recognition particle 54B [Source:MGI Symbol;Acc:MGI:3714357]	8	33	25	9	9	6	12	3
ENSMUSG00000096020	Ighv1-75	immunoglobulin heavy variable 1-75 [Source:MGI Symbol;Acc:MGI:4439735]	16	10	9	22	76	43	53	36
ENSMUSG00000054385	Ceacam2	carcinoembryonic antigen-related cell adhesion molecule 2 [Source:MGI Symbol;Acc:MGI:1347246]	1	3	1	5	9	26	23	12
ENSMUSG00000086006	Gm13293	predicted gene 13293 [Source:MGI Symbol;Acc:MGI:3649469]	10	2	6	5	4	3	3	2
ENSMUSG00000074003	Gucy2d	guanylate cyclase 2d [Source:MGI Symbol;Acc:MGI:106030]	1	2	0	2	2	2	5	4
ENSMUSG00000096145	Vkorc1	vitamin K epoxide reductase complex, subunit 1 [Source:MGI Symbol;Acc:MGI:106442]	10	6	8	5	11	25	9	14
ENSMUSG00000083736	Gm6039	predicted gene 6039 [Source:MGI Symbol;Acc:MGI:3648055]	2	8	12	9	7	4	8	6
ENSMUSG00000094787	Ighv1-54	immunoglobulin heavy variable V1-54 [Source:MGI Symbol;Acc:MGI:3647133]	3	12	3	6	24	14	8	77
ENSMUSG00000083287	Gm13502	predicted gene 13502 [Source:MGI Symbol;Acc:MGI:3649894]	5	16	12	12	3	8	10	7
ENSMUSG00000086679	Gm15551	predicted gene 15551 [Source:MGI Symbol;Acc:MGI:3783000]	1	3	1	0	7	14	5	4
ENSMUSG00000051159	Cited1	Cbp/p300-interacting transactivator with Glu/Asp-rich carboxy-terminal domain 1 [Source:MGI Symbol;Acc:MGI:108023]	62	38	80	44	32	15	14	34
ENSMUSG00000085862	Gm13483	predicted gene 13483 [Source:MGI Symbol;Acc:MGI:3651423]	3	1	0	2	9	10	10	6
ENSMUSG00000028226	Mmp16	matrix metallopeptidase 16 [Source:MGI Symbol;Acc:MGI:1276107]	11	25	18	14	6	3	4	1
ENSMUSG00000041608	Entpd3	ectonucleoside triphosphate diphosphohydrolase 3 [Source:MGI Symbol;Acc:MGI:1321386]	11	2	10	6	5	0	3	2
ENSMUSG00000108161	Gm32914	predicted gene, 32914 [Source:MGI Symbol;Acc:MGI:5592073]	2	2	0	0	2	3	2	4
ENSMUSG00000057836	Xlr3a	X-linked lymphocyte-regulated 3A [Source:MGI Symbol;Acc:MGI:109506]	5	3	6	6	5	10	13	33
ENSMUSG00000087632	Gm6058	predicted gene 6058 [Source:MGI Symbol;Acc:MGI:3648617]	5	0	1	2	8	9	3	6
ENSMUSG00000040314	Ctsg	cathepsin G [Source:MGI Symbol;Acc:MGI:88563]	1	3	5	8	6	26	17	19
ENSMUSG00000040564	Apoc1	apolipoprotein C-I [Source:MGI Symbol;Acc:MGI:88053]	11	5	9	8	9	11	5	10
ENSMUSG00000038765	Lmx1b	LIM homeobox transcription factor 1 beta [Source:MGI Symbol;Acc:MGI:1100513]	29	30	92	30	28	30	18	56
ENSMUSG00000111116	Gm48065	predicted gene, 48065 [Source:MGI Symbol;Acc:MGI:6097392]	2	3	0	0	3	7	5	6
ENSMUSG00000027016	Zfp385b	zinc finger protein 385B [Source:MGI Symbol;Acc:MGI:2444734]	9	21	10	23	8	13	7	2
ENSMUSG00000079625	Tm4sf19	transmembrane 4 L six family member 19 [Source:MGI Symbol;Acc:MGI:3645933]	2	6	1	2	12	21	18	14
ENSMUSG00000087333	Gm13652	predicted gene 13652 [Source:MGI Symbol;Acc:MGI:3650033]	11	6	8	5	4	1	3	4
ENSMUSG00000073680	Tmem88b	transmembrane protein 88B [Source:MGI Symbol;Acc:MGI:2444329]	27	23	31	11	6	6	2	3
ENSMUSG00000101355	Hist1h3h	histone cluster 1, H3h [Source:MGI Symbol;Acc:MGI:2448349]	23	10	7	18	1	3	3	1
ENSMUSG00000108095	Gm44067	predicted gene, 44067 [Source:MGI Symbol;Acc:MGI:5690459]	2	3	8	3	11	28	41	20
ENSMUSG00000114470	Gm49395	predicted gene, 49395 [Source:MGI Symbol;Acc:MGI:6121627]	10	18	10	12	8	19	10	3
ENSMUSG00000006378	Gcat	glycine C-acetyltransferase (2-amino-3-ketobutyrate-coenzyme A ligase) [Source:MGI Symbol;Acc:MGI:1349389]	3	3	1	6	6	19	3	4
ENSMUSG00000093006	Gm24157	predicted gene, 24157 [Source:MGI Symbol;Acc:MGI:5453934]	43	49	36	33	51	28	14	7
ENSMUSG00000107896	Gm8719	predicted pseudogene 8719 [Source:MGI Symbol;Acc:MGI:3647551]	2	0	2	0	4	2	4	6
ENSMUSG00000108184	Gm44198	predicted gene, 44198 [Source:MGI Symbol;Acc:MGI:5690590]	3	2	1	0	1	1	4	2
ENSMUSG00000074800	Gm4149	predicted pseudogene 4149 [Source:MGI Symbol;Acc:MGI:3782325]	6	4	3	4	14	16	5	7
ENSMUSG00000076549	Igkv4-68	immunoglobulin kappa variable 4-68 [Source:MGI Symbol;Acc:MGI:2686265]	9	21	4	11	20	22	38	20
ENSMUSG00000079492	Gm11127	predicted gene 11127 [Source:MGI Symbol;Acc:MGI:3779381]	6	8	5	6	5	4	4	3
ENSMUSG00000112099	Gm8960	predicted gene 8960 [Source:MGI Symbol;Acc:MGI:3642929]	3	1	4	0	5	5	5	2
ENSMUSG00000024173	Tpsab1	tryptase alpha/beta 1 [Source:MGI Symbol;Acc:MGI:96943]	5	6	12	15	30	53	44	36
ENSMUSG00000095642	Ighv14-3	immunoglobulin heavy variable V14-3 [Source:MGI Symbol;Acc:MGI:4439764]	9	10	10	6	44	24	62	69
ENSMUSG00000021098	4930447C04Rik	RIKEN cDNA 4930447C04 gene [Source:MGI Symbol;Acc:MGI:1923051]	1	5	3	2	19	14	10	9
ENSMUSG00000098320	Vis1	viral integration site 1 [Source:MGI Symbol;Acc:MGI:96091]	14	11	3	7	2	2	3	0
ENSMUSG00000056966	Gjc3	gap junction protein, gamma 3 [Source:MGI Symbol;Acc:MGI:2153041]	68	65	87	78	20	15	27	11
ENSMUSG00000035187	Nkx6-1	NK6 homeobox 1 [Source:MGI Symbol;Acc:MGI:1206039]	8	11	2	3	13	17	9	29
ENSMUSG00000076470	Trbv13-3	T cell receptor beta, variable 13-3 [Source:MGI Symbol;Acc:MGI:98607]	4	13	20	9	99	30	53	61
ENSMUSG00000098022	Zfp82	zinc finger protein 82 [Source:MGI Symbol;Acc:MGI:1890753]	4	3	0	1	14	10	3	13
ENSMUSG00000109827	Gm6213	predicted gene 6213 [Source:MGI Symbol;Acc:MGI:3646754]	5	6	4	7	4	2	3	5
ENSMUSG00000062542	Syt9	synaptotagmin IX [Source:MGI Symbol;Acc:MGI:1926373]	1	1	3	1	2	2	2	4
ENSMUSG00000092622	Khdc3	KH domain containing 3, subcortical maternal complex member [Source:MGI Symbol;Acc:MGI:1914241]	10	10	10	11	7	5	3	8
ENSMUSG00000096844	Igkv6-14	immunoglobulin kappa variable 6-14 [Source:MGI Symbol;Acc:MGI:1330830]	7	8	9	8	8	35	23	40
ENSMUSG00000089235	Gm23119	predicted gene, 23119 [Source:MGI Symbol;Acc:MGI:5452896]	7	1	3	3	8	8	8	23
ENSMUSG00000060240	Cend1	cell cycle exit and neuronal differentiation 1 [Source:MGI Symbol;Acc:MGI:1929898]	16	11	8	6	8	9	13	7
ENSMUSG00000035352	Ccl12	chemokine (C-C motif) ligand 12 [Source:MGI Symbol;Acc:MGI:108224]	10	9	14	18	14	22	22	28
ENSMUSG00000085058	8030453O22Rik	RIKEN cDNA 8030453O22 gene [Source:MGI Symbol;Acc:MGI:1924459]	1	5	2	0	2	3	7	10
ENSMUSG00000095590	Gm24305	predicted gene, 24305 [Source:MGI Symbol;Acc:MGI:5454082]	3	0	0	3	4	3	3	3
ENSMUSG00000076547	Igkv4-70	immunoglobulin kappa chain variable 4-70 [Source:MGI Symbol;Acc:MGI:2686348]	5	3	3	0	4	10	16	14
ENSMUSG00000036856	Wnt4	wingless-type MMTV integration site family, member 4 [Source:MGI Symbol;Acc:MGI:98957]	15	18	95	18	12	18	4	16
ENSMUSG00000052736	Klrc2	killer cell lectin-like receptor subfamily C, member 2 [Source:MGI Symbol;Acc:MGI:1336162]	7	11	12	9	42	26	68	62
ENSMUSG00000094127	G530012D18Rik	RIKEN cDNA G530012D1 gene [Source:MGI Symbol;Acc:MGI:3642025]	4	8	2	2	5	8	6	10
ENSMUSG00000097160	A630072L19Rik	RIKEN cDNA A630072L19 gene [Source:MGI Symbol;Acc:MGI:3641830]	32	27	26	27	11	24	11	15
ENSMUSG00000026564	Dusp27	dual specificity phosphatase 27 (putative) [Source:MGI Symbol;Acc:MGI:2685055]	36	29	39	31	9	11	23	11
ENSMUSG00000033765	Calm4	calmodulin 4 [Source:MGI Symbol;Acc:MGI:1931464]	3	2	3	1	14	9	4	3
ENSMUSG00000116589	Gm31323	predicted gene, 31323 [Source:MGI Symbol;Acc:MGI:5590482]	11	11	8	9	2	1	3	1
ENSMUSG00000034057	Myrfl	myelin regulatory factor-like [Source:MGI Symbol;Acc:MGI:2685085]	16	13	8	13	7	12	5	7
[truncated: 53,538 more rows]

## Sheet: Supplementary Data 2
Supplementary Data 2: Gene set enrichment analysis (GSEA) of 12-month old SVF
pathway	pval	padj	log2err	ES	NES	size	leadingEdge
1	RIBOSOME	2.06658e-11	3.84384e-09	0.863415	-0.702768	-2.554	53	RPL34, RPL21, RPL22, RPL39, RPS4X, RPS9, RPS27A, RPL37A, RPL36A, RPL38, RPS21, RPS27L, RPS5, RPS23, RPL27A, RPLP2, RPS28, RPL11, RPL37, RPL23, MRPL13, RPL18A, RPL13, RPL8, FAU, RPS15, RPL22L1, RPS6, RPL4, RPL6, RPS17, RPS3, RSL24D1, RPS18, RPS2
2	LYSOSOME	1.23902e-10	1.15229e-08	0.826657	-0.571169	-2.3391	108	CTSS, ATP6V0D2, IDUA, DNASE2, PSAP, SCARB2, MANBA, HEXB, CTSB, ATP6V1H, CTSZ, CD63, CTSK, LAMP1, HGSNAT, LGMN, SLC11A1, ARSB, PLA2G15, GUSB, GAA, ASAH1, GM2A, LIPA, ARSG, CLTA, NPC2, NAPSA, CTSG, AGA, FUCA1, AP3S2, GBA, AP1S1, SUMF1, AP3S1, NAGA, CTSA, AP4S1, ACP2, ATP6AP1, SGSH, GALNS, LAMP2, CTSO, ATP6V0B, CLTB, LAPTM5, CTSH, AP1S2, ATP6V0C, AP3M2, ATP6V0A1, GALC, GNS, ATP6V0D1, PSAPL1, PPT1
3	PROTEASOME	6.35407e-09	3.93952e-07	0.761461	-0.709565	-2.42901	41	PSMD13, PSMB1, PSMA6, PSMA4, PSMB10, PSMB3, POMP, IFNG, PSMA1, PSMA8, PSMB5, PSMD8, PSMB4, PSMA7, PSMA5, PSME1, PSMC6, PSMB8, PSMF1, PSMB9, PSMC3, PSMD14, PSMB6, PSMB7, PSMB2, PSMA3, PSMD7, PSMD4, PSMD6, PSMC1
4	DRUG_METABOLISM_CYTOCHROME_P450	2.91407e-08	1.35504e-06	0.733762	-0.752973	-2.43263	29	ADH7, GSTK1, ALDH1A3, GSTA5, ALDH3B1, MGST1, GSTM4, AOX1, GSTM3, MAOB, ADH5, FMO5, GSTZ1, CYP2E1
5	METABOLISM_OF_XENOBIOTICS_BY_CYTOCHROME_P450	1.78653e-07	6.64588e-06	0.690132	-0.758601	-2.37171	26	ADH7, GSTK1, CYP1B1, ALDH1A3, GSTA5, ALDH3B1, MGST1, GSTM4, CYP2F1, GSTM3, ADH5, CYP2S1, GSTZ1, CYP2E1
6	CYTOKINE_CYTOKINE_RECEPTOR_INTERACTION	3.15173e-06	9.77038e-05	0.627257	-0.407584	-1.80609	195	CRLF2, CCL11, CCL7, CXCL14, CXCR6, VEGFD, IL10, CSF2RA, CCL2, FAS, TNFSF13B, LEP, CCR2, KIT, IL1B, CSF1R, TNFRSF17, PDGFRA, CXCR3, BMP2, CX3CR1, TNFRSF11B, TNFSF14, TNFSF12, CCR5, CSF2, CCR6, IFNG, VEGFB, TNFRSF13B, PDGFC, TNFRSF1B, EDA2R, TNFSF9, PDGFRB, TSLP, BMP7, IL13RA1, EDA, TNFRSF14, CSF1, FLT3, ACVR2A, TNFRSF21, CXCL13, CXCL6, IL13, XCR1, IL15, GHR, CCL5, IL21, IL12RB1, IL1R2, IL18, EGFR
7	AMINO_SUGAR_AND_NUCLEOTIDE_SUGAR_METABOLISM	5.79891e-06	0.000154085	0.610527	-0.631036	-2.14759	39	HEXB, RENBP, GFPT2, GNPNAT1, NAGK, PMM1, FPGT, UXS1, GALK2, UGP2, UGDH, GALK1, GMDS, PGM1, UAP1, HK3, GNPDA1, PGM3
8	ARACHIDONIC_ACID_METABOLISM	8.86964e-06	0.000206219	0.593325	-0.64754	-2.18505	37	CBR3, PTGES, PTGIS, TBXAS1, GPX3, LTC4S, PLA2G4A, PLA2G2D, CYP4F3, GGT5, CYP2U1, GPX1, PTGS2, HPGDS
9	COMPLEMENT_AND_COAGULATION_CASCADES	2.50631e-05	0.00051797	0.57561	-0.563135	-2.05304	54	PLAU, C1QC, C3AR1, CFD, F10, C1QA, SERPING1, F7, C6, C1QB, C3, C5AR1, PROS1, CR2, PLAT
10	ARRHYTHMOGENIC_RIGHT_VENTRICULAR_CARDIOMYOPATHY_ARVC	2.91521e-05	0.000542228	0.57561	0.507741	1.9446	73	RYR2, ITGA6, ACTN1, ITGB4, ATP2A2, ITGA3, ITGA8, CDH2, CACNA1C, LEF1, DMD, ITGB8, ACTN4, CTNNA3, CACNA2D2, GJA1, DAG1, CACNB1, TCF7, ITGA10, CTNNB1, CACNB2, ITGA7, ITGA4, DSG2, ITGA5, ITGA1, ITGA9, SLC8A1, SGCA, ITGA2, CACNA2D4, ACTG1, CTNNA2, ACTN2, DES, CACNG5, CACNB3
11	STEROID_HORMONE_BIOSYNTHESIS	3.95563e-05	0.000668861	0.557332	-0.699439	-2.11474	23	SULT1E1, HSD11B1, CYP1B1, SRD5A3, CYP11A1
12	DILATED_CARDIOMYOPATHY	5.79147e-05	0.000897677	0.557332	0.479071	1.88553	85	RYR2, ITGA6, TGFB3, ADCY1, ITGB4, ATP2A2, ITGA3, ITGA8, PLN, TPM1, CACNA1C, TPM2, DMD, ITGB8, ADCY4, CACNA2D2, IGF1, DAG1, CACNB1, ITGA10, TNNT2, CACNB2, ADCY5, ITGA7, ITGA4, MYL3, MYL2, ITGA5, ITGA1, GNAS, ITGA9, SLC8A1, SGCA, ADCY9, ITGA2, ADCY8, CACNA2D4, ACTG1, DES, ADCY6, CACNG5, CACNB3, MYH7, ADCY7
13	OXIDATIVE_PHOSPHORYLATION	8.46051e-05	0.0012105	0.538434	-0.434889	-1.78183	111	ATP6V0D2, ATP6V1H, ATP6V1G1, ATP6V1B2, NDUFA5, NDUFA9, NDUFS7, UQCRFS1, COX7A2L, SDHC, ATP5PB, ATP6V0E2, COX4I1, SDHB, NDUFA2, COX6B1, NDUFB9, NDUFA6, COX6C, NDUFB6, ATP6V1C1, NDUFB5, NDUFC1, COX4I2, UQCRB, NDUFB3, ATP5PD, ATP5MF, NDUFB7, PPA2, ATP5F1C, NDUFB4, ATP6V0E1, NDUFB10, ATP5F1E, COX6A1, NDUFS6, NDUFAB1, UQCRC1, NDUFS3, ATP6AP1, NDUFV2, NDUFA1, UQCR10, ATP6V0B, ATP5F1D, NDUFV1, COX8A, AT…
14	TRYPTOPHAN_METABOLISM	9.73745e-05	0.00129369	0.538434	-0.616436	-2.06023	35	INMT, CYP1B1, TPH1, ECHS1, TDO2, ALDH7A1, AOX1, MAOB, KYNU, HADH, HAAO
15	ASTHMA	0.000116179	0.00144062	0.538434	-0.734224	-2.02491	16	CCL11, FCER1A, FCER1G, IL10, HLA-DMA, MS4A2, HLA-DOA
16	GLUTATHIONE_METABOLISM	0.000150639	0.00175117	0.518848	-0.595418	-2.00355	36	GSTK1, ANPEP, GPX3, GSTA5, MGST1, GSTM4, PGD, GGT5, GSTM3, GPX1, ODC1, IDH1, GSTZ1, GSR, GPX4, IDH2
17	HYPERTROPHIC_CARDIOMYOPATHY_HCM	0.000181819	0.00194875	0.518848	0.470042	1.83504	80	RYR2, ITGA6, TGFB3, ITGB4, IL6, ATP2A2, ITGA3, ITGA8, TPM1, CACNA1C, TPM2, DMD, ITGB8, PRKAB1, CACNA2D2, IGF1, DAG1, CACNB1, ITGA10, TNNT2, CACNB2, ITGA7, ITGA4, MYL3, MYL2, ITGA5, ITGA1, ITGA9, PRKAB2, SLC8A1, SGCA, ITGA2, CACNA2D4, PRKAG2, ACTG1, DES, CACNG5, CACNB3, MYH7
18	PENTOSE_AND_GLUCURONATE_INTERCONVERSIONS	0.000188589	0.00194875	0.518848	-0.867713	-1.91326	8	GUSB, DCXR, CRYL1, UGP2, UGDH
19	CELL_ADHESION_MOLECULES_CAMS	0.000211304	0.00206855	0.518848	0.442095	1.7942	105	MPZ, PTPRF, CLDN19, ITGA6, MADCAM1, NCAM1, SELP, ITGA8, NFASC, MAG, CDH2, SELE, CD4, CLDN1, CDH15, ITGB8, CLDN2, NECTIN2, MPZL1, ICAM1, PVR, NEO1, CD6, PTPRM, SDC1, CDH5, NCAM2, NRXN3, ITGA4, CD28, CDH4, CD40LG, PECAM1, ITGA9, CNTN1, CLDN8, CNTNAP1, ICAM2, PTPRC
20	GLYCOLYSIS_GLUCONEOGENESIS	0.00024231	0.00214618	0.518848	-0.531957	-1.8758	48	ADH7, PCK1, ALDH1A3, ALDH3B1, GALM, ALDH7A1, AKR1A1, BPGM, ADH5, PGM1, HK3
21	PEROXISOME	0.000241687	0.00214618	0.518848	-0.474837	-1.82019	71	GSTK1, ABCD2, NUDT19, PRDX1, PEX26, PRDX5, MPV17, PEX11B, PEX7, PEX2, XDH, SCP2, ACSL5, MLYCD, IDH1, FAR2, AMACR, HSD17B4, ACSL1, PEX16, PAOX, IDH2, ABCD4, ECH1, HACL1, PECR, PHYH, SOD1, PXMP2, PEX5, CRAT, EPHX2, ACOX2, PMVK, ABCD3
22	PHOSPHATIDYLINOSITOL_SIGNALING_SYSTEM	0.000267135	0.00225851	0.498493	0.473356	1.80568	72	INPPL1, DGKG, IPPK, ITPR1, ITPKB, PIK3C2A, INPP4B, PLCB1, INPP5B, ITPR2, DGKA, ITPK1, PLCB4, PIK3C2B, PIK3C2G, PIK3R1, DGKZ, SYNJ1, ITPR3, INPP5E, PIP5K1A, DGKH, DGKD, DGKB, CALM1, INPP5J, PIP5K1C, PLCB2, PRKCA, PLCG1, INPP1, INPP5A, PRKCG, CALM2, ITPKA, PLCB3, PIK3CD
23	FOCAL_ADHESION	0.000347966	0.00281399	0.498493	0.370781	1.64573	187	COL1A1, COL1A2, COL11A1, TNC, COL3A1, ITGA6, ACTN1, THBS4, COL6A6, LAMA5, ITGB4, VCL, VWF, ITGA3, MYLK, ITGA8, SHC4, LAMA3, SOS1, BCAR1, FLNB, THBS1, MYL9, BRAF, ITGB8, ACTN4, FLNA, PPP1R12A, KDR, COL5A1, VAV3, IGF1, TLN2, ITGA10, PIK3R1, CTNNB1, PDGFB, VEGFA, COL5A2, ITGA7, COL2A1, RAF1, DOCK1, ITGA4, PDGFD, RELN, GSK3B, COL11A2, PAK6, PPP1CC, MYL2, FLT1, MAPK8, ITGA5, ITGA1, SHC1, ITGA9
24	PARKINSONS_DISEASE	0.000498355	0.00386225	0.477271	-0.417366	-1.70923	108	UCHL1, SLC18A2, PINK1, VDAC3, NDUFA5, UBE2L6, NDUFA9, NDUFS7, UQCRFS1, COX7A2L, SDHC, ATP5PB, COX4I1, SDHB, NDUFA2, COX6B1, NDUFB9, HTRA2, NDUFA6, SLC25A4, COX6C, NDUFB6, NDUFB5, PARK7, NDUFC1, COX4I2, UQCRB, NDUFB3, ATP5PD, NDUFB7, SLC25A31, ATP5F1C, NDUFB4, NDUFB10, ATP5F1E, COX6A1, NDUFS6, NDUFAB1, UQCRC1, NDUFS3, CASP9, NDUFV2, NDUFA1, VDAC1, VDAC2, UQCR10, ATP5F1D, NDUFV1, COX8A, PRKN, COX5A
25	VASCULAR_SMOOTH_MUSCLE_CONTRACTION	0.000610279	0.00454047	0.477271	0.429759	1.71883	97	MYH11, ADCY1, ACTA2, ACTG2, ITPR1, MYLK, PPP1R12B, CACNA1C, ADRA1A, PLCB1, NPR2, KCNMB1, MYL9, BRAF, ITPR2, PRKCQ, ADCY4, PPP1R12A, PLCB4, ADCY5, RAF1, ADORA2A, EDNRA, ITPR3, ARHGEF1, GUCY1A2, ARHGEF11, PPP1CC, GNAS, RAMP3, PLA2G3, CALD1, ARHGEF12, CALM1, ADCY9, PRKCE, ADCY8, CALCRL, MYL6B, NPR1, ADCY6, PLCB2, PRKCA, PPP1R14A, PLA2G6, ADCY7, PRKG1, AVPR1A, PRKCG, ROCK1
26	ECM_RECEPTOR_INTERACTION	0.000734476	0.00525433	0.477271	0.448635	1.75146	80	COL1A1, COL1A2, COL11A1, TNC, COL3A1, AGRN, ITGA6, THBS4, COL6A6, LAMA5, ITGB4, VWF, ITGA3, ITGA8, SV2A, LAMA3, THBS1, ITGB8, COL5A1, DAG1, ITGA10, SDC1, COL5A2, ITGA7, COL2A1, ITGA4
27	CITRATE_CYCLE_TCA_CYCLE	0.000930619	0.00641093	0.477271	-0.601347	-1.88006	26	PCK1, MDH1, SDHC, SDHB, SUCLG1, IDH1, PCK2, PC, IDH2, SUCLA2
28	WNT_SIGNALING_PATHWAY	0.00103807	0.00689575	0.45506	0.383771	1.61102	137	SFRP2, FZD7, FRAT2, NKD1, FZD5, AXIN2, NLK, NFAT5, CAMK2G, FZD3, PLCB1, LEF1, PPP2CA, WNT6, EP300, PPP2R5D, FZD4, FZD8, APC, CREBBP, FZD9, TCF7, PLCB4, SMAD2, PPP2R1B, TP53, SENP2, PRICKLE1, BTRC, CTNNB1, DKK2, NFATC3, WNT4, SKP1, WNT9B, FZD6, MAP3K7, DVL3, CSNK1A1, NFATC1, GSK3B, DAAM2, SOX17, CHD8, PPP2R5A, MAPK8, PPARD
29	OTHER_GLYCAN_DEGRADATION	0.00113917	0.00730642	0.45506	-0.710276	-1.90248	14	MANBA, HEXB, MAN2B2, FUCA2, AGA, FUCA1, GBA
30	CELL_CYCLE	0.00147244	0.00912913	0.45506	0.390578	1.5995	116	CDK2, TGFB3, CCNE1, E2F2, CCNE2, PCNA, CDKN1B, EP300, PRKDC, CDC20, CREBBP, SMAD2, CHEK2, CDC27, TP53, GADD45A, DBF4, ATM, ANAPC1, SKP1, ATR, WEE1, CDK6, CHEK1, GSK3B, HDAC1, SMC1A, CDC25A, TFDP1, ORC1, ZBTB17, CCND1, ORC3, ORC4, CDC14A, CDKN1A, E2F3, MDM2, CDKN2D, CDK7, CDKN1C, CDC7, SKP2, BUB1B, MCM4, SMC1B, CDC25B, ABL1, CDC6, YWHAH, CDC25C
31	SYSTEMIC_LUPUS_ERYTHEMATOSUS	0.00165024	0.00990146	0.45506	-0.531057	-1.80349	38	C1QC, IL10, HLA-DMA, C1QA, C6, C1QB, C3, IFNG, CTSG, HLA-DOA, RO60, SNRPB, C2, C5, SNRPD1
32	DORSO_VENTRAL_AXIS_FORMATION	0.00184626	0.0107314	0.45506	0.637306	1.85811	20	NOTCH1, SPIRE2, SOS1, NOTCH3, ETS1, PIWIL1, ETS2
33	TIGHT_JUNCTION	0.00210325	0.0118547	0.431708	0.382033	1.5645	116	CLDN19, MYH11, ACTN1, MAGI1, CLDN1, SPTAN1, YES1, PPP2CA, MYH14, MYL9, ACTN4, CLDN2, PARD6B, PRKCQ, CTNNA3, MYH10, ASH1L, TJP1, MAGI3, PPP2R1B, MYH9, CTNNB1, GNAI1, PPP2R2A, PPP2R2C, EPB41, MYH1, CGN, PPP2R2B, MYL2, MRAS, LLGL2, CLDN8, MAP3K20, PRKCE, EXOC4, ACTG1, MYH3, CTNNA2, ACTN2, PRKCA, JAM2, OCLN, MYH7, MYH8, PRKCG, PATJ, AFDN, MYLPF, GNAI2, PARD6G, F11R
34	ALZHEIMERS_DISEASE	0.00224935	0.0123053	0.431708	-0.351798	-1.49813	143	FAS, MME, LRP1, APOE, IL1B, NDUFA5, NDUFA9, NDUFS7, UQCRFS1, COX7A2L, SDHC, ATP5PB, LPL, COX4I1, SDHB, NDUFA2, COX6B1, NDUFB9, NDUFA6, COX6C, CAPN2, NDUFB6, NDUFB5, NDUFC1, COX4I2, UQCRB, CHP1, NDUFB3, ATP5PD, NDUFB7, BAD, ATP5F1C, NDUFB4, NDUFB10, ATP5F1E, COX6A1, NDUFS6, NDUFAB1, UQCRC1, NDUFS3, CASP9, NDUFV2, NDUFA1, APBB1, UQCR10, ATP5F1D, NDUFV1, PSEN2, COX8A, PPP3CA, COX5A
35	ADHERENS_JUNCTION	0.00261435	0.0138934	0.431708	0.428546	1.63017	70	PTPRF, SORBS1, ACTN1, VCL, NLK, LEF1, YES1, PTPRB, ACTN4, SNAI1, LMO7, EP300, CTNNA3, NECTIN2, CREBBP, TJP1, TCF7, SMAD2, CTNNB1, PTPRM, MAP3K7, BAIAP2
36	PROTEIN_EXPORT	0.00285084	0.0147293	0.431708	-0.613897	-1.78612	20	SRPRB, SEC61G, IMMP2L, SRP14, SRP9, SEC11A, SPCS1, SPCS2
37	TYROSINE_METABOLISM	0.00315497	0.0158601	0.431708	-0.526881	-1.76092	35	ADH7, ALDH1A3, ALDH3B1, AOX1, MAOB, ADH5, LCMT1, FAH, GSTZ1, NAA80, COMT, ADH4, MAOA, TRMT11, DDC, MIF
38	P53_SIGNALING_PATHWAY	0.00339718	0.0166283	0.431708	0.449974	1.66551	60	CDK2, SESN2, CCNG2, CCNE1, SESN1, THBS1, PPM1D, CCNE2, CASP8, RRM2, IGF1, SESN3, CHEK2, TP53, GADD45A, ATM, ATR, CDK6, CASP3, APAF1, CHEK1
39	PORPHYRIN_AND_CHLOROPHYLL_METABOLISM	0.0035305	0.016837	0.431708	-0.60468	-1.7593	20	BLVRB, GUSB, BLVRA, ALAD, HMOX2, ALAS2, HMOX1, UROD, HMBS, FECH, CPOX, CP, MMAB
40	RENIN_ANGIOTENSIN_SYSTEM	0.00362086	0.016837	0.431708	-0.644143	-1.77647	16	ANPEP, CMA1, MME, CPA3, NLN, CTSG, CTSA, ENPEP, ACE, THOP1, REN
41	HISTIDINE_METABOLISM	0.0037514	0.0170185	0.431708	-0.57601	-1.76492	24	ALDH1A3, ALDH3B1, HNMT, ALDH7A1, MAOB, ASPA, LCMT1, HDC
42	LONG_TERM_POTENTIATION	0.00390413	0.0172897	0.431708	0.444326	1.65017	61	ADCY1, ITPR1, CAMK2G, CAMK4, CACNA1C, PLCB1, BRAF, ITPR2, EP300, PPP1R12A, CREBBP, PLCB4, RAF1, ITPR3, PPP1CC, RPS6KA2, RPS6KA3, CALM1, ADCY8, GRIA1, RAPGEF3, GRIN2D, PLCB2, PRKCA, GRIN2C, PRKCG, CAMK2A, CALM2, GRIN2B, PLCB3
43	INOSITOL_PHOSPHATE_METABOLISM	0.00500189	0.0216361	0.407018	0.456306	1.6471	54	INPPL1, IPPK, ITPKB, ISYNA1, PIK3C2A, INPP4B, PLCB1, INPP5B, ITPK1, PLCB4, IPMK, PIK3C2B, PIK3C2G, SYNJ1, INPP5E, PIP5K1A
44	AXON_GUIDANCE	0.00567172	0.0234431	0.407018	0.356764	1.47834	127	SEMA3B, SEMA4G, EPHA2, EPHA4, PLXNB3, PLXNB1, SEMA5B, EFNB2, EPHB2, EPHA3, SEMA3F, EFNB1, NFAT5, SEMA6B, EPHB4, SEMA7A, NCK2, EPHB6, UNC5B, DPYSL5, RASA1, RND1, PLXNA2, GNAI1, EFNB3, NFATC3, SEMA5A, CXCR4, NFATC1, SEMA6D, SEMA4C, GSK3B, ROBO3, SEMA6A, PAK6, ABLIM1, EFNA3, SEMA3G, EFNA4
45	FATTY_ACID_METABOLISM	0.0056358	0.0234431	0.407018	-0.531355	-1.73438	31	ADH7, ECHS1, ALDH7A1, ACADSB, ADH5, ACADM, ACAA2, ACSL5, HADH, ACADL, ACSL1, ACADVL, CPT1C, ACADS
46	BASAL_CELL_CARCINOMA	0.00677558	0.0273969	0.407018	0.449991	1.62431	54	HHIP, GLI1, FZD7, FZD5, AXIN2, FZD3, LEF1, WNT6, FZD4, FZD8, APC, SMO, FZD9, PTCH2, TCF7, TP53, GLI2, CTNNB1, WNT4, WNT9B, FZD6, DVL3, GSK3B
47	LEISHMANIA_INFECTION	0.00721413	0.0285495	0.407018	-0.438073	-1.5971	54	IL10, HLA-DMA, CYBA, IL1B, TLR2, C3, IFNG, HLA-DOA, PTGS2, NCF4, FOS, NCF1, TLR4, STAT1
48	HUNTINGTONS_DISEASE	0.00747532	0.0289669	0.407018	-0.329273	-1.41206	155	IFT57, VDAC3, NDUFA5, NDUFA9, NDUFS7, UQCRFS1, COX7A2L, SDHC, ATP5PB, GPX1, CLTA, COX4I1, SDHB, NDUFA2, COX6B1, NDUFB9, AP2S1, NDUFA6, SLC25A4, COX6C, POLR2F, CREB5, NDUFB6, NDUFB5, NDUFC1, COX4I2, UQCRB, NDUFB3, ATP5PD, POLR2E, NDUFB7, SLC25A31, POLR2K, ATP5F1C, NDUFB4, AP2A2, NDUFB10, ATP5F1E, TFAM, COX6A1, NDUFS6, NDUFAB1, UQCRC1, DCTN2, NDUFS3, CASP9, NDUFV2, NDUFA1, VDAC1, VDAC2, UQCR10, ATP…
49	VIBRIO_CHOLERAE_INFECTION	0.00779068	0.0295728	0.407018	-0.451296	-1.59137	48	ATP6V0D2, ATP6V1H, ATP6V1G1, ATP6V1B2, ADCY3, SEC61G, ATP6V0E2, PRKACB, ATP6V1C1, KDELR1, ATP6V0E1, ATP6AP1, PDIA4, ATP6V0B, ARF1, ATP6V1F, ATP6V0C, ATP6V0A1, ATP6V0D1, ATP6V1A, KDELR2
50	PROSTATE_CANCER	0.00990143	0.0368333	0.38073	0.377452	1.48498	83	CDK2, CCNE1, HSP90AA1, E2F2, SOS1, CREB3L3, HSP90AB1, LEF1, CCNE2, FOXO1, MTOR, BRAF, CDKN1B, EP300, CREBBP, IGF1, CHUK, TCF7, TP53, PIK3R1, CTNNB1, PDGFB, RAF1, FGFR2, PDGFD, GSK3B
51	BASAL_TRANSCRIPTION_FACTORS	0.0103981	0.037836	0.38073	0.519861	1.66115	30	TAF5, TAF4B, GTF2IRD1, GTF2F1, TAF4, GTF2B, TAF2, GTF2I, TBP, TBPL1, TAF13, STON1
52	VALINE_LEUCINE_AND_ISOLEUCINE_DEGRADATION	0.0105778	0.037836	0.38073	-0.474262	-1.61061	38	ECHS1, ALDH7A1, AOX1, ACADSB, ACADM, ACAA2, MCEE, HADH, BCKDHB, OXCT1, AUH, DBT, ALDH6A1, MMUT, ACADS, MCCC2
53	ALLOGRAFT_REJECTION	0.0122789	0.0425678	0.38073	-0.55612	-1.61802	20	IL10, FAS, HLA-DMA, IFNG, HLA-DOA
54	MAPK_SIGNALING_PATHWAY	0.0123584	0.0425678	0.38073	0.298711	1.36857	249	MKNK2, TGFB3, CACNA1G, DUSP2, DUSP10, FGF1, SRF, TAOK2, CACNA1H, NR4A1, MAP4K4, DUSP4, NLK, SOS1, DAXX, CACNA1A, MAP4K2, FLNB, CACNA1C, FGFR4, MAPK8IP3, BRAF, RASGRF2, MAP3K11, BDNF, FLNA, FGF21, MAP3K3, HSPA8, MAP4K3, TAOK1, FGF10, CACNA2D2, RASGRP1, RASGRP2, CHUK, CACNB1, RASA1, TP53, GADD45A, DUSP8, HSPA1L, PDGFB, CACNB2, HSPA2, MAP3K1, MAP3K7, RAF1, DUSP5, FGFR2, CASP3, MAP2K6, STK4, MECOM, M…
55	CHRONIC_MYELOID_LEUKEMIA	0.0159251	0.0538559	0.352488	0.384342	1.44859	67	TGFB3, E2F2, SHC4, SOS1, BCR, BRAF, CDKN1B, STAT5A, CHUK, STAT5B, TP53, PIK3R1, RAF1, CDK6, MECOM, HDAC1, SHC1, CCND1, CDKN1A, E2F3, MDM2, CBLB, TGFBR1, CBL, CRKL, NFKB1, SHC3
56	ASCORBATE_AND_ALDARATE_METABOLISM	0.0172018	0.0571346	0.352488	-0.775276	-1.57096	6	ALDH7A1, UGDH
57	AUTOIMMUNE_THYROID_DISEASE	0.0202465	0.0660676	0.352488	-0.536231	-1.58851	21	IL10, FAS, HLA-DMA, HLA-DOA, TSHR
58	RETINOL_METABOLISM	0.0208573	0.0668871	0.352488	-0.520801	-1.57463	23	ADH7, CYP26B1, ADH5, BCO1, RETSAT, DHRS3, ADH4
59	STARCH_AND_SUCROSE_METABOLISM	0.0226442	0.0713867	0.352488	-0.488931	-1.55498	27	GUSB, GAA, UXS1, UGP2, UGDH, PGM1, ENPP1, HK3, PYGL
60	OOCYTE_MEIOSIS	0.0238145	0.0738248	0.352488	0.343845	1.38176	99	CDK2, ADCY1, CCNE1, ITPR1, CAMK2G, CCNE2, PPP2CA, AURKA, ITPR2, ADCY4, PPP2R5D, CDC20, PGR, IGF1, PPP2R1B, CDC27, BTRC, ANAPC1, SKP1, ADCY5, ITPR3, SMC1A, PPP1CC, PPP2R5A, RPS6KA2, SLK, RPS6KA3, CALM1, PPP2R5E, ADCY9, ADCY8
61	GLYCOSAMINOGLYCAN_DEGRADATION	0.026012	0.0793152	0.352488	-0.546397	-1.56474	18	IDUA, HEXB, HPSE, HGSNAT, ARSB, GUSB
62	ETHER_LIPID_METABOLISM	0.0285784	0.0857352	0.352488	-0.477477	-1.51855	27	PLA2G7, PLA2G4A, PLA2G2D, ENPP2, LPCAT1, CHPT1, PAFAH1B3
63	PATHWAYS_IN_CANCER	0.0292185	0.0862641	0.352488	0.276904	1.29881	307	HHIP, CDK2, GLI1, ITGA6, TGFB3, SLC2A1, FZD7, LAMA5, FGF1, IL6, CCNE1, FZD5, ITGA3, HSP90AA1, STAT3, E2F2, LAMA3, AXIN2, SOS1, PIAS2, FZD3, EGLN3, ETS1, HSP90AB1, LEF1, CCNE2, FOXO1, MTOR, BCR, WNT6, BRAF, CDKN1B, CASP8, FGF21, EP300, STAT5A, NCOA4, FZD4, FZD8, FGF10, TRAF4, CTNNA3, APC, SMO, CREBBP, IGF1, FZD9, CHUK, STAT5B, PTCH2, TCF7, SMAD2, TP53, PIK3R1, GLI2, CTNNB1, PDGFB, VEGFA, WNT4, JAK…
64	SNARE_INTERACTIONS_IN_VESICULAR_TRANSPORT	0.0306443	0.08906	0.352488	-0.447701	-1.4586	32	USE1, STX3, VTI1B, VAMP8, STX4, STX8, VAMP4, STX1B, SNAP47, VAMP3, SEC22B, STX7, STX11, STX12, VAMP7
65	CARDIAC_MUSCLE_CONTRACTION	0.0326586	0.0934538	0.321776	0.35881	1.36489	70	RYR2, MT-CYB, MT-CO1, ATP1B1, ATP2A2, TPM1, ATP1A2, MT-CO2, CACNA1C, ATP1A1, TPM2, MT-CO3, CACNA2D2, CACNB1, ATP1B2, TNNT2, CACNB2
66	PROPANOATE_METABOLISM	0.0422751	0.119139	0.321776	-0.45836	-1.43303	26	ACSS3, ECHS1, ALDH7A1, ACADM, SUCLG1, MCEE, MLYCD, ALDH6A1, SUCLA2, MMUT
67	CALCIUM_SIGNALING_PATHWAY	0.0432503	0.120068	0.321776	0.307714	1.33058	157	RYR2, P2RX1, ADCY1, CACNA1G, ATP2A2, ITPR1, MYLK, ITPKB, CACNA1H, ERBB3, CACNA1A, CAMK2G, PLN, PHKB, CAMK4, CACNA1C, ADRA1A, PLCB1, CHRM2, ADRB2, ITPR2, ADCY4, TACR1, PHKG1, PLCB4, SLC8A2, ATP2B2, ADORA2A, EDNRA, ITPR3, GNAS, ATP2B4, ATP2A3, SLC8A1, CALM1, EDNRB, ADCY9, ADCY8, PTGER1, CHRM1, GRIN2D, SLC25A5, RYR3, PLCB2, PRKCA, SPHK1, ADCY7, PLCG1, GRIN2C, AVPR1A, NOS1, PDE1B, PRKCG, CAMK2A, ATP2…
68	MELANOGENESIS	0.0491159	0.134346	0.287857	0.3428	1.36051	93	ADCY1, FZD7, FZD5, EDN1, CREB3L3, CAMK2G, GNAO1, FZD3, PLCB1, LEF1, WNT6, EP300, ADCY4, FZD4, FZD8, CREBBP, FZD9, TCF7, PLCB4, CTNNB1, GNAI1, WNT4, ADCY5, WNT9B, FZD6, RAF1, DVL3
69	ENDOMETRIAL_CANCER	0.0524345	0.137364	0.271289	0.397524	1.42549	49	FOXO3, AXIN2, SOS1, LEF1, BRAF, CTNNA3, APC, TCF7, TP53, PIK3R1, CTNNB1, RAF1, GSK3B
70	PPAR_SIGNALING_PATHWAY	0.0519751	0.137364	0.287857	-0.372612	-1.36856	57	CYP27A1, ADIPOQ, PCK1, NR1H3, SLC27A1, PLTP, LPL, ACADM, SLC27A4, SCP2, ACSL5, ACADL, ACSL1, PCK2, DBI
71	SULFUR_METABOLISM	0.0514403	0.137364	0.287857	-0.665909	-1.52191	9	SULT1E1, CHST12
72	ANTIGEN_PROCESSING_AND_PRESENTATION	0.055906	0.144424	0.321776	-0.436477	-1.45878	35	CTSS, HLA-DMA, CTSB, CD74, LGMN, PDIA3, CIITA, TAPBP, HLA-DOA, CANX, PSME1, KLRD1
73	LEUKOCYTE_TRANSENDOTHELIAL_MIGRATION	0.0598802	0.152572	0.261664	0.331221	1.33366	102	CLDN19, ACTN1, VCL, RAPGEF4, BCAR1, CLDN1, MYL9, ACTN4, CLDN2, EZR, CTNNA3, VAV3, ICAM1, PIK3R1, CTNNB1, GNAI1, TXK, ITK, CDH5, CXCR4, ITGA4, MYL2, PECAM1, ARHGAP35, CLDN8, RAPGEF3, ACTG1, ARHGAP5, CTNNA2, ACTN2, PRKCA, JAM2, OCLN, PLCG1, PRKCG, AFDN, MYLPF, ROCK1, GNAI2, F11R
74	RIG_I_LIKE_RECEPTOR_SIGNALING_PATHWAY	0.0660377	0.165987	0.24134	0.374794	1.34354	51	ISG15, TRIM25, RIPK1, CASP8, RNF125, IKBKE, CHUK, MAP3K1, MAP3K7, MAPK8, DDX58, TBK1, IRF7, OTUD5, TANK, DDX3Y, TBKBP1, TRAF6, NFKB1, TRAF3
75	GRAFT_VERSUS_HOST_DISEASE	0.067623	0.167705	0.248911	-0.507587	-1.43317	17	FAS, HLA-DMA, IL1B, IFNG, HLA-DOA
76	FOLATE_BIOSYNTHESIS	0.0696721	0.169448	0.245042	-0.69163	-1.4711	7	GGH, SPR, PTS, QDPR
77	PRIMARY_BILE_ACID_BIOSYNTHESIS	0.0715706	0.169448	0.237794	-0.547678	-1.46696	14	CYP27A1, SCP2, AMACR, HSD17B4, CYP39A1, CYP46A1, CYP8B1, ACOX2
78	REGULATION_OF_ACTIN_CYTOSKELETON	0.0715667	0.169448	0.234393	0.272099	1.21826	196	ITGA6, ACTN1, FGF1, ITGB4, VCL, ITGA3, MYLK, ITGA8, ARHGEF7, SOS1, BCAR1, FGFR4, CHRM2, MYH14, MYL9, BRAF, ITGB8, ACTN4, FGF21, EZR, PPP1R12A, FGF10, APC, VAV3, CHRM4, MYH10, ITGA10, DIAPH2, MYH9, PIK3R1, TIAM2, PDGFB, ITGA7, SSH3, RAF1, FGFR2, DOCK1, ITGA4, PDGFD, BAIAP2, GIT1, PIP5K1A, ARHGEF1, IQGAP3, SLC9A1, PAK6, PPP1CC, MYL2, ITGA5, ITGA1, MRAS, ITGA9, ARHGAP35, FGD1
79	TYPE_II_DIABETES_MELLITUS	0.0719697	0.169448	0.231127	0.399517	1.38411	43	CACNA1G, ABCC8, MAFA, IRS2, CACNA1A, CACNA1C, MTOR, KCNJ11, SLC2A4, PIK3R1, SOCS2, SOCS3, MAPK8
80	TYPE_I_DIABETES_MELLITUS	0.0775681	0.180346	0.234393	-0.464697	-1.405	23	FAS, HLA-DMA, IL1B, IFNG, HLA-DOA
81	DNA_REPLICATION	0.0828157	0.190169	0.224966	-0.420124	-1.37131	31	POLE3, POLD2, RNASEH2C, DNA2, RNASEH2A, RPA3, RNASEH2B, LIG1, POLE4, RFC5, FEN1, POLD3
82	PROGESTERONE_MEDIATED_OOCYTE_MATURATION	0.0862745	0.195696	0.213928	0.33162	1.2741	76	CDK2, ADCY1, HSP90AA1, HSP90AB1, BRAF, ADCY4, PGR, IGF1, PDE3B, CDC27, PIK3R1, GNAI1, ANAPC1, ADCY5, RAF1, CDC25A, MAPK8, RPS6KA2, RPS6KA3, ADCY9, ADCY8, PDE3A, ADCY6
83	INSULIN_SIGNALING_PATHWAY	0.0873984	0.195857	0.216543	0.307308	1.26715	125	PTPRF, MKNK2, SORBS1, SHC4, PPP1R3D, ACACB, SOS1, IRS2, FBP1, PHKB, PYGM, FOXO1, MTOR, BRAF, PPP1R3B, PRKAB1, FASN, PHKG1, PDE3B, SLC2A4, PIK3R1, RAF1, SOCS2, GSK3B, PPP1CC, SOCS3, PTPN1, MAPK8, SHC1, PRKAB2, CALM1, RPS6KB2, EIF4E, PRKAG2, INSR, EIF4E2, CBLB, PDE3A, TSC1, CBL, CRKL, SHC3, SOCS4, PDPK1, RAPGEF1, CBLC, CALM2, TSC2, PHKG2, MAPK10, PIK3CD, HK2, SOS2, EXOC7, CRK, RPTOR, PRKAA1
84	UBIQUITIN_MEDIATED_PROTEOLYSIS	0.0891089	0.197313	0.2114	0.305539	1.26216	122	UBE2H, PIAS2, SMURF1, HERC2, UBR5, UBE2D3, NEDD4L, BIRC6, CDC20, HERC1, UBE2I, HUWE1, UBE2O, CDC27, BTRC, ANAPC1, SKP1, MAP3K1, HERC4, UBA7, CUL4B, UBE4B, SYVN1, CUL3, HERC3, UBE3C, UBE2G1, PIAS1, SOCS3, TRIP12, UBE2J1, DDB2, UBE3B, UBA3, MID1, KLHL9, MDM2, CBLB, FBXW11, ITCH, CBL, TRAF6, CUL7
85	BASE_EXCISION_REPAIR	0.101449	0.221995	0.202072	-0.413687	-1.34281	30	POLE3, POLD2, MPG, POLB, SMUG1, NEIL2, OGG1, LIG1, POLE4, PARP3, NTHL1, FEN1, XRCC1, POLD3, APEX1, POLL, MUTYH, POLD1
86	EPITHELIAL_CELL_SIGNALING_IN_HELICOBACTER_PYLORI_INFECTION	0.108333	0.234302	0.195789	-0.340185	-1.2682	64	ATP6V0D2, ATP6V1H, ATP6V1G1, ATP6V1B2, ATP6V0E2, PAK1, ATP6V1C1, ATP6V0E1, RAC1, ATP6AP1, IKBKG, ATP6V0B, CCL5, EGFR, MAPK12, CDC42, ATP6V1F, ATP6V0C, MAPK9, ATP6V0A1, JAM3, ATP6V0D1
87	PYRUVATE_METABOLISM	0.113208	0.24203	0.191892	-0.397235	-1.31082	33	PCK1, ALDH7A1, MDH1, GLO1, HAGHL, PCK2, PC, ME3, ME1, GRHPR, MDH2
88	REGULATION_OF_AUTOPHAGY	0.116803	0.24688	0.186433	-0.459403	-1.33662	20	GABARAP, GABARAPL1, ATG5, IFNG, ATG4C, GABARAPL2, PIK3R4, ULK3, ATG7
89	DRUG_METABOLISM_OTHER_ENZYMES	0.125786	0.259958	0.181383	-0.445064	-1.34564	23	DPYD, HPRT1, GUSB, TK2, XDH
90	SMALL_CELL_LUNG_CANCER	0.124764	0.259958	0.172324	0.312941	1.21885	79	CDK2, ITGA6, LAMA5, CCNE1, ITGA3, E2F2, LAMA3, PIAS2, CCNE2, CDKN1B, TRAF4, CHUK, TP53, PIK3R1, CDK6, APAF1
91	VIRAL_MYOCARDITIS	0.128544	0.262739	0.169571	0.355532	1.26883	48	MYH11, DMD, MYH14, CASP8, MYH10, DAG1, ICAM1, EIF4G2, MYH9, ABL2, CASP3, CD28, MYH1, CD40LG, CCND1, CAV1, SGCA, ACTG1, MYH3, EIF4G3, MYH7
92	NOTCH_SIGNALING_PATHWAY	0.142045	0.287179	0.160801	0.358263	1.25537	45	NOTCH1, NOTCH3, MAML1, DLL1, NUMB, EP300, RBPJL, CREBBP, NCOR2, JAG2, DVL3, LFNG, HDAC1, KAT2A, MAML2, ADAM17
93	SPLICEOSOME	0.145749	0.291498	0.164406	0.293888	1.1914	108	SRSF7, SF3B1, TRA2A, TRA2B, SRSF6, SRSF2, ACIN1, SRSF5, PCBP1, SRSF4, HSPA8, SRSF10, PRPF3, HNRNPA1, DHX38, PRPF4, DDX46, DDX5, HSPA1L, DDX39B, DHX15, RBM22, HSPA2
94	LINOLEIC_ACID_METABOLISM	0.15507	0.30361	0.157403	-0.486539	-1.3032	14	PLA2G4A, PLA2G2D
95	N_GLYCAN_BIOSYNTHESIS	0.154661	0.30361	0.16318	-0.363298	-1.2364	39	ALG8, DDOST, RPN2, RPN1, DPM3, ALG5, DAD1, MGAT4B, ALG14, MOGS
96	NATURAL_KILLER_CELL_MEDIATED_CYTOTOXICITY	0.157113	0.304406	0.161979	-0.30618	-1.18561	80	TYROBP, FCER1G, KLRK1, FAS, CSF2, PAK1, IFNG, NCR1, NFATC4, CD48, CHP1, CD244, RAC3, RAC1, KLRD1, PPP3CA, MAP2K1, PRF1, PIK3CG, IFNGR1, IFNAR1, SH3BP2, MAPK1
97	ERBB_SIGNALING_PATHWAY	0.160075	0.304829	0.15017	0.303624	1.18534	80	SHC4, ERBB3, SOS1, CAMK2G, HBEGF, MTOR, BRAF, CDKN1B, NCK2, STAT5A, STAT5B, PIK3R1, RAF1, ABL2, GSK3B, PAK6, MAPK8, SHC1, RPS6KB2, CDKN1A, MAP2K4, CBLB, PRKCA, CBL, CRKL, SHC3, PLCG1, PRKCG, CAMK2A, CBLC, ABL1, MAPK10, PIK3CD, PAK3, SOS2, CRK
98	GLYCOSAMINOGLYCAN_BIOSYNTHESIS_CHONDROITIN_SULFATE	0.167355	0.304829	0.154191	-0.432057	-1.27991	21	CHST12, CSGALNACT2, B3GAT3, UST, CHST7, CHST14, CHPF2, B3GALT6
99	GLYOXYLATE_AND_DICARBOXYLATE_METABOLISM	0.163022	0.304829	0.153159	-0.477918	-1.28011	14	HYI, MDH1, PGP, GRHPR, MDH2, ACO1, HAO1, GLYCTK
100	NOD_LIKE_RECEPTOR_SIGNALING_PATHWAY	0.168803	0.304829	0.156312	-0.343481	-1.21142	49	CCL11, CCL7, CCL2, IL1B, NLRP3, NLRC4, PYCARD, HSP90B1, IKBKG, CCL5, IL18, MAPK12, MEFV, MAPK9, SUGT1, CARD9, TRIP6
101	RENAL_CELL_CARCINOMA	0.168297	0.304829	0.149208	0.31583	1.18303	65	TGFB3, SLC2A1, SOS1, EGLN3, ETS1, BRAF, EP300, FLCN, CREBBP, PIK3R1, PDGFB, VEGFA, RAF1
102	TASTE_TRANSDUCTION	0.164729	0.304829	0.15017	0.387892	1.21788	29	CACNA1A, ADCY4, SCNN1A, ITPR3, GNAS, KCNB1, TRPM5, GNAT3, ADCY8, ADCY6, PLCB2
103	TGF_BETA_SIGNALING_PATHWAY	0.168627	0.304829	0.149208	0.309203	1.18797	76	SMAD7, TGFB3, THBS4, INHBA, SMURF1, THBS1, PPP2CA, ID4, EP300, INHBB, SMAD6, CREBBP, BMP5, ID1, SMAD2, PPP2R1B
104	LYSINE_DEGRADATION	0.171698	0.306097	0.144631	0.361605	1.22403	39	DOT1L, KMT5B, SUV39H2, ASH1L, SETD2, NSD3, NSD1, EHMT1, HADHA, NSD2, SETDB2, SETD1B, KMT5A
105	PHENYLALANINE_METABOLISM	0.174442	0.306097	0.149208	-0.469158	-1.28125	15	ALDH1A3, ALDH3B1, MAOB, NAA80, MAOA, DDC, MIF
106	PROXIMAL_TUBULE_BICARBONATE_RECLAMATION	0.174419	0.306097	0.145516	0.439315	1.24934	18	ATP1B1, SLC9A3, ATP1A2, CA4, ATP1A1, SLC38A3, GLS, ATP1B2
107	INTESTINAL_IMMUNE_NETWORK_FOR_IGA_PRODUCTION	0.179916	0.307368	0.149208	-0.363623	-1.20544	34	IL10, HLA-DMA, TNFSF13B, TNFRSF17, TNFRSF13B, HLA-DOA, AICDA
108	LONG_TERM_DEPRESSION	0.179487	0.307368	0.144631	0.324916	1.18984	59	ITPR1, CACNA1A, GNAO1, PLCB1, PPP2CA, BRAF, ITPR2, IGF1, PLCB4, PPP2R1B, GNAI1, RAF1, ITPR3, GUCY1A2, GNAS, PLA2G3, GRIA1, PLCB2, PRKCA, PLA2G6, PRKG1, GRID2, NOS1, PRKCG, GNAI2, PLCB3, GNA11
109	PRION_DISEASES	0.180124	0.307368	0.148262	-0.3784	-1.23512	31	C1QC, C1QA, C6, C1QB, IL1B, PRKACB, EGR1, C5, CCL5, MAP2K1
110	HEMATOPOIETIC_CELL_LINEAGE	0.182377	0.308383	0.146416	-0.315575	-1.18626	66	ANPEP, CD14, CSF2RA, MME, KIT, IL1B, CSF1R, CSF2, CR2, CD34, CD44, ITGA2B, CSF1, FLT3
111	HEDGEHOG_SIGNALING_PATHWAY	0.185958	0.308824	0.138805	0.334899	1.19665	50	HHIP, GLI1, CSNK1D, WNT6, SMO, CSNK1G1, BMP5, DHH, PTCH2, CSNK1G3, BTRC, GLI2, WNT4, WNT9B, CSNK1A1, GSK3B
112	THYROID_CANCER	0.185468	0.308824	0.1396	0.397653	1.23483	27	LEF1, BRAF, NCOA4, TCF7, TP53, CTNNB1, TPR, CCND1, CDH1, PPARG, RET, RXRG
113	FC_EPSILON_RI_SIGNALING_PATHWAY	0.195519	0.321828	0.140406	-0.30776	-1.1725	69	FCER1A, FCER1G, PLA2G4A, PLA2G2D, MS4A2, CSF2, AKT2, RAC3, RAC1, GAB2, IL13, MAPK12, MAP2K1, PIK3CG, MAPK9
114	ALDOSTERONE_REGULATED_SODIUM_REABSORPTION	0.214421	0.349845	0.128143	0.351378	1.17978	38	ATP1B1, IRS2, ATP1A2, ATP1A1, NEDD4L, IGF1, ATP1B2, PIK3R1, SCNN1A, SGK1, ATP1B3, HSD11B2, INSR, PRKCA, PRKCG, PDPK1
115	STEROID_BIOSYNTHESIS	0.218107	0.352764	0.132846	-0.443399	-1.22284	16	SOAT1, LIPA, SOAT2
116	GLYCOSPHINGOLIPID_BIOSYNTHESIS_GLOBO_SERIES	0.238	0.381621	0.124434	-0.462166	-1.1972	13	HEXB, ST3GAL2, B3GALNT1, NAGA, FUT1, B3GALT5, A4GALT, GBGT1
117	PYRIMIDINE_METABOLISM	0.240166	0.381802	0.126254	-0.289002	-1.13009	84	DPYD, POLR1D, CMPK1, TK2, POLE3, POLD2, POLR3H, POLR2F, POLR2E, NUDT2, POLR2K, DTYMK, NME1, TXNRD2, NME6, POLR2G, POLR3K, NME7, NT5C, POLE4, NME4, DUT, POLR2L, POLR2C, NT5M, POLD3, UMPS, POLR2I, TK1, CANT1, POLR2H, DPYS, AK3, POLD1
118	GLIOMA	0.25144	0.396337	0.117766	0.311413	1.13447	57	E2F2, SHC4, SOS1, CAMK2G, MTOR, BRAF, IGF1, TP53, PIK3R1, PDGFB, RAF1, CDK6, SHC1, CALM1, CCND1, CDKN1A, E2F3, MDM2, PRKCA, SHC3, PLCG1, PDGFA, PRKCG, CAMK2A, CALM2
119	TERPENOID_BACKBONE_BIOSYNTHESIS	0.25498	0.39854	0.119348	0.452819	1.17774	13	HMGCR, IDI1, FDPS, PDSS2, HMGCS1, PDSS1, MVD
120	NEUROTROPHIN_SIGNALING_PATHWAY	0.260521	0.403808	0.118288	0.26708	1.09499	117	FOXO3, NGFR, SHC4, SH2B3, SOS1, IRS2, CAMK2G, CAMK4, BRAF, BDNF, MAP3K3, NTRK3, TP53, PIK3R1, MAP3K1, RAF1, GSK3B, IRAK2, MAPK8, RPS6KA2, SHC1, KIDINS220, RPS6KA3, CALM1, TRAF6, NFKBIE, SORT1, CRKL, NFKB1, FRS2, SHC3, PLCG1, PSEN1, PDPK1, CAMK2A, RPS6KA5, RAPGEF1, CALM2, ABL1, YWHAH, MAPK10, PIK3CD
121	BETA_ALANINE_METABOLISM	0.269388	0.4064	0.11725	-0.397753	-1.15024	19	DPYD, ECHS1, ALDH7A1, ACADM, MLYCD
122	BUTANOATE_METABOLISM	0.273118	0.4064	0.119888	-0.372441	-1.14802	25	BDH2, ECHS1, ALDH7A1, HADH, OXCT1, ACSM5, ACADS, ALDH5A1
123	JAK_STAT_SIGNALING_PATHWAY	0.270707	0.4064	0.116234	0.266385	1.0909	116	CSF3, IL6, STAT3, SOS1, PIAS2, IL6ST, JAK2, CISH, EP300, STAT5A, STAT2, LEPR, CREBBP, IL4R, STAT5B, PIK3R1, JAK3, SOCS7, JAK1, OSMR, SPRED2, PIM1, IRF9, SOCS2, SPRY4, PIAS1, SOCS3, IFNLR1
124	MTOR_SIGNALING_PATHWAY	0.272212	0.4064	0.111463	0.312706	1.11229	47	DDIT4, RICTOR, ULK1, MTOR, BRAF, IGF1, PIK3R1, VEGFA, STK11, MLST8, RPS6KA2, RPS6KA3, RPS6KB2, EIF4E, HIF1A, EIF4E2, TSC1
125	VEGF_SIGNALING_PATHWAY	0.266393	0.4064	0.118288	-0.29663	-1.11505	66	PLA2G4A, PLA2G2D, MAPKAPK3, PTGS2, NFATC4, AKT2, CHP1, BAD, RAC3, RAC1, CASP9, PPP3CA, MAPK12, MAP2K1, CDC42, PIK3CG
126	GLYCEROLIPID_METABOLISM	0.277567	0.409741	0.110565	0.329968	1.1287	41	LIPG, DGKG, MBOAT2, DGKA, GLA, DGKZ, PLPP1, DGKH, DGKD, AGPAT3, DGKB, MBOAT1
127	GAP_JUNCTION	0.288425	0.421495	0.107972	0.282362	1.09307	77	ADCY1, ITPR1, CSNK1D, SOS1, PLCB1, ITPR2, ADCY4, GJA1, TJP1, PLCB4, PDGFB, GNAI1, ADCY5, RAF1, PDGFD, ITPR3, MAP3K2, GUCY1A2, TUBB4B, GNAS, TUBB2B, ADCY9, ADCY8, ADCY6, PLCB2, PRKCA, ADCY7, PRKG1, TUBB2A, PDGFA, PRKCG
128	GLYCOSPHINGOLIPID_BIOSYNTHESIS_GANGLIO_SERIES	0.290061	0.421495	0.111918	-0.449787	-1.13775	12	HEXB, ST6GALNAC5, ST3GAL2, ST3GAL5
129	NUCLEOTIDE_EXCISION_REPAIR	0.307203	0.442944	0.111011	-0.328556	-1.11817	39	CCNH, CETN2, GTF2H5, POLE3, XPA, POLD2, XPC, RPA3, RBX1, LIG1, POLE4, RFC5, GTF2H4, POLD3, MNAT1
130	GALACTOSE_METABOLISM	0.327004	0.467811	0.10673	-0.364363	-1.11642	24	GAA, GALK2, UGP2, GALK1, PGM1, HK3
131	GNRH_SIGNALING_PATHWAY	0.32948	0.467811	0.100633	0.271574	1.06727	84	ADCY1, ITPR1, SOS1, CAMK2G, HBEGF, CACNA1C, PLCB1, ITPR2, MAP3K3, ADCY4, PLCB4, ADCY5, MAP3K1, RAF1, MAP2K6, ITPR3, MAP3K2, MAP2K3, MAPK8, GNAS, PLA2G3, CALM1, ADCY9, ADCY8, MAP2K4, ADCY6, PLCB2, PRKCA, PLA2G6, ADCY7
132	COLORECTAL_CANCER	0.335893	0.473303	0.0992333	0.296297	1.0794	57	TGFB3, AXIN2, LEF1, BRAF, APC, TCF7, SMAD2, TP53, PIK3R1, CTNNB1, RAF1, CASP3, GSK3B
133	LIMONENE_AND_PINENE_DEGRADATION	0.340249	0.475837	0.103197	-0.503312	-1.10978	8	ECHS1, ALDH7A1, NAA80
134	RNA_POLYMERASE	0.345912	0.480146	0.102822	-0.36124	-1.0922	23	POLR1D, POLR3H, POLR2F, POLR2E, POLR2K, POLR2G, POLR3K, POLR2L, POLR2C
135	PENTOSE_PHOSPHATE_PATHWAY	0.371901	0.512397	0.0975449	-0.361787	-1.07175	21	H6PD, PGD, TALDO1, PGM1
136	ABC_TRANSPORTERS	0.375	0.512868	0.09855	-0.310318	-1.0561	39	ABCD2, ABCA6, ABCB4, ABCA5, ABCC3, ABCA9, ABCA8, ABCC1, ABCD4, ABCB10, ABCB11
137	FRUCTOSE_AND_MANNOSE_METABOLISM	0.383023	0.520016	0.0959207	-0.320457	-1.04019	30	PMM1, FPGT, GMDS, SORD, HK3, KHK
138	BIOSYNTHESIS_OF_UNSATURATED_FATTY_ACIDS	0.422179	0.56493	0.086795	0.374226	1.03933	17	ACOX1, ELOVL5, HADHA, YOD1, FADS2
139	FC_GAMMA_R_MEDIATED_PHAGOCYTOSIS	0.42029	0.56493	0.0905429	-0.259656	-1.01522	85	GSN, SCIN, PLA2G4A, DNM1, MARCKS, PAK1, AKT2, NCF1, RAC1, GAB2, ARPC3, HCK, LIMK1, MAP2K1, CDC42, PIK3CG, ARPC4, WASL, WASF1, MAPK1, WASF3, ARPC5, SYK, RAC2, AMPH, PLPP2
140	CHEMOKINE_SIGNALING_PATHWAY	0.434426	0.577166	0.0880945	-0.236248	-1.00933	153	CCL11, CCL7, CXCL14, CXCR6, CCL2, CCR2, FGR, CXCR3, ADCY3, CX3CR1, RHOA, CCR5, GNG2, CCR6, PAK1, GNB2, PRKACB, AKT2, NCF1, STAT1, RAC1, CXCL13, CXCL6, GNG7, IKBKG, HCK, XCR1, PARD3, CCL5
141	NICOTINATE_AND_NICOTINAMIDE_METABOLISM	0.444215	0.585986	0.0873098	-0.34063	-1.00907	21	AOX1, BST1, ENPP1, NMNAT3, NNMT, NT5C, NT5M
142	NITROGEN_METABOLISM	0.448347	0.587272	0.086795	-0.339994	-1.00719	21	CA3, CA8, CA2, CA13, CA9, ASNS
143	VALINE_LEUCINE_AND_ISOLEUCINE_BIOSYNTHESIS	0.464981	0.6048	0.0815265	0.44226	0.984316	7	BCAT1, VARS2, PDHB
144	TOLL_LIKE_RECEPTOR_SIGNALING_PATHWAY	0.473461	0.611553	0.0852885	-0.258407	-1.00062	80	CD14, CTSK, IL1B, TLR2, LBP, AKT2, FOS, IRF5, TLR4, SPP1, STAT1, RAC1, LY96, IKBKG, CCL5, MAPK12, MAP2K1, PIK3CG, TICAM1, MAPK9, TLR9, IFNAR1, MAPK1, FADD, CD80, IRF3
145	ADIPOCYTOKINE_SIGNALING_PATHWAY	0.495108	0.635104	0.0785029	0.262468	0.983144	65	SLC2A1, STAT3, CAMKK1, ACACB, JAK2, IRS2, MTOR, PRKAB1, PRKCQ, LEPR, CHUK, SLC2A4, STK11, ACSL3, ADIPOR2, SOCS3, MAPK8, PRKAB2, CPT1B, CD36, PRKAG2
146	ALPHA_LINOLENIC_ACID_METABOLISM	0.50497	0.638942	0.0782955	-0.358129	-0.959253	14	PLA2G4A, PLA2G2D
147	TAURINE_AND_HYPOTAURINE_METABOLISM	0.502049	0.638942	0.0802023	-0.458576	-0.975391	7	GGT5, CDO1, GGT7, GGT6, CSAD
148	CIRCADIAN_RHYTHM_MAMMAL	0.514735	0.642555	0.0766747	0.377132	0.959899	12	CSNK1D, CRY1, NPAS2, PER2, CLOCK, BHLHE40
149	SPHINGOLIPID_METABOLISM	0.511407	0.642555	0.0753094	0.293983	0.966537	35	UGT8, UGCG, NEU1, GLA, GAL3ST1, SPTLC2, PLPP1, ACER2
150	MELANOMA	0.521385	0.646517	0.077884	-0.256754	-0.963601	65	FGFR1, MITF, PDGFRA, CDK4, FGF9, FGF2, PDGFC, FGF16, AKT2, PDGFRB, BAD
151	PATHOGENIC_ESCHERICHIA_COLI_INFECTION	0.534188	0.658006	0.0791317	-0.275066	-0.970129	49	CD14, TUBB4A, TUBA1A, TUBA1B, RHOA, TLR4, LY96, ARPC3, CDC42, TUBB, ARPC4, WASL
152	O_GLYCAN_BIOSYNTHESIS	0.543021	0.660143	0.0725352	0.304642	0.946002	27	GALNT11, GALNT10, GALNT18, ST3GAL1, GALNT6, GALNT3, GALNT7, GALNT5
153	PURINE_METABOLISM	0.54224	0.660143	0.0739901	-0.226125	-0.95142	133	POLR1D, HPRT1, ADK, GUK1, ADCY3, DGUOK, PRUNE1, NUDT9, GDA, POLE3, XDH, POLD2, POLR3H, ENPP1, POLR2F, POLR2E, NUDT2, POLR2K, NME1, PAICS, AMPD3, ENTPD2, ATIC, ADPRM, NME6, POLR2G, POLR3K, APRT, PDE8A, GMPS, NME7, NT5C, POLE4, NME4, FHIT, GMPR2, POLR2L, PDE6D, POLR2C
154	PANCREATIC_CANCER	0.556008	0.66721	0.0745501	-0.251	-0.942008	65	VEGFD, CDK4, TGFA, VEGFB, RALA, RALBP1, AKT2, BAD, STAT1, RAC3, RAC1, CASP9, IKBKG, EGFR, MAP2K1, CDC42, PIK3CG, MAPK9
155	PANTOTHENATE_AND_COA_BIOSYNTHESIS	0.555781	0.66721	0.0743625	-0.339947	-0.92838	15	DPYD, COASY, ENPP1, VNN1, PANK2, BCAT2, PPCS
156	CYTOSOLIC_DNA_SENSING_PATHWAY	0.569328	0.678814	0.0749279	-0.279952	-0.935647	35	AIM2, POLR1D, IL1B, POLR3H, PYCARD, IKBKG, CCL5, IL18, POLR3K, IL33
157	APOPTOSIS	0.586066	0.689925	0.0721798	-0.246765	-0.942697	72	FAS, IL1B, IRAK3, PRKAR1B, PRKACB, CAPN2, AKT2, CHP1, BAD, CASP9, TRADD, IKBKG, PPP3CA, BCL2, PIK3CG, PRKAR2B, PRKAR2A
158	GLYCINE_SERINE_AND_THREONINE_METABOLISM	0.582692	0.689925	0.0692836	0.292698	0.91814	28	GATM, AOC3, AOC2, SARDH, CTH, GAMT
159	HOMOLOGOUS_RECOMBINATION	0.624738	0.730826	0.0701132	-0.29032	-0.877776	23	POLD2, RAD51D, RAD51B, RPA3, XRCC2, POLD3, POLD1, MRE11
160	ACUTE_MYELOID_LEUKEMIA	0.659091	0.759768	0.0625237	0.250388	0.901177	53	STAT3, SOS1, LEF1, MTOR, BRAF, STAT5A, CHUK, STAT5B, TCF7, PIK3R1, RAF1, PIM1, RARA, PPARD, CCND1, RPS6KB2
161	AMYOTROPHIC_LATERAL_SCLEROSIS_ALS	0.661734	0.759768	0.067676	-0.250726	-0.884117	48	GPX1, DERL1, TNFRSF1B, CHP1, BAD, NEFL, RAC1, CASP9, PPP3CA, CCS, MAPK12, BCL2, SLC1A2, SOD1
162	NON_SMALL_CELL_LUNG_CANCER	0.658444	0.759768	0.0626618	0.253093	0.904348	50	FOXO3, E2F2, SOS1, BRAF, TP53, PIK3R1, RAF1, CDK6, STK4, CCND1, E2F3, PRKCA, PLCG1, PRKCG, PDPK1, PIK3CD, RXRG, SOS2
163	ALANINE_ASPARTATE_AND_GLUTAMATE_METABOLISM	0.674419	0.769582	0.0667426	-0.270962	-0.847143	26	GFPT2, GPT, ASPA, ASNS, NIT2, ALDH5A1
164	GLYCEROPHOSPHOLIPID_METABOLISM	0.700587	0.784995	0.0611693	0.23438	0.890604	69	DGKG, CHKA, MBOAT2, DGKA, LPCAT3, LCAT, GPD2, DGKZ, PLPP1, DGKH, DGKD, AGPAT3, DGKB, ETNK2, ETNK1, PLA2G3, MBOAT1, PCYT2
165	T_CELL_RECEPTOR_SIGNALING_PATHWAY	0.698603	0.784995	0.062249	0.221067	0.890127	102	SOS1, NFAT5, CD4, NCK2, PRKCQ, VAV3, RASGRP1, CHUK, PIK3R1, DLG1, NFATC3, ITK, MAP3K7, RAF1, NFATC1, CD28, GSK3B, BCL10, GRAP2, CD40LG, PAK6, CD247, PTPRC, CARD11, MALT1, CBLB, CBL, NFKBIE, LCK, MAP3K14, NFKB1, PLCG1
166	VASOPRESSIN_REGULATED_WATER_REABSORPTION	0.694915	0.784995	0.0653834	-0.25234	-0.858786	39	ADCY3, DYNC2LI1, PRKACB, CREB5, STX4, DCTN2, ARHGDIA, DYNC1I2, CREB3L2, RAB11B, RAB11A, AVP, RAB5B, ARHGDIB
167	GLYCOSPHINGOLIPID_BIOSYNTHESIS_LACTO_AND_NEOLACTO_SERIES	0.774566	0.862691	0.0557104	0.270581	0.806534	22	GCNT2, FUT2, ST3GAL6, B4GALT1, B4GALT4, B4GALT3, ST8SIA1, B3GALT1, B3GNT2, B4GALT2, B3GNT3
168	CYSTEINE_AND_METHIONINE_METABOLISM	0.782197	0.866004	0.0544556	0.258744	0.796685	24	MAT2A, DNMT3A, CTH, DNMT1, LDHC
169	NEUROACTIVE_LIGAND_RECEPTOR_INTERACTION	0.792415	0.872126	0.0562941	0.198244	0.890192	212	P2RX1, GPR83, GRIA4, ADRA2B, VIPR1, GRIK2, GRIN3A, S1PR1, ADRA2A, PTGER4, ADRA1A, TRPV1, CHRM2, ADRB2, F2RL1, S1PR3, LEPR, TACR1, CHRNA1, CHRM4, CHRNB1, HCRTR1, CALCR, GABBR1, CRHR2, GABRR2, SCTR, AGTR2, ADORA2A
170	GLYCOSAMINOGLYCAN_BIOSYNTHESIS_KERATAN_SULFATE	0.798805	0.873986	0.0558265	0.290599	0.755823	13	CHST2, ST3GAL1, CHST4, B4GALT1, B4GALT4, B4GALT3, B3GNT7, FUT8
171	BLADDER_CANCER	0.844211	0.912925	0.0558265	-0.228736	-0.776794	38	VEGFD, CDK4, MMP2, VEGFB, MMP9
172	SELENOAMINO_ACID_METABOLISM	0.839768	0.912925	0.052057	0.253334	0.745133	21	MAT2A, MARS2, SEPHS2, HEMK1, CTH
173	ONE_CARBON_POOL_BY_FOLATE	0.862403	0.921879	0.0510114	0.251261	0.695978	16	MTHFR, MTHFD2, TYMS
174	PRIMARY_IMMUNODEFICIENCY	0.861272	0.921879	0.0508054	0.234312	0.748713	30	ADA, CD4, JAK3, CD40LG
175	GLYCOSAMINOGLYCAN_BIOSYNTHESIS_HEPARAN_SULFATE	0.876894	0.926918	0.0491928	0.233896	0.720177	24	HS3ST3B1, HS6ST1, XYLT1, XYLT2, NDST3
176	RNA_DEGRADATION	0.877083	0.926918	0.0535669	-0.20927	-0.76294	54	EXOSC9, CNOT9, MPHOSPH6, EXOSC4, LSM3, C1D, LSM8, EXOSC2, EXOSC5, LSM4, EXOSC3, HSPA9, LSM5, EXOSC7, LSM6, PAPOLB, WDR61, LSM7
177	B_CELL_RECEPTOR_SIGNALING_PATHWAY	0.89613	0.941696	0.0515309	-0.200137	-0.760872	68	DAPP1, CR2, NFATC4, AKT2, CHP1, FOS, RAC3, RAC1, BLNK, IKBKG, PPP3CA, MAP2K1, PIK3CG, CD79A, MAPK1, CD22, NRAS, CD79B, SYK, RAC2
178	ARGININE_AND_PROLINE_METABOLISM	0.923225	0.964718	0.0474483	0.209735	0.718371	42	PYCR1, GATM, P4HA1, GLS, ALDH18A1, LAP3, GAMT, ARG2
179	MATURITY_ONSET_DIABETES_OF_THE_YOUNG	0.930233	0.96661	0.0475434	0.230598	0.655782	18	MAFA, SLC2A2, FOXA3
180	NON_HOMOLOGOUS_END_JOINING	0.946955	0.97852	0.0473534	0.235426	0.599222	12	PRKDC, LIG4, POLM, DCLRE1C, XRCC4, XRCC5, DNTT, NHEJ1, XRCC6, MRE11, POLL, FEN1
181	ENDOCYTOSIS	0.95935	0.985851	0.0483118	-0.179783	-0.78181	165	DNM1, RAB11FIP5, KIT, CHMP3, CSF1R, PDGFRA, EPS15, CCR5, CLTA, AGAP1, AP2S1, SNF8, WWP1, ARFGAP2, CHMP5, PARD6A, AP2A2, ARAP1, CHMP6, TSG101, CLTB, PARD3, MVB12A, SH3GLB1, EGFR, CDC42, VPS37D, CHMP2A, RAB31, PSD2, VPS28, GRK3, EPN1, VPS37C, ACAP3, AP2M1, RUFY1, IGF1R, RAB11B, RAB11A, AP2B1
182	MISMATCH_REPAIR	0.967213	0.988471	0.0483118	-0.204513	-0.595026	20	POLD2, RPA3, LIG1, RFC5, POLD3, POLD1, RFC4
183	GLYCOSYLPHOSPHATIDYLINOSITOL_GPI_ANCHOR_BIOSYNTHESIS	0.974684	0.990662	0.0492918	-0.195252	-0.598259	24	PIGS, PIGK, PIGH, PIGY, PIGC, GPAA1, PIGV, PIGX
184	AMINOACYL_TRNA_BIOSYNTHESIS	0.997934	1	0.0472587	-0.159809	-0.473413	21	PSTK, FARSB, PARS2, IARS2
185	OLFACTORY_TRANSDUCTION	1	1	0.0474483	-0.0878192	-0.325679	62	ADCY3, PRKACB, OR11L1, CAMK2B, GRK3, GUCA1A, PRKG2, OR5AU1, CALM3, OR9Q2, OR2AT4, ARRB2, CALML3, OR52J3, OR4F6, OR5A1, OR52B2, OR2B11, OR9Q1, OR1F1, OR51S1, OR2D3
186	RIBOFLAVIN_METABOLISM	0.995992	1	0.0459538	0.17479	0.463963	14	MTMR2, MTMR7, ENPP3, PHPT1, ACP5, ACP6

## Sheet: Supplementary Data 3
Supplementary Data 3: Bulk mRNA-seq analysis of 12 month controls vs. 12 month old Sma-Pdgfrb-KO SVF								(PB= Sma-Pdgfrb-KO)
GeneID	Gene_name	Gene_description	AGED1	AGED2	AGED3	AGED4	AGEDPB1	AGEDPB2	AGEDPB3	AGEDPB4
ENSMUSG00000024810	Il33	interleukin 33 [Source:MGI Symbol;Acc:MGI:1924375]	309	358	441	401	460	459	551	755
ENSMUSG00000019843	Fyn	Fyn proto-oncogene [Source:MGI Symbol;Acc:MGI:95602]	4660	4053	4706	4917	3226	3437	3326	3403
ENSMUSG00000005763	Cd247	CD247 antigen [Source:MGI Symbol;Acc:MGI:88334]	1149	808	965	1049	616	561	772	638
ENSMUSG00000061311	Rag1	recombination activating gene 1 [Source:MGI Symbol;Acc:MGI:97848]	1	5	3	7	13	6	5	18
ENSMUSG00000020123	Avpr1a	arginine vasopressin receptor 1A [Source:MGI Symbol;Acc:MGI:1859216]	343	338	380	207	129	159	131	170
ENSMUSG00000078816	Prkcg	protein kinase C, gamma [Source:MGI Symbol;Acc:MGI:97597]	255	336	183	166	138	53	76	68
ENSMUSG00000022969	Il10rb	interleukin 10 receptor, beta [Source:MGI Symbol;Acc:MGI:109380]	543	655	580	670	819	693	658	583
ENSMUSG00000032089	Il10ra	interleukin 10 receptor, alpha [Source:MGI Symbol;Acc:MGI:96538]	1379	1558	1689	1992	2509	2163	2413	2402
ENSMUSG00000016529	Il10	interleukin 10 [Source:MGI Symbol;Acc:MGI:96537]	88	112	126	133	595	297	281	204
ENSMUSG00000004936	Map2k1	mitogen-activated protein kinase kinase 1 [Source:MGI Symbol;Acc:MGI:1346866]	1717	1838	2071	2125	2736	2627	2951	2761
ENSMUSG00000030724	Cd19	CD19 antigen [Source:MGI Symbol;Acc:MGI:88319]	4050	3167	3532	4865	5781	4613	6179	7560
ENSMUSG00000003379	Cd79a	CD79A antigen (immunoglobulin-associated alpha) [Source:MGI Symbol;Acc:MGI:101774]	3426	3713	3972	5179	4894	4246	5740	6978
ENSMUSG00000040592	Cd79b	CD79B antigen [Source:MGI Symbol;Acc:MGI:96431]	2422	2020	2040	2823	3372	2459	2940	4361
ENSMUSG00000025746	Il6	interleukin 6 [Source:MGI Symbol;Acc:MGI:96559]	1724	1724	1633	1548	1798	2384	1931	1381
ENSMUSG00000024401	Tnf	tumor necrosis factor [Source:MGI Symbol;Acc:MGI:104798]	1032	797	985	832	844	700	537	685
ENSMUSG00000024620	Pdgfrb	platelet derived growth factor receptor, beta polypeptide [Source:MGI Symbol;Acc:MGI:97531]	3000	4380	3258	2399	1882	2145	1707	1749
ENSMUSG00000025202	Scd3	stearoyl-coenzyme A desaturase 3 [Source:MGI Symbol;Acc:MGI:1353437]	48	1	0	0	0	0	1	0
ENSMUSG00000067594	Krt77	keratin 77 [Source:MGI Symbol;Acc:MGI:3588209]	183	2	2	4	0	1	2	0
ENSMUSG00000043430	Psapl1	prosaposin-like 1 [Source:MGI Symbol;Acc:MGI:1924193]	46	0	0	1	0	0	0	0
ENSMUSG00000046834	Krt1	keratin 1 [Source:MGI Symbol;Acc:MGI:96698]	126	7	1	0	2	1	0	0
ENSMUSG00000066364	Serpina3b	serine (or cysteine) peptidase inhibitor, clade A, member 3B [Source:MGI Symbol;Acc:MGI:2182835]	29	0	0	0	0	0	0	0
ENSMUSG00000015305	Sash1	SAM and SH3 domain containing 1 [Source:MGI Symbol;Acc:MGI:1917347]	3652	4478	3381	3153	3726	3560	3286	2825
ENSMUSG00000017405	Nek8	NIMA (never in mitosis gene a)-related expressed kinase 8 [Source:MGI Symbol;Acc:MGI:1890646]	281	246	242	312	249	257	320	295
ENSMUSG00000020456	Ogdh	oxoglutarate (alpha-ketoglutarate) dehydrogenase (lipoamide) [Source:MGI Symbol;Acc:MGI:1098267]	3053	3210	3511	3234	2852	3029	3334	3791
ENSMUSG00000020883	Fbxl20	F-box and leucine-rich repeat protein 20 [Source:MGI Symbol;Acc:MGI:1919444]	1113	1120	1213	1154	1079	969	1328	1291
ENSMUSG00000048981	Krt31	keratin 31 [Source:MGI Symbol;Acc:MGI:1309993]	24	0	0	0	0	0	0	0
ENSMUSG00000070645	Ren1	renin 1 structural [Source:MGI Symbol;Acc:MGI:97898]	71	4	0	3	0	0	5	163
ENSMUSG00000076548	Igkv4-69	immunoglobulin kappa variable 4-69 [Source:MGI Symbol;Acc:MGI:3648668]	5	3	5	8	24	3	4	438
ENSMUSG00000063133	Klk1b1	kallikrein 1-related peptidase b1 [Source:MGI Symbol;Acc:MGI:892019]	0	0	0	0	3	6	4	4
ENSMUSG00000087131	Gm16152	predicted gene 16152 [Source:MGI Symbol;Acc:MGI:3802058]	0	0	0	0	5	4	2	5
ENSMUSG00000055110	A630012P03Rik	RIKEN cDNA A630012P03 gene [Source:MGI Symbol;Acc:MGI:2442968]	0	0	0	0	0	8	5	2
ENSMUSG00000055826	Tescl	tescalcin-like [Source:MGI Symbol;Acc:MGI:1916551]	0	0	0	0	10	0	2	3
ENSMUSG00000051503	Gm6583	predicted gene 6583 [Source:MGI Symbol;Acc:MGI:3648511]	0	0	0	0	2	6	5	3
ENSMUSG00000098728	Gm27336	predicted gene, 27336 [Source:MGI Symbol;Acc:MGI:5530718]	0	0	0	0	0	0	0	0
ENSMUSG00000114007	Gm48660	predicted gene, 48660 [Source:MGI Symbol;Acc:MGI:6098275]	0	0	0	1	6	7	0	1
ENSMUSG00000038209	Itln1	intelectin 1 (galactofuranose binding) [Source:MGI Symbol;Acc:MGI:1333831]	0	0	1	0	0	4	2	7
ENSMUSG00000117881	AC147219.1	novel transcript	0	0	0	0	5	7	0	2
ENSMUSG00000107385	C330024D21Rik	RIKEN cDNA C330024D21 gene [Source:MGI Symbol;Acc:MGI:2444116]	0	0	0	2	10	3	1	0
ENSMUSG00000113174	Gm9292	predicted gene 9292 [Source:MGI Symbol;Acc:MGI:3647448]	0	0	0	1	5	0	7	1
ENSMUSG00000104925	Gm43061	predicted gene 43061 [Source:MGI Symbol;Acc:MGI:5663198]	0	0	1	0	5	0	6	2
ENSMUSG00000106220	Gm43288	predicted gene 43288 [Source:MGI Symbol;Acc:MGI:5663425]	0	0	0	0	8	4	1	0
ENSMUSG00000029423	Piwil1	piwi-like RNA-mediated gene silencing 1 [Source:MGI Symbol;Acc:MGI:1928897]	0	0	0	0	0	0	0	3
ENSMUSG00000086068	1700120G11Rik	RIKEN cDNA 1700120G11 gene [Source:MGI Symbol;Acc:MGI:1920849]	1	1	0	0	0	13	0	0
ENSMUSG00000033501	Crygs	crystallin, gamma S [Source:MGI Symbol;Acc:MGI:1298216]	1	1	0	2	6	4	1	1
ENSMUSG00000088549	Gm24959	predicted gene, 24959 [Source:MGI Symbol;Acc:MGI:5454736]	1	1	1	1	2	7	4	0
ENSMUSG00000023926	Rhag	Rhesus blood group-associated A glycoprotein [Source:MGI Symbol;Acc:MGI:1202713]	1	0	0	0	10	1	0	1
ENSMUSG00000114980	4933432I03Rik	RIKEN cDNA 4933432I03 gene [Source:MGI Symbol;Acc:MGI:1918514]	0	0	0	0	8	1	2	0
ENSMUSG00000116579	Gm49701	predicted gene, 49701 [Source:MGI Symbol;Acc:MGI:6215160]	0	0	0	0	0	0	1	1
ENSMUSG00000086891	Gm15963	predicted gene 15963 [Source:MGI Symbol;Acc:MGI:3802140]	0	0	0	0	2	4	5	1
ENSMUSG00000106031	Gm8848	predicted gene 8848 [Source:MGI Symbol;Acc:MGI:3647327]	0	1	1	0	5	3	1	3
ENSMUSG00000032758	Kap	kidney androgen regulated protein [Source:MGI Symbol;Acc:MGI:96653]	0	0	1	0	0	1	0	10
ENSMUSG00000050966	Lin28a	lin-28 homolog A (C. elegans) [Source:MGI Symbol;Acc:MGI:1890546]	0	1	1	0	0	3	2	6
ENSMUSG00000090461	Iltifb	interleukin 10-related T cell-derived inducible factor beta [Source:MGI Symbol;Acc:MGI:2151139]	4	0	1	0	6	4	0	1
ENSMUSG00000090307	1700071M16Rik	RIKEN cDNA 1700071M16 gene [Source:MGI Symbol;Acc:MGI:1920754]	0	0	1	1	3	3	1	4
ENSMUSG00000108312	Gm44521	predicted gene 44521 [Source:MGI Symbol;Acc:MGI:5753097]	0	0	0	0	5	6	1	0
ENSMUSG00000064941	Gm23238	predicted gene, 23238 [Source:MGI Symbol;Acc:MGI:5453015]	0	2	0	0	0	6	1	4
ENSMUSG00000060317	Acnat2	acyl-coenzyme A amino acid N-acyltransferase 2 [Source:MGI Symbol;Acc:MGI:2444345]	0	1	1	2	0	4	2	4
ENSMUSG00000035592	Krt33a	keratin 33A [Source:MGI Symbol;Acc:MGI:1919138]	12	0	0	1	0	0	0	0
ENSMUSG00000079103	Tgm7	transglutaminase 7 [Source:MGI Symbol;Acc:MGI:2151164]	6	3	1	2	0	0	0	0
ENSMUSG00000106573	Gm43183	predicted gene 43183 [Source:MGI Symbol;Acc:MGI:5663320]	0	0	1	0	5	1	2	2
ENSMUSG00000108254	Gm43908	predicted gene, 43908 [Source:MGI Symbol;Acc:MGI:5690300]	0	2	1	0	10	0	0	1
ENSMUSG00000097385	Gm26814	predicted gene, 26814 [Source:MGI Symbol;Acc:MGI:5477308]	4	0	0	0	2	4	2	2
ENSMUSG00000046242	Nme9	NME/NM23 family member 9 [Source:MGI Symbol;Acc:MGI:4359686]	2	0	0	0	3	1	4	2
ENSMUSG00000104768	Gm38412	predicted gene, 38412 [Source:MGI Symbol;Acc:MGI:5621297]	0	0	0	0	2	0	5	4
ENSMUSG00000109333	Gm30790	predicted gene, 30790 [Source:MGI Symbol;Acc:MGI:5589949]	0	0	0	0	0	6	2	2
ENSMUSG00000037974	Muc5ac	mucin 5, subtypes A and C, tracheobronchial/gastric [Source:MGI Symbol;Acc:MGI:104697]	0	0	0	0	6	0	0	4
ENSMUSG00000116336	Gm49425	predicted gene, 49425 [Source:MGI Symbol;Acc:MGI:6155060]	12	0	0	0	0	0	0	0
ENSMUSG00000028236	Sdr16c5	short chain dehydrogenase/reductase family 16C, member 5 [Source:MGI Symbol;Acc:MGI:2668443]	12	0	0	0	0	1	0	0
ENSMUSG00000116705	Gm29737	predicted gene, 29737 [Source:MGI Symbol;Acc:MGI:5588896]	0	0	0	0	3	0	6	1
ENSMUSG00000055409	Nell1	NEL-like 1 [Source:MGI Symbol;Acc:MGI:2443902]	6	3	3	0	0	0	2	1
ENSMUSG00000101396	Gm28510	predicted gene 28510 [Source:MGI Symbol;Acc:MGI:5579216]	0	0	0	0	8	0	0	2
ENSMUSG00000083044	Gm12416	predicted gene 12416 [Source:MGI Symbol;Acc:MGI:3650588]	0	0	0	0	5	0	2	3
ENSMUSG00000084800	Gm12205	predicted gene 12205 [Source:MGI Symbol;Acc:MGI:3650261]	0	0	0	0	0	10	0	0
ENSMUSG00000095859	Ighv1-43	immunoglobulin heavy variable V1-43 [Source:MGI Symbol;Acc:MGI:3704124]	10	1	0	1	0	0	1	0
ENSMUSG00000051455	Meioc	meiosis specific with coiled-coil domain [Source:MGI Symbol;Acc:MGI:2686410]	0	0	0	0	3	4	2	0
ENSMUSG00000070065	Mir451a	microRNA 451a [Source:MGI Symbol;Acc:MGI:3619412]	0	0	0	0	6	3	0	1
ENSMUSG00000109353	Gm45183	predicted gene 45183 [Source:MGI Symbol;Acc:MGI:5753759]	0	0	2	1	3	6	0	1
ENSMUSG00000048721	Fndc9	fibronectin type III domain containing 9 [Source:MGI Symbol;Acc:MGI:2443410]	0	0	0	0	0	0	0	0
ENSMUSG00000083786	Rps18-ps2	ribosomal protein S18, pseudogene 2 [Source:MGI Symbol;Acc:MGI:3652274]	0	0	0	1	0	6	0	4
ENSMUSG00000066383	Iqcf1	IQ motif containing F1 [Source:MGI Symbol;Acc:MGI:1921517]	0	0	0	0	0	0	0	0
ENSMUSG00000043880	Olfr323	olfactory receptor 323 [Source:MGI Symbol;Acc:MGI:3030157]	1	6	2	3	0	0	0	0
ENSMUSG00000110333	Gm45861	predicted gene 45861 [Source:MGI Symbol;Acc:MGI:5804976]	0	0	0	0	10	0	0	0
ENSMUSG00000042845	Wfdc12	WAP four-disulfide core domain 12 [Source:MGI Symbol;Acc:MGI:2183434]	0	0	0	1	2	4	4	5
ENSMUSG00000086900	Kcnab3os	potassium voltage-gated channel, shaker-related subfamily, beta member 3, opposite strand [Source:MGI Symbol;Acc:MGI:3801910]	0	1	0	0	5	3	0	2
ENSMUSG00000032056	Btg4	B cell translocation gene 4 [Source:MGI Symbol;Acc:MGI:1860140]	0	0	0	0	0	8	0	1
ENSMUSG00000117923	AC124526.1	Novel transcript	4	0	0	0	3	4	0	2
ENSMUSG00000107574	Gm17834	predicted gene, 17834 [Source:MGI Symbol;Acc:MGI:5010019]	0	0	1	1	2	6	1	1
ENSMUSG00000118293	AC102790.1	novel transcript, antisense to Tmc1	0	0	0	0	0	6	4	0
ENSMUSG00000105639	Gm42516	predicted gene 42516 [Source:MGI Symbol;Acc:MGI:5662653]	0	0	0	0	6	0	1	2
ENSMUSG00000104149	Gm37138	predicted gene, 37138 [Source:MGI Symbol;Acc:MGI:5610366]	0	0	0	0	10	0	0	0
ENSMUSG00000108994	Gm31663	predicted gene, 31663 [Source:MGI Symbol;Acc:MGI:5590822]	0	0	0	0	3	3	1	2
ENSMUSG00000085389	1700003M07Rik	RIKEN cDNA 1700003M07 gene [Source:MGI Symbol;Acc:MGI:1919475]	0	0	0	0	0	0	0	1
ENSMUSG00000083619	Gm14414	predicted gene 14414 [Source:MGI Symbol;Acc:MGI:3652253]	1	0	1	0	2	6	0	2
ENSMUSG00000116089	Gm7859	predicted gene 7859 [Source:MGI Symbol;Acc:MGI:3646834]	0	0	0	0	0	7	2	0
ENSMUSG00000101973	Gm29516	predicted gene 29516 [Source:MGI Symbol;Acc:MGI:5580222]	1	0	1	0	3	3	1	2
ENSMUSG00000113646	Gm46313	predicted gene, 46313 [Source:MGI Symbol;Acc:MGI:5825950]	0	0	0	0	8	0	1	0
ENSMUSG00000108662	Olfr188-ps1	olfactory receptor 188, pseudogene 1 [Source:MGI Symbol;Acc:MGI:3030022]	0	0	0	1	0	6	2	1
ENSMUSG00000020545	Lrrc72	leucine rich repeat containing 72 [Source:MGI Symbol;Acc:MGI:1920830]	0	0	1	0	6	3	0	0
ENSMUSG00000066153	Mup21	major urinary protein 21 [Source:MGI Symbol;Acc:MGI:3650630]	0	0	0	0	6	0	0	3
ENSMUSG00000111734	Gm29825	predicted gene, 29825 [Source:MGI Symbol;Acc:MGI:5588984]	0	0	0	0	6	0	0	3
ENSMUSG00000102862	Gm37640	predicted gene, 37640 [Source:MGI Symbol;Acc:MGI:5610868]	8	1	0	3	0	0	0	0
ENSMUSG00000086391	1700042O10Rik	RIKEN cDNA 1700042O10 gene [Source:MGI Symbol;Acc:MGI:1920571]	0	0	0	0	3	0	6	0
ENSMUSG00000064738	Gm23054	predicted gene, 23054 [Source:MGI Symbol;Acc:MGI:5452831]	2	0	1	0	6	3	0	0
ENSMUSG00000085354	Gm2044	predicted gene 2044 [Source:MGI Symbol;Acc:MGI:3780212]	0	0	0	0	8	0	0	1
ENSMUSG00000066478	Gm5745	predicted gene 5745 [Source:MGI Symbol;Acc:MGI:3645343]	0	0	0	0	3	1	4	1
ENSMUSG00000045036	Tmem232	transmembrane protein 232 [Source:MGI Symbol;Acc:MGI:2685786]	4	1	0	0	0	1	1	6
ENSMUSG00000052217	Hbb-bh1	hemoglobin Z, beta-like embryonic chain [Source:MGI Symbol;Acc:MGI:96024]	0	1	2	4	5	0	1	0
ENSMUSG00000040017	Saa4	serum amyloid A 4 [Source:MGI Symbol;Acc:MGI:98224]	0	0	0	0	6	3	0	0
ENSMUSG00000087037	4930432L08Rik	RIKEN cDNA 4930432L08 gene [Source:MGI Symbol;Acc:MGI:1921871]	0	0	0	0	6	3	0	0
ENSMUSG00000067285	Gm16223	predicted gene 16223 [Source:MGI Symbol;Acc:MGI:3648966]	0	0	0	0	3	6	0	0
ENSMUSG00000095957	Olfr832	olfactory receptor 832 [Source:MGI Symbol;Acc:MGI:3030666]	0	0	0	0	3	6	0	0
ENSMUSG00000114290	4930435F18Rik	RIKEN cDNA 4930435F18 gene [Source:MGI Symbol;Acc:MGI:1921930]	1	0	0	0	3	6	0	0
ENSMUSG00000093895	Gm21865	predicted gene, 21865 [Source:MGI Symbol;Acc:MGI:5434029]	0	1	0	0	0	4	2	2
ENSMUSG00000108166	Gm44017	predicted gene, 44017 [Source:MGI Symbol;Acc:MGI:5690409]	3	2	1	4	0	0	0	1
ENSMUSG00000105771	2900064K03Rik	RIKEN cDNA 2900064K03 gene [Source:MGI Symbol;Acc:MGI:1920226]	1	0	0	0	0	6	0	3
ENSMUSG00000104669	Gm38411	predicted gene, 38411 [Source:MGI Symbol;Acc:MGI:5621296]	0	0	0	0	0	3	0	6
ENSMUSG00000104211	Gm37985	predicted gene, 37985 [Source:MGI Symbol;Acc:MGI:5611213]	0	0	1	0	0	6	2	5
ENSMUSG00000036598	Ccdc113	coiled-coil domain containing 113 [Source:MGI Symbol;Acc:MGI:3606076]	0	0	1	1	0	0	0	0
ENSMUSG00000110287	Gm45313	predicted gene 45313 [Source:MGI Symbol;Acc:MGI:5791149]	0	0	0	1	2	7	0	0
ENSMUSG00000027168	Pax6	paired box 6 [Source:MGI Symbol;Acc:MGI:97490]	0	3	1	3	0	0	2	0
ENSMUSG00000114597	Gm47067	predicted gene, 47067 [Source:MGI Symbol;Acc:MGI:6095781]	0	0	0	0	6	1	1	0
ENSMUSG00000099957	2610027F03Rik	RIKEN cDNA 2610027F03 gene [Source:MGI Symbol;Acc:MGI:1917154]	0	0	1	1	3	4	1	0
ENSMUSG00000086371	Gm12478	predicted gene 12478 [Source:MGI Symbol;Acc:MGI:3651221]	0	0	0	0	0	8	0	0
ENSMUSG00000092625	Gm20404	predicted gene 20404 [Source:MGI Symbol;Acc:MGI:5141869]	0	0	0	0	0	8	0	0
ENSMUSG00000091523	AU040972	expressed sequence AU040972 [Source:MGI Symbol;Acc:MGI:2144426]	0	0	0	0	5	0	4	0
ENSMUSG00000113300	Gm49371	predicted gene, 49371 [Source:MGI Symbol;Acc:MGI:6121588]	0	0	0	0	5	0	4	0
ENSMUSG00000115403	Gm49304	predicted gene, 49304 [Source:MGI Symbol;Acc:MGI:6118802]	0	1	0	0	0	0	0	0
ENSMUSG00000096832	Mir3096	microRNA 3096 [Source:MGI Symbol;Acc:MGI:4834311]	2	0	1	1	0	0	0	0
ENSMUSG00000090075	Gm16251	predicted gene 16251 [Source:MGI Symbol;Acc:MGI:3826569]	0	0	1	0	3	6	0	4
ENSMUSG00000092519	Actl9	actin-like 9 [Source:MGI Symbol;Acc:MGI:1916731]	0	0	1	0	6	0	0	2
ENSMUSG00000101168	Gm28892	predicted gene 28892 [Source:MGI Symbol;Acc:MGI:5579598]	1	0	1	1	6	0	0	2
ENSMUSG00000107390	Gm43323	predicted gene 43323 [Source:MGI Symbol;Acc:MGI:5663460]	1	2	1	0	6	0	0	2
ENSMUSG00000085718	Rpl9-ps3	ribosomal protein L9, pseudogene 3 [Source:MGI Symbol;Acc:MGI:3650675]	0	0	0	0	5	1	2	0
ENSMUSG00000103700	Gm6555	predicted gene 6555 [Source:MGI Symbol;Acc:MGI:3646021]	0	2	0	0	2	6	0	1
ENSMUSG00000117871	AC140469.1	novel transcript	2	0	2	3	0	0	1	1
ENSMUSG00000107653	Gm31520	predicted gene, 31520 [Source:MGI Symbol;Acc:MGI:5590679]	2	2	2	1	0	0	4	0
ENSMUSG00000105830	Trgj2	T cell receptor gamma joining 2 [Source:MGI Symbol;Acc:MGI:4439598]	0	0	0	0	0	0	0	2
ENSMUSG00000108373	Gm45168	predicted gene 45168 [Source:MGI Symbol;Acc:MGI:5753744]	0	0	0	0	3	0	0	5
ENSMUSG00000087507	Gm16141	predicted gene 16141 [Source:MGI Symbol;Acc:MGI:3802122]	1	4	1	3	0	0	0	3
ENSMUSG00000028137	Celf3	CUGBP, Elav-like family member 3 [Source:MGI Symbol;Acc:MGI:1926034]	0	0	0	0	0	0	6	2
ENSMUSG00000029282	Amtn	amelotin [Source:MGI Symbol;Acc:MGI:1918671]	1	1	0	8	0	0	0	0
ENSMUSG00000102786	Gm38252	predicted gene, 38252 [Source:MGI Symbol;Acc:MGI:5611480]	1	5	1	2	0	4	1	0
ENSMUSG00000101211	Gm28818	predicted gene 28818 [Source:MGI Symbol;Acc:MGI:5579524]	0	1	0	0	5	6	0	2
ENSMUSG00000021207	Akr1c21	aldo-keto reductase family 1, member C21 [Source:MGI Symbol;Acc:MGI:1924587]	0	0	0	0	0	1	2	4
ENSMUSG00000100899	Olfr1167	olfactory receptor 1167 [Source:MGI Symbol;Acc:MGI:3031001]	0	0	0	0	8	0	0	0
ENSMUSG00000103952	Gm37268	predicted gene, 37268 [Source:MGI Symbol;Acc:MGI:5610496]	0	1	0	0	2	0	1	5
ENSMUSG00000106408	Gm43321	predicted gene 43321 [Source:MGI Symbol;Acc:MGI:5663458]	0	0	0	0	8	0	0	0
ENSMUSG00000113537	Gm48807	predicted gene, 48807 [Source:MGI Symbol;Acc:MGI:6098518]	0	0	0	0	8	0	0	0
ENSMUSG00000080078	Gm15583	predicted gene 15583 [Source:MGI Symbol;Acc:MGI:3783031]	0	0	0	0	0	0	0	8
ENSMUSG00000093765	Gm20658	predicted gene 20658 [Source:MGI Symbol;Acc:MGI:5313105]	0	0	5	2	3	0	2	1
ENSMUSG00000050876	Spata31d1a	spermatogenesis associated 31 subfamily D, member 1A [Source:MGI Symbol;Acc:MGI:1919469]	0	1	0	0	2	1	5	0
ENSMUSG00000028001	Fga	fibrinogen alpha chain [Source:MGI Symbol;Acc:MGI:1316726]	0	0	0	0	0	0	0	0
ENSMUSG00000046049	Rp1l1	retinitis pigmentosa 1 homolog like 1 [Source:MGI Symbol;Acc:MGI:2384303]	2	0	2	0	0	0	0	0
ENSMUSG00000108354	4931431B13Rik	RIKEN cDNA 4931431B13 gene [Source:MGI Symbol;Acc:MGI:1918223]	2	0	0	1	8	0	0	0
ENSMUSG00000106164	9430085M18Rik	RIKEN cDNA 9430085M18 gene [Source:MGI Symbol;Acc:MGI:1924611]	2	2	0	3	3	0	0	0
ENSMUSG00000104295	Gm6197	predicted gene 6197 [Source:MGI Symbol;Acc:MGI:3647151]	0	0	1	0	3	0	4	1
ENSMUSG00000070495	Ctcfl	CCCTC-binding factor (zinc finger protein)-like [Source:MGI Symbol;Acc:MGI:3652571]	0	3	1	0	3	0	4	1
ENSMUSG00000084729	Gm24139	predicted gene, 24139 [Source:MGI Symbol;Acc:MGI:5453916]	0	2	2	0	0	0	0	0
ENSMUSG00000085546	Gm14252	predicted gene 14252 [Source:MGI Symbol;Acc:MGI:3649403]	3	1	0	0	0	0	4	4
ENSMUSG00000102381	Ighv8-7	immunoglobulin heavy variable V8-7 [Source:MGI Symbol;Acc:MGI:5009918]	0	0	0	0	0	0	5	3
ENSMUSG00000028356	Ambp	alpha 1 microglobulin/bikunin precursor [Source:MGI Symbol;Acc:MGI:88002]	1	0	0	0	6	1	2	2
ENSMUSG00000081861	Gm14441	predicted gene 14441 [Source:MGI Symbol;Acc:MGI:3652321]	1	0	0	2	0	0	0	0
ENSMUSG00000082404	Gm14799	predicted gene 14799 [Source:MGI Symbol;Acc:MGI:3705567]	1	2	0	0	0	0	0	0
ENSMUSG00000112246	Gm40761	predicted gene, 40761 [Source:MGI Symbol;Acc:MGI:5623646]	1	2	1	2	2	0	2	0
ENSMUSG00000040055	Gjb6	gap junction protein, beta 6 [Source:MGI Symbol;Acc:MGI:107588]	0	0	0	0	0	7	0	1
ENSMUSG00000029885	Moxd2	monooxygenase, DBH-like 2 [Source:MGI Symbol;Acc:MGI:2388042]	1	0	0	0	2	0	6	0
ENSMUSG00000084493	Gm22106	predicted gene, 22106 [Source:MGI Symbol;Acc:MGI:5451883]	4	1	3	1	0	3	2	0
ENSMUSG00000107148	Gm42888	predicted gene 42888 [Source:MGI Symbol;Acc:MGI:5663025]	0	0	0	0	6	1	0	0
ENSMUSG00000116730	4930403O18Rik	RIKEN cDNA 4930403O18 gene [Source:MGI Symbol;Acc:MGI:1921193]	0	0	0	0	0	3	5	0
ENSMUSG00000092923	Gm24561	predicted gene, 24561 [Source:MGI Symbol;Acc:MGI:5454338]	0	0	2	1	0	0	0	0
ENSMUSG00000086561	Gm15540	predicted gene 15540 [Source:MGI Symbol;Acc:MGI:3782988]	0	0	0	0	0	0	0	0
ENSMUSG00000049152	Ugt3a2	UDP glycosyltransferases 3 family, polypeptide A2 [Source:MGI Symbol;Acc:MGI:2145969]	0	1	0	0	3	3	5	1
ENSMUSG00000086044	A330043C09Rik	RIKEN cDNA A330043C09 gene [Source:MGI Symbol;Acc:MGI:2685671]	0	0	0	0	2	0	0	0
ENSMUSG00000053820	Bcl2a1c	B cell leukemia/lymphoma 2 related protein A1c [Source:MGI Symbol;Acc:MGI:1278327]	0	1	0	0	0	7	4	1
ENSMUSG00000090059	Olfr1062	olfactory receptor 1062 [Source:MGI Symbol;Acc:MGI:3030896]	0	0	0	0	0	1	0	0
ENSMUSG00000055415	Atp10b	ATPase, class V, type 10B [Source:MGI Symbol;Acc:MGI:2442688]	0	2	0	3	0	0	0	0
ENSMUSG00000106398	Gm43357	predicted gene 43357 [Source:MGI Symbol;Acc:MGI:5663494]	0	1	0	1	0	1	6	0
ENSMUSG00000098755	Gm27651	predicted gene, 27651 [Source:MGI Symbol;Acc:MGI:5531033]	0	0	0	0	0	6	1	1
ENSMUSG00000036449	Lcn8	lipocalin 8 [Source:MGI Symbol;Acc:MGI:2135945]	0	0	0	0	0	0	0	0
ENSMUSG00000109645	Gm45246	predicted gene 45246 [Source:MGI Symbol;Acc:MGI:5791082]	0	0	0	0	6	0	1	0
ENSMUSG00000113961	Gm48498	predicted gene, 48498 [Source:MGI Symbol;Acc:MGI:6098024]	0	0	0	0	0	0	0	0
ENSMUSG00000086241	4930483K19Rik	RIKEN cDNA 4930483K19 gene [Source:MGI Symbol;Acc:MGI:1922203]	0	0	0	0	0	0	0	0
ENSMUSG00000109328	Olfr1438-ps1	olfactory receptor 1438, pseudogene 1 [Source:MGI Symbol;Acc:MGI:3031272]	0	0	0	0	0	1	1	5
ENSMUSG00000110592	4930488N15Rik	RIKEN cDNA 4930488N15 gene [Source:MGI Symbol;Acc:MGI:1922282]	0	0	0	0	3	1	1	2
ENSMUSG00000010435	Spaca7	sperm acrosome associated 7 [Source:MGI Symbol;Acc:MGI:1925884]	2	0	3	3	0	0	0	0
ENSMUSG00000087193	Gm14820	predicted gene 14820 [Source:MGI Symbol;Acc:MGI:3713695]	0	0	6	2	0	0	0	0
ENSMUSG00000038071	Npy6r	neuropeptide Y receptor Y6 [Source:MGI Symbol;Acc:MGI:1098590]	0	0	0	0	0	0	0	0
ENSMUSG00000017588	Krt27	keratin 27 [Source:MGI Symbol;Acc:MGI:1339999]	3	0	1	0	0	0	0	0
ENSMUSG00000034456	Uroc1	urocanase domain containing 1 [Source:MGI Symbol;Acc:MGI:2385332]	0	0	1	0	10	0	0	2
ENSMUSG00000118376	AC100212.9	novel transcript	1	0	1	0	5	6	0	2
ENSMUSG00000095128	Gm5709	predicted gene 5709 [Source:MGI Symbol;Acc:MGI:3644280]	2	1	0	5	0	1	5	1
ENSMUSG00000094500	Smim18	small integral membrane protein 18 [Source:MGI Symbol;Acc:MGI:1919882]	0	0	1	0	5	0	0	0
ENSMUSG00000021700	Rab3c	RAB3C, member RAS oncogene family [Source:MGI Symbol;Acc:MGI:1914545]	0	0	0	0	0	0	0	0
ENSMUSG00000116424	Gm7167	predicted gene 7167 [Source:MGI Symbol;Acc:MGI:3647878]	0	0	0	0	3	4	0	0
ENSMUSG00000072324	Gm8420	predicted gene 8420 [Source:MGI Symbol;Acc:MGI:3645594]	0	3	0	4	0	0	0	0
ENSMUSG00000088562	Gm23780	predicted gene, 23780 [Source:MGI Symbol;Acc:MGI:5453557]	1	1	1	0	0	0	0	0
ENSMUSG00000097209	AU022754	expressed sequence AU022754 [Source:MGI Symbol;Acc:MGI:2146143]	3	0	0	1	0	0	0	0
ENSMUSG00000029320	1700016H13Rik	RIKEN cDNA 1700016H13 gene [Source:MGI Symbol;Acc:MGI:1921468]	0	0	1	0	2	0	4	2
ENSMUSG00000086962	Gm12248	predicted gene 12248 [Source:MGI Symbol;Acc:MGI:3651124]	0	0	0	1	3	4	0	0
ENSMUSG00000106598	Gm43532	predicted gene 43532 [Source:MGI Symbol;Acc:MGI:5663669]	1	0	0	0	3	4	0	0
ENSMUSG00000028536	2610528J11Rik	RIKEN cDNA 2610528J11 gene [Source:MGI Symbol;Acc:MGI:1913701]	0	1	0	2	0	0	0	0
ENSMUSG00000089744	Gm16146	predicted gene 16146 [Source:MGI Symbol;Acc:MGI:3801801]	0	0	1	2	10	3	0	0
ENSMUSG00000086432	B430119L08Rik	RIKEN cDNA B430119L08 gene [Source:MGI Symbol;Acc:MGI:2441857]	1	6	1	1	0	0	0	0
ENSMUSG00000087692	Gm11940	predicted gene 11940 [Source:MGI Symbol;Acc:MGI:3702271]	0	3	1	2	0	4	0	3
ENSMUSG00000082082	Gm13230	predicted gene 13230 [Source:MGI Symbol;Acc:MGI:3651934]	0	0	0	0	2	0	5	1
ENSMUSG00000083595	Gm9200	predicted gene 9200 [Source:MGI Symbol;Acc:MGI:3779839]	0	0	0	0	0	0	1	6
ENSMUSG00000091071	1700030C10Rik	RIKEN cDNA 1700030C10 gene [Source:MGI Symbol;Acc:MGI:1916763]	0	0	1	0	0	0	0	0
ENSMUSG00000110006	Gm45490	predicted gene 45490 [Source:MGI Symbol;Acc:MGI:5791326]	0	0	1	1	0	4	0	3
ENSMUSG00000033475	Tomm6	translocase of outer mitochondrial membrane 6 [Source:MGI Symbol;Acc:MGI:1913369]	0	2	0	0	0	4	0	3
ENSMUSG00000062582	Rpl30-ps8	ribosomal protein L30, pseudogene 8 [Source:MGI Symbol;Acc:MGI:3643509]	0	0	0	0	2	3	4	3
ENSMUSG00000081239	Gm11836	predicted gene 11836 [Source:MGI Symbol;Acc:MGI:3650063]	4	1	2	2	0	3	1	3
ENSMUSG00000105954	Gm42793	predicted gene 42793 [Source:MGI Symbol;Acc:MGI:5662930]	1	1	0	1	0	1	4	2
ENSMUSG00000083120	Gm15854	predicted gene 15854 [Source:MGI Symbol;Acc:MGI:3783238]	0	0	1	2	0	0	0	1
ENSMUSG00000085689	Gm16838	predicted gene, 16838 [Source:MGI Symbol;Acc:MGI:4439762]	0	0	0	0	3	0	0	4
ENSMUSG00000102372	A430050A11Rik	RIKEN cDNA A430050A11 gene [Source:MGI Symbol;Acc:MGI:3028067]	0	0	0	0	2	6	0	0
ENSMUSG00000113857	Gm46338	predicted gene, 46338 [Source:MGI Symbol;Acc:MGI:5825975]	0	0	0	0	3	0	1	3
ENSMUSG00000025963	Mdh1b	malate dehydrogenase 1B, NAD (soluble) [Source:MGI Symbol;Acc:MGI:1923918]	0	0	0	0	5	0	2	0
ENSMUSG00000102926	Gm37151	predicted gene, 37151 [Source:MGI Symbol;Acc:MGI:5610379]	0	0	0	0	5	0	2	0
ENSMUSG00000118070	AC127256.1	Novel transcript	0	1	1	1	0	0	0	0
ENSMUSG00000112997	Gm49386	predicted gene, 49386 [Source:MGI Symbol;Acc:MGI:6121611]	0	0	0	0	0	1	4	2
ENSMUSG00000064342	mt-Ti	mitochondrially encoded tRNA isoleucine [Source:MGI Symbol;Acc:MGI:102484]	0	2	0	2	2	6	0	0
ENSMUSG00000032454	Rbp2	retinol binding protein 2, cellular [Source:MGI Symbol;Acc:MGI:97877]	2	1	3	1	0	0	0	0
ENSMUSG00000105837	Gm35986	predicted gene, 35986 [Source:MGI Symbol;Acc:MGI:5595145]	0	3	1	0	5	0	2	0
ENSMUSG00000081948	Olfr1191-ps1	olfactory receptor 1191, pseudogene 1 [Source:MGI Symbol;Acc:MGI:3031025]	0	0	1	0	3	3	1	0
ENSMUSG00000026149	Tm4sf20	transmembrane 4 L six family member 20 [Source:MGI Symbol;Acc:MGI:1913511]	0	1	1	5	0	0	0	0
ENSMUSG00000111995	Gm48697	predicted gene, 48697 [Source:MGI Symbol;Acc:MGI:6098331]	0	1	1	1	0	0	0	0
ENSMUSG00000071665	Foxr2	forkhead box R2 [Source:MGI Symbol;Acc:MGI:3511682]	0	0	0	0	0	0	0	0
ENSMUSG00000112762	4930459C07Rik	RIKEN cDNA 4930459C07 gene [Source:MGI Symbol;Acc:MGI:1922131]	2	0	0	0	0	0	0	7
ENSMUSG00000112032	Gm48036	predicted gene, 48036 [Source:MGI Symbol;Acc:MGI:6097351]	0	0	0	1	0	0	0	0
ENSMUSG00000006529	Itih1	inter-alpha trypsin inhibitor, heavy chain 1 [Source:MGI Symbol;Acc:MGI:96618]	0	0	0	0	2	1	4	4
ENSMUSG00000111883	Gm31182	predicted gene, 31182 [Source:MGI Symbol;Acc:MGI:5590341]	0	0	0	0	6	0	0	1
ENSMUSG00000091410	Gm17150	predicted gene 17150 [Source:MGI Symbol;Acc:MGI:4937977]	0	0	0	0	0	7	0	0
ENSMUSG00000111050	Gm47877	predicted gene, 47877 [Source:MGI Symbol;Acc:MGI:6097101]	0	0	0	0	0	7	0	0
ENSMUSG00000029866	Kel	Kell blood group [Source:MGI Symbol;Acc:MGI:1346053]	0	0	1	1	5	1	0	1
ENSMUSG00000038805	Six3	sine oculis-related homeobox 3 [Source:MGI Symbol;Acc:MGI:102764]	0	1	0	0	2	3	0	7
ENSMUSG00000096525	Gm2663	predicted gene 2663 [Source:MGI Symbol;Acc:MGI:3780832]	0	1	2	1	3	3	1	0
ENSMUSG00000031927	1700012B09Rik	RIKEN cDNA 1700012B09 gene [Source:MGI Symbol;Acc:MGI:1916575]	0	1	0	1	0	1	2	3
ENSMUSG00000091656	Vmn2r106	vomeronasal 2, receptor 106 [Source:MGI Symbol;Acc:MGI:3647787]	0	0	1	0	0	0	5	2
ENSMUSG00000102483	Catspere1	cation channel sperm associated auxiliary subunit epsilon 1 [Source:MGI Symbol;Acc:MGI:3647531]	2	0	0	0	0	7	0	0
ENSMUSG00000116525	Gm30371	predicted gene, 30371 [Source:MGI Symbol;Acc:MGI:5589530]	0	0	0	2	0	0	5	2
ENSMUSG00000026835	Fcnb	ficolin B [Source:MGI Symbol;Acc:MGI:1341158]	7	0	1	0	0	1	0	0
ENSMUSG00000036647	Olfr6	olfactory receptor 6 [Source:MGI Symbol;Acc:MGI:104713]	0	0	0	1	2	4	1	0
ENSMUSG00000115744	Vmn1r80	vomeronasal 1 receptor 80 [Source:MGI Symbol;Acc:MGI:2159642]	0	0	0	1	3	1	2	0
ENSMUSG00000112309	Gm48353	predicted gene, 48353 [Source:MGI Symbol;Acc:MGI:6097818]	0	0	0	0	5	0	1	1
ENSMUSG00000117148	Vmn1r229	vomeronasal 1 receptor 229 [Source:NCBI gene;Acc:171224]	0	1	0	0	3	6	0	2
ENSMUSG00000019232	Etnppl	ethanolamine phosphate phospholyase [Source:MGI Symbol;Acc:MGI:1919010]	0	0	0	0	0	1	4	2
ENSMUSG00000103403	Gm37931	predicted gene, 37931 [Source:MGI Symbol;Acc:MGI:5611159]	1	1	0	4	0	0	0	0
ENSMUSG00000109080	Gm38944	predicted gene, 38944 [Source:MGI Symbol;Acc:MGI:5621829]	0	0	0	0	2	6	0	0
ENSMUSG00000068014	Gm14648	predicted gene 14648 [Source:MGI Symbol;Acc:MGI:3705508]	2	1	1	2	0	0	1	3
ENSMUSG00000042631	Xkr7	X-linked Kx blood group related 7 [Source:MGI Symbol;Acc:MGI:3526711]	0	0	0	0	0	0	0	0
ENSMUSG00000086555	Gm13446	predicted gene 13446 [Source:MGI Symbol;Acc:MGI:3649869]	0	0	1	0	0	0	1	1
ENSMUSG00000111462	Gm49317	predicted gene, 49317 [Source:MGI Symbol;Acc:MGI:6121493]	0	0	0	0	0	0	0	0
ENSMUSG00000111962	Gm20110	predicted gene, 20110 [Source:MGI Symbol;Acc:MGI:5012295]	1	1	0	0	6	3	2	0
ENSMUSG00000107478	Gm45234	predicted gene 45234 [Source:MGI Symbol;Acc:MGI:5753810]	0	0	0	0	0	0	0	0
ENSMUSG00000081642	Gm13532	predicted gene 13532 [Source:MGI Symbol;Acc:MGI:3651645]	1	0	0	0	3	3	0	1
ENSMUSG00000039059	Hrh3	histamine receptor H3 [Source:MGI Symbol;Acc:MGI:2139279]	0	0	0	0	0	0	0	0
ENSMUSG00000087059	Gm12339	predicted gene 12339 [Source:MGI Symbol;Acc:MGI:3650628]	0	0	0	0	3	3	1	0
ENSMUSG00000113813	Gm29968	predicted gene, 29968 [Source:MGI Symbol;Acc:MGI:5589127]	1	3	0	2	5	0	1	1
ENSMUSG00000003657	Calb2	calbindin 2 [Source:MGI Symbol;Acc:MGI:101914]	8	1	0	0	0	0	0	2
ENSMUSG00000115358	Gm49138	predicted gene, 49138 [Source:MGI Symbol;Acc:MGI:6118550]	0	1	0	0	0	6	1	0
ENSMUSG00000102750	Gm37058	predicted gene, 37058 [Source:MGI Symbol;Acc:MGI:5610286]	0	6	1	1	2	0	0	0
ENSMUSG00000070552	Mrgprx1	MAS-related GPR, member X1 [Source:MGI Symbol;Acc:MGI:3033139]	2	1	2	1	2	0	0	5
ENSMUSG00000091468	Vmn2r82	vomeronasal 2, receptor 82 [Source:MGI Symbol;Acc:MGI:3646522]	0	0	0	1	3	0	4	0
ENSMUSG00000059040	Eno1b	enolase 1B, retrotransposed [Source:MGI Symbol;Acc:MGI:3648653]	31	10	18	13	10	6	8	18
ENSMUSG00000102854	C130023A14Rik	RIKEN cDNA C130023A14 gene [Source:MGI Symbol;Acc:MGI:2442654]	2	7	0	3	0	0	1	0
ENSMUSG00000073371	Gm6594	predicted pseudogene 6594 [Source:MGI Symbol;Acc:MGI:3643873]	0	0	0	0	2	4	0	1
ENSMUSG00000083855	Olfr1175-ps	olfactory receptor 1175, pseudogene [Source:MGI Symbol;Acc:MGI:3031009]	0	0	0	0	0	3	2	5
ENSMUSG00000088445	Gm23557	predicted gene, 23557 [Source:MGI Symbol;Acc:MGI:5453334]	7	2	0	0	0	0	0	0
ENSMUSG00000097695	Gm26905	predicted gene, 26905 [Source:MGI Symbol;Acc:MGI:5477399]	1	0	1	1	0	6	1	0
ENSMUSG00000048191	Muc6	mucin 6, gastric [Source:MGI Symbol;Acc:MGI:2663233]	0	0	0	0	3	1	1	1
ENSMUSG00000110486	Gm45877	predicted gene 45877 [Source:MGI Symbol;Acc:MGI:5804992]	1	4	2	4	0	0	0	0
ENSMUSG00000095457	Gm8989	predicted gene 8989 [Source:MGI Symbol;Acc:MGI:3704114]	0	0	0	0	0	0	1	2
ENSMUSG00000092111	Vmn2r113	vomeronasal 2, receptor 113 [Source:MGI Symbol;Acc:MGI:3648972]	0	3	0	2	2	4	0	1
ENSMUSG00000102651	Gm37080	predicted gene, 37080 [Source:MGI Symbol;Acc:MGI:5610308]	0	0	0	2	5	0	0	2
ENSMUSG00000109171	Gm5735	predicted gene 5735 [Source:MGI Symbol;Acc:MGI:3645951]	0	0	0	0	0	0	1	0
ENSMUSG00000082499	Gm13615	predicted gene 13615 [Source:MGI Symbol;Acc:MGI:3650493]	0	0	0	1	3	1	1	1
ENSMUSG00000108236	0610033M10Rik	RIKEN cDNA 0610033M10 gene [Source:MGI Symbol;Acc:MGI:1921343]	0	0	0	0	0	0	0	0
ENSMUSG00000029368	Alb	albumin [Source:MGI Symbol;Acc:MGI:87991]	4	8	3	8	10	161	18	11
ENSMUSG00000054905	Stfa3	stefin A3 [Source:MGI Symbol;Acc:MGI:106196]	1	1	0	2	2	3	2	0
ENSMUSG00000113411	Gm48643	predicted gene, 48643 [Source:MGI Symbol;Acc:MGI:6098250]	0	0	0	0	0	0	4	3
ENSMUSG00000105769	Gm43351	predicted gene 43351 [Source:MGI Symbol;Acc:MGI:5663488]	1	2	5	0	0	0	0	0
ENSMUSG00000060404	Olfr1369-ps1	olfactory receptor 1369, pseudogene 1 [Source:MGI Symbol;Acc:MGI:3031203]	4	2	0	0	5	0	0	2
ENSMUSG00000104811	Gm33093	predicted gene, 33093 [Source:MGI Symbol;Acc:MGI:5592252]	0	1	0	1	3	1	1	1
ENSMUSG00000025219	Fgf8	fibroblast growth factor 8 [Source:MGI Symbol;Acc:MGI:99604]	3	1	1	0	0	0	0	0
ENSMUSG00000101251	Gm3496	predicted gene 3496 [Source:MGI Symbol;Acc:MGI:3781673]	0	0	0	0	0	0	0	1
ENSMUSG00000097014	Gm26706	predicted gene, 26706 [Source:MGI Symbol;Acc:MGI:5477200]	0	0	0	0	3	0	0	2
ENSMUSG00000097240	Gm26614	predicted gene, 26614 [Source:MGI Symbol;Acc:MGI:5477108]	3	0	4	3	0	0	0	0
ENSMUSG00000110534	Gm45708	predicted gene 45708 [Source:MGI Symbol;Acc:MGI:5804823]	0	0	0	0	0	0	2	0
ENSMUSG00000114104	Gm47585	predicted gene, 47585 [Source:MGI Symbol;Acc:MGI:6096625]	2	0	2	1	3	7	0	1
ENSMUSG00000115554	Gm19111	predicted gene, 19111 [Source:MGI Symbol;Acc:MGI:5011296]	1	2	1	0	3	7	0	1
ENSMUSG00000054013	Tmem179	transmembrane protein 179 [Source:MGI Symbol;Acc:MGI:2144891]	0	0	0	0	0	0	0	0
ENSMUSG00000109506	Gm44724	predicted gene 44724 [Source:MGI Symbol;Acc:MGI:5753300]	0	0	0	0	0	4	2	0
ENSMUSG00000116645	Gm49584	predicted gene, 49584 [Source:MGI Symbol;Acc:MGI:6214984]	0	2	2	0	0	0	0	0
ENSMUSG00000056910	Vmn2r107	vomeronasal 2, receptor 107 [Source:MGI Symbol;Acc:MGI:1316664]	0	0	1	0	0	4	2	0
ENSMUSG00000097300	Gm26835	predicted gene, 26835 [Source:MGI Symbol;Acc:MGI:5477329]	0	0	0	0	0	1	4	0
ENSMUSG00000100666	1700007F19Rik	RIKEN cDNA 1700007F19 gene [Source:MGI Symbol;Acc:MGI:1915100]	0	0	0	1	0	4	2	0
ENSMUSG00000111474	Gm32926	predicted gene, 32926 [Source:MGI Symbol;Acc:MGI:5592085]	0	0	0	0	3	3	0	1
ENSMUSG00000092216	Gm19345	predicted gene, 19345 [Source:MGI Symbol;Acc:MGI:5011530]	0	0	1	0	0	0	0	0
ENSMUSG00000117167	CT030665.1	ribosomal protein L27 (Rpl27) pseudogene	1	0	0	2	2	1	4	0
ENSMUSG00000056487	Mettl7a2	methyltransferase like 7A2 [Source:MGI Symbol;Acc:MGI:3026615]	0	0	0	0	0	6	0	1
ENSMUSG00000083344	Gm7363	predicted gene 7363 [Source:MGI Symbol;Acc:MGI:3646407]	2	0	1	0	2	7	2	0
ENSMUSG00000099311	Mir6244	microRNA 6244 [Source:MGI Symbol;Acc:MGI:5530750]	0	0	0	0	0	6	0	1
ENSMUSG00000064624	Gm22305	predicted gene, 22305 [Source:MGI Symbol;Acc:MGI:5452082]	0	0	0	0	0	0	0	0
ENSMUSG00000099181	Mir6905	microRNA 6905 [Source:MGI Symbol;Acc:MGI:5531261]	0	1	0	0	5	0	2	3
ENSMUSG00000110843	Gm35552	predicted gene, 35552 [Source:MGI Symbol;Acc:MGI:5594711]	0	0	0	1	5	0	2	3
ENSMUSG00000117341	AC134446.1	novel transcript	3	0	0	0	0	6	0	1
ENSMUSG00000110411	Gm45457	predicted gene 45457 [Source:MGI Symbol;Acc:MGI:5791293]	0	1	1	0	0	0	0	0
ENSMUSG00000112664	Gm48076	predicted gene, 48076 [Source:MGI Symbol;Acc:MGI:6097411]	2	0	1	3	0	0	0	0
ENSMUSG00000104906	Gm43005	predicted gene 43005 [Source:MGI Symbol;Acc:MGI:5663142]	1	0	0	0	0	0	2	4
ENSMUSG00000086372	Gm16246	predicted gene 16246 [Source:MGI Symbol;Acc:MGI:3826570]	0	0	0	0	2	3	1	1
ENSMUSG00000024553	Galr1	galanin receptor 1 [Source:MGI Symbol;Acc:MGI:1096364]	4	4	0	0	0	1	1	0
ENSMUSG00000058354	Krt6a	keratin 6A [Source:MGI Symbol;Acc:MGI:1100845]	2	0	0	2	0	0	0	0
ENSMUSG00000085940	4930405D11Rik	RIKEN cDNA 4930405D11 gene [Source:MGI Symbol;Acc:MGI:1921172]	0	0	1	2	3	0	2	1
ENSMUSG00000092250	Gm20467	predicted gene 20467 [Source:MGI Symbol;Acc:MGI:5141932]	0	0	0	0	0	0	0	0
ENSMUSG00000111803	Gm47564	predicted gene, 47564 [Source:MGI Symbol;Acc:MGI:6096588]	0	0	1	2	2	3	1	1
ENSMUSG00000086924	Gm11766	predicted gene 11766 [Source:MGI Symbol;Acc:MGI:3650673]	1	4	0	1	0	0	0	0
ENSMUSG00000075161	Olfr1109	olfactory receptor 1109 [Source:MGI Symbol;Acc:MGI:3030943]	0	0	0	1	0	1	0	5
ENSMUSG00000038094	Atp13a4	ATPase type 13A4 [Source:MGI Symbol;Acc:MGI:1924456]	1	2	0	0	0	1	0	5
ENSMUSG00000109625	3110080E11Rik	RIKEN cDNA 3110080E11 gene [Source:MGI Symbol;Acc:MGI:1920469]	0	3	1	2	0	1	0	2
ENSMUSG00000077659	Gm23323	predicted gene, 23323 [Source:MGI Symbol;Acc:MGI:5453100]	0	0	3	1	3	1	0	2
ENSMUSG00000110602	Olfr886-ps1	olfactory receptor 886, pseudogene 1 [Source:MGI Symbol;Acc:MGI:3030720]	0	0	1	0	3	1	0	2
ENSMUSG00000020651	Slc26a4	solute carrier family 26, member 4 [Source:MGI Symbol;Acc:MGI:1346029]	1	0	0	3	6	1	1	2
ENSMUSG00000075605	Slurp2	secreted Ly6/Plaur domain containing 2 [Source:MGI Symbol;Acc:MGI:1916712]	0	2	1	0	0	6	0	5
ENSMUSG00000113574	Gm48037	predicted gene, 48037 [Source:MGI Symbol;Acc:MGI:6097353]	0	0	0	0	2	0	5	0
ENSMUSG00000026272	Agxt	alanine-glyoxylate aminotransferase [Source:MGI Symbol;Acc:MGI:1329033]	2	0	0	0	2	0	5	0
ENSMUSG00000047990	C2cd4a	C2 calcium-dependent domain containing 4A [Source:MGI Symbol;Acc:MGI:3645763]	0	1	0	0	2	0	5	0
ENSMUSG00000111737	Gm47248	predicted gene, 47248 [Source:MGI Symbol;Acc:MGI:6096073]	2	0	1	4	0	0	1	0
ENSMUSG00000092130	D030025P21Rik	RIKEN cDNA D030025P21 gene [Source:MGI Symbol;Acc:MGI:3698049]	0	1	0	7	0	0	1	1
ENSMUSG00000070421	Olfr658	olfactory receptor 658 [Source:MGI Symbol;Acc:MGI:3030492]	2	1	1	0	0	0	1	0
ENSMUSG00000078300	Gm2606	predicted pseudogene 2606 [Source:MGI Symbol;Acc:MGI:3780774]	0	0	0	2	0	0	0	0
ENSMUSG00000071452	Gm11397	predicted gene 11397 [Source:MGI Symbol;Acc:MGI:3709608]	0	0	0	1	0	4	1	1
ENSMUSG00000105503	Gm42982	predicted gene 42982 [Source:MGI Symbol;Acc:MGI:5663119]	0	0	0	0	2	0	0	5
ENSMUSG00000108731	Api5-ps	apoptosis inhibitor 5, pseudogene [Source:MGI Symbol;Acc:MGI:5010230]	0	1	0	1	0	4	1	1
ENSMUSG00000084085	Gm16140	predicted gene 16140 [Source:MGI Symbol;Acc:MGI:3802123]	1	3	1	2	0	0	1	3
ENSMUSG00000108827	Olfr1310	olfactory receptor 1310 [Source:MGI Symbol;Acc:MGI:3031144]	1	2	0	0	0	0	1	5
ENSMUSG00000115711	Gm41336	predicted gene, 41336 [Source:MGI Symbol;Acc:MGI:5624221]	0	1	0	0	2	3	0	2
ENSMUSG00000030994	D7Ertd443e	DNA segment, Chr 7, ERATO Doi 443, expressed [Source:MGI Symbol;Acc:MGI:1196431]	3	0	0	2	0	1	5	4
ENSMUSG00000103393	Gm38304	predicted gene, 38304 [Source:MGI Symbol;Acc:MGI:5611532]	0	2	0	0	3	0	1	2
ENSMUSG00000111625	Gm48097	predicted gene, 48097 [Source:MGI Symbol;Acc:MGI:6097445]	1	0	1	0	3	0	1	2
ENSMUSG00000105062	Gm43113	predicted gene 43113 [Source:MGI Symbol;Acc:MGI:5663250]	0	7	0	1	0	0	1	0
ENSMUSG00000082969	Gm12630	predicted gene 12630 [Source:MGI Symbol;Acc:MGI:3650968]	2	5	1	2	0	0	0	0
ENSMUSG00000101281	Gm8449	predicted gene 8449 [Source:MGI Symbol;Acc:MGI:3647960]	0	0	0	0	5	4	0	1
ENSMUSG00000080862	Gm14523	predicted gene 14523 [Source:MGI Symbol;Acc:MGI:3710228]	1	0	0	0	0	1	5	0
ENSMUSG00000115509	Gm49012	predicted gene, 49012 [Source:MGI Symbol;Acc:MGI:6118370]	0	0	0	0	3	1	0	2
ENSMUSG00000098959	Gm27230	predicted gene 27230 [Source:MGI Symbol;Acc:MGI:5521073]	0	0	0	0	6	0	0	0
ENSMUSG00000099272	Mir7093	microRNA 7093 [Source:MGI Symbol;Acc:MGI:5530835]	0	2	0	0	0	0	0	0
ENSMUSG00000113288	Gm47982	predicted gene, 47982 [Source:MGI Symbol;Acc:MGI:6097270]	0	1	0	0	0	0	0	3
ENSMUSG00000094247	Gm23968	predicted gene, 23968 [Source:MGI Symbol;Acc:MGI:5453745]	0	0	0	0	0	3	2	1
ENSMUSG00000105479	Gm43132	predicted gene 43132 [Source:MGI Symbol;Acc:MGI:5663269]	0	0	1	0	0	3	2	1
ENSMUSG00000106851	4930421C12Rik	RIKEN cDNA 4930421C12 gene [Source:MGI Symbol;Acc:MGI:1926038]	0	1	0	0	0	3	2	1
ENSMUSG00000027048	Abcb11	ATP-binding cassette, sub-family B (MDR/TAP), member 11 [Source:MGI Symbol;Acc:MGI:1351619]	1	2	2	2	0	6	0	0
ENSMUSG00000020332	Meikin	meiotic kinetochore factor [Source:MGI Symbol;Acc:MGI:1922097]	0	0	0	0	2	0	4	1
ENSMUSG00000046634	Pkd1l1	polycystic kidney disease 1 like 1 [Source:MGI Symbol;Acc:MGI:2156538]	3	0	1	2	0	4	6	0
ENSMUSG00000089343	Gm22667	predicted gene, 22667 [Source:MGI Symbol;Acc:MGI:5452444]	0	0	0	0	2	0	5	0
ENSMUSG00000108887	Olfr1479-ps1	olfactory receptor 1479, pseudogene 1 [Source:MGI Symbol;Acc:MGI:3031313]	0	1	0	0	0	6	0	4
ENSMUSG00000111369	Gm47043	predicted gene, 47043 [Source:MGI Symbol;Acc:MGI:6095746]	0	0	0	0	2	0	5	0
ENSMUSG00000082543	Gm14336	predicted gene 14336 [Source:MGI Symbol;Acc:MGI:3649933]	2	1	1	0	0	4	0	2
ENSMUSG00000090071	Cdk5r2	cyclin-dependent kinase 5, regulatory subunit 2 (p39) [Source:MGI Symbol;Acc:MGI:1330828]	2	3	1	2	0	0	0	1
ENSMUSG00000074868	Gm6478	predicted pseudogene 6478 [Source:MGI Symbol;Acc:MGI:3647766]	3	0	0	0	6	0	0	0
ENSMUSG00000104735	C130075A20Rik	RIKEN cDNA C130075A20 gene [Source:MGI Symbol;Acc:MGI:2443940]	1	1	0	3	2	1	1	2
ENSMUSG00000105508	Gm32921	predicted gene, 32921 [Source:MGI Symbol;Acc:MGI:5592080]	1	0	0	1	6	0	0	0
ENSMUSG00000087659	Gm12606	predicted gene 12606 [Source:MGI Symbol;Acc:MGI:3649222]	0	1	1	1	0	4	0	2
ENSMUSG00000058207	Serpina3k	serine (or cysteine) peptidase inhibitor, clade A, member 3K [Source:MGI Symbol;Acc:MGI:98377]	0	0	0	0	0	4	1	1
ENSMUSG00000096937	Gm10825	predicted gene 10825 [Source:MGI Symbol;Acc:MGI:3704351]	0	0	1	0	0	0	0	2
ENSMUSG00000099899	Gm28784	predicted gene 28784 [Source:MGI Symbol;Acc:MGI:5579490]	0	0	0	0	0	4	0	2
ENSMUSG00000117233	AC154721.1	novel transcript	0	0	0	0	0	4	0	2
ENSMUSG00000117585	AC147227.1	ribosomal protein L7A (Rpl7a) pseudogene	0	1	0	0	6	0	2	1
ENSMUSG00000055818	A230083G16Rik	RIKEN cDNA A230083G16 gene [Source:MGI Symbol;Acc:MGI:3045289]	0	0	0	0	0	0	4	1
ENSMUSG00000078672	Mup20	major urinary protein 20 [Source:MGI Symbol;Acc:MGI:3651981]	1	0	0	0	0	4	1	4
ENSMUSG00000102620	Gm37675	predicted gene, 37675 [Source:MGI Symbol;Acc:MGI:5610903]	0	0	1	4	3	0	0	3
ENSMUSG00000112295	Gm47017	predicted gene, 47017 [Source:MGI Symbol;Acc:MGI:6095701]	1	2	0	0	0	0	6	0
ENSMUSG00000116974	Gm49761	predicted gene, 49761 [Source:MGI Symbol;Acc:MGI:6215266]	0	0	0	0	2	3	0	2
ENSMUSG00000052234	Epx	eosinophil peroxidase [Source:MGI Symbol;Acc:MGI:107569]	0	0	0	0	3	0	0	3
ENSMUSG00000074108	Rpl10-ps2	ribosomal protein L10, pseudogene 2 [Source:MGI Symbol;Acc:MGI:3648679]	0	0	0	0	3	0	1	2
ENSMUSG00000099352	Gm28920	predicted gene 28920 [Source:MGI Symbol;Acc:MGI:5579626]	0	0	0	0	0	0	6	0
ENSMUSG00000094113	5430401F13Rik	RIKEN cDNA 5430401F13 gene [Source:MGI Symbol;Acc:MGI:1918642]	0	0	0	0	5	1	0	0
ENSMUSG00000103241	Gm38089	predicted gene, 38089 [Source:MGI Symbol;Acc:MGI:5611317]	0	0	0	1	0	1	4	1
ENSMUSG00000104694	Gm43797	predicted gene 43797 [Source:MGI Symbol;Acc:MGI:5663934]	0	2	2	0	0	0	0	0
ENSMUSG00000105688	4930437M23Rik	RIKEN cDNA 4930437M23 gene [Source:MGI Symbol;Acc:MGI:1921226]	0	0	0	0	5	1	0	0
ENSMUSG00000107902	Gm32592	predicted gene, 32592 [Source:MGI Symbol;Acc:MGI:5591751]	0	0	0	0	5	1	0	0
ENSMUSG00000041735	Gm13178	predicted gene 13178 [Source:MGI Symbol;Acc:MGI:3650721]	8	0	0	0	0	0	0	0
ENSMUSG00000053765	Oas1f	2'-5' oligoadenylate synthetase 1F [Source:MGI Symbol;Acc:MGI:2180855]	8	0	0	0	0	0	0	0
ENSMUSG00000057444	Olfr915	olfactory receptor 915 [Source:MGI Symbol;Acc:MGI:3030749]	2	0	1	1	0	0	0	1
ENSMUSG00000065557	Mirlet7c-1	microRNA let7c-1 [Source:MGI Symbol;Acc:MGI:2676795]	0	4	1	0	3	0	5	2
ENSMUSG00000029184	Olfr109	olfactory receptor 109 [Source:MGI Symbol;Acc:MGI:2177492]	0	0	0	0	0	1	5	0
ENSMUSG00000074508	Gm10706	predicted gene 10706 [Source:MGI Symbol;Acc:MGI:3642794]	0	0	0	0	0	1	5	0
ENSMUSG00000077696	n-R5s172	nuclear encoded rRNA 5S 172 [Source:MGI Symbol;Acc:MGI:4422037]	0	0	1	0	0	3	0	1
ENSMUSG00000109176	Zfp264	zinc finger protein 264 [Source:MGI Symbol;Acc:MGI:2151059]	0	0	0	0	0	1	4	1
ENSMUSG00000109782	Gm45728	predicted gene 45728 [Source:MGI Symbol;Acc:MGI:5804843]	2	3	1	2	0	0	0	0
ENSMUSG00000089997	1810020O05Rik	Riken cDNA 1810020O05 gene [Source:MGI Symbol;Acc:MGI:3586838]	3	3	0	0	0	0	0	0
ENSMUSG00000059343	Aldoart1	aldolase 1 A, retrogene 1 [Source:MGI Symbol;Acc:MGI:2447811]	1	0	1	0	0	3	1	2
ENSMUSG00000063446	Plppr1	phospholipid phosphatase related 1 [Source:MGI Symbol;Acc:MGI:2445015]	0	0	1	4	0	3	1	2
ENSMUSG00000053268	Dspp	dentin sialophosphoprotein [Source:MGI Symbol;Acc:MGI:109172]	0	0	0	0	6	0	0	0
ENSMUSG00000106933	Gm43621	predicted gene 43621 [Source:MGI Symbol;Acc:MGI:5663758]	0	0	3	0	0	0	0	0
ENSMUSG00000005232	G6pc2	glucose-6-phosphatase, catalytic, 2 [Source:MGI Symbol;Acc:MGI:1277193]	2	1	2	2	0	0	0	0
ENSMUSG00000052143	Gm9869	predicted gene 9869 [Source:MGI Symbol;Acc:MGI:3642719]	0	0	1	1	0	0	0	0
ENSMUSG00000083728	Gm13854	predicted gene 13854 [Source:MGI Symbol;Acc:MGI:3651023]	0	0	0	1	5	1	0	0
ENSMUSG00000098711	Gm28030	predicted gene, 28030 [Source:MGI Symbol;Acc:MGI:5531412]	0	0	0	1	0	3	1	2
ENSMUSG00000078815	Cacng6	calcium channel, voltage-dependent, gamma subunit 6 [Source:MGI Symbol;Acc:MGI:1859168]	1	0	3	0	0	0	0	0
ENSMUSG00000082099	Gm12013	predicted gene 12013 [Source:MGI Symbol;Acc:MGI:3651371]	0	0	0	0	2	0	4	1
ENSMUSG00000042554	Zp3r	zona pellucida 3 receptor [Source:MGI Symbol;Acc:MGI:104965]	0	0	3	0	0	0	0	0
ENSMUSG00000056706	Krtap7-1	keratin associated protein 7-1 [Source:MGI Symbol;Acc:MGI:1918613]	7	1	0	0	0	0	0	0
ENSMUSG00000085414	Sspnos	sarcospan, opposite strand [Source:MGI Symbol;Acc:MGI:3783145]	0	0	0	0	0	3	1	2
ENSMUSG00000112963	Gm6093	predicted gene 6093 [Source:MGI Symbol;Acc:MGI:3648840]	3	0	0	0	0	0	0	0
ENSMUSG00000097083	D930019O06Rik	RIKEN cDNA D930019O06 [Source:MGI Symbol;Acc:MGI:3043219]	0	0	0	0	0	4	0	5
ENSMUSG00000045391	1700120B22Rik	RIKEN cDNA 1700120B22 gene [Source:MGI Symbol;Acc:MGI:3604190]	0	0	0	0	2	1	1	2
ENSMUSG00000057068	Fam47e	family with sequence similarity 47, member E [Source:MGI Symbol;Acc:MGI:2686227]	0	0	1	3	0	0	1	1
ENSMUSG00000024650	Slc22a6	solute carrier family 22 (organic anion transporter), member 6 [Source:MGI Symbol;Acc:MGI:892001]	0	0	0	0	0	0	0	6
ENSMUSG00000087532	Gm15938	predicted gene 15938 [Source:MGI Symbol;Acc:MGI:3801775]	2	0	0	0	0	0	0	0
ENSMUSG00000082978	Rpsa-ps11	ribosomal protein SA, pseudogene 11 [Source:MGI Symbol;Acc:MGI:3649246]	0	1	2	4	3	0	0	0
ENSMUSG00000107922	Gm44285	predicted gene, 44285 [Source:MGI Symbol;Acc:MGI:5690677]	0	0	1	0	2	8	0	0
ENSMUSG00000111774	Gm38398	predicted gene, 38398 [Source:MGI Symbol;Acc:MGI:5618692]	0	0	0	4	6	0	4	0
ENSMUSG00000054568	Usp17la	ubiquitin specific peptidase 17-like A [Source:MGI Symbol;Acc:MGI:107699]	0	0	0	0	2	1	0	3
ENSMUSG00000064310	Zpld1	zona pellucida like domain containing 1 [Source:MGI Symbol;Acc:MGI:2443415]	0	0	0	0	2	1	0	3
ENSMUSG00000091400	Gm6356	predicted gene 6356 [Source:MGI Symbol;Acc:MGI:3646390]	0	0	0	0	2	1	0	3
ENSMUSG00000105641	Gm5853	predicted gene 5853 [Source:MGI Symbol;Acc:MGI:3648707]	3	0	1	1	0	0	0	0
ENSMUSG00000116868	Gm29721	predicted gene, 29721 [Source:MGI Symbol;Acc:MGI:5588880]	0	0	2	0	0	0	0	0
ENSMUSG00000095437	Gm23606	predicted gene, 23606 [Source:MGI Symbol;Acc:MGI:5453383]	1	0	0	0	3	0	0	6
ENSMUSG00000114963	Gm29010	predicted gene 29010 [Source:MGI Symbol;Acc:MGI:5579716]	0	0	1	2	0	0	0	0
ENSMUSG00000097185	Gm26596	predicted gene, 26596 [Source:MGI Symbol;Acc:MGI:5477090]	1	0	0	2	0	0	0	0
ENSMUSG00000079295	Klrb1-ps1	killer cell lectin-like receptor subfamily B member 1, pseudogene 1 [Source:MGI Symbol;Acc:MGI:3624540]	1	0	1	0	2	8	0	0
ENSMUSG00000110738	Gm47092	predicted gene, 47092 [Source:MGI Symbol;Acc:MGI:6095822]	0	1	0	0	0	0	0	0
ENSMUSG00000097507	Gm26538	predicted gene, 26538 [Source:MGI Symbol;Acc:MGI:5477032]	0	2	3	1	0	3	0	1
ENSMUSG00000117315	AC154218.2	novel transcript	0	0	2	0	0	0	5	1
ENSMUSG00000030075	Cntn3	contactin 3 [Source:MGI Symbol;Acc:MGI:99534]	0	0	1	0	3	1	4	1
ENSMUSG00000097366	Gm8177	predicted gene 8177 [Source:MGI Symbol;Acc:MGI:3805962]	0	0	0	0	5	0	1	0
ENSMUSG00000113407	Gm47437	predicted gene, 47437 [Source:MGI Symbol;Acc:MGI:6096389]	0	0	0	0	5	0	1	0
ENSMUSG00000009214	Mymk	myomaker, myoblast fusion factor [Source:MGI Symbol;Acc:MGI:1913389]	0	1	0	4	0	0	0	0
ENSMUSG00000104109	Gm30292	predicted gene, 30292 [Source:MGI Symbol;Acc:MGI:5589451]	1	0	0	0	0	0	0	0
ENSMUSG00000112655	Gm48511	predicted gene, 48511 [Source:MGI Symbol;Acc:MGI:6098044]	5	2	0	1	0	0	0	1
ENSMUSG00000088400	Gm25889	predicted gene, 25889 [Source:MGI Symbol;Acc:MGI:5455666]	1	3	1	0	0	0	0	0
ENSMUSG00000096874	Gm10312	predicted gene 10312 [Source:MGI Symbol;Acc:MGI:3642243]	0	0	0	0	0	0	0	0
ENSMUSG00000106779	Gm8579	predicted gene 8579 [Source:MGI Symbol;Acc:MGI:3647057]	0	0	0	0	0	1	0	1
ENSMUSG00000074704	Rad21l	RAD21-like (S. pombe) [Source:MGI Symbol;Acc:MGI:3652039]	0	0	0	0	0	0	6	0
ENSMUSG00000075277	Haglr	Hoxd antisense growth associated long non-coding RNA [Source:MGI Symbol;Acc:MGI:3026978]	1	0	3	4	2	0	0	0
ENSMUSG00000109194	Gm44570	predicted gene 44570 [Source:MGI Symbol;Acc:MGI:5753146]	1	1	2	0	0	0	0	0
ENSMUSG00000113064	Gm40394	predicted gene, 40394 [Source:MGI Symbol;Acc:MGI:5623279]	0	1	0	0	0	0	0	0
ENSMUSG00000049436	Upk1b	uroplakin 1B [Source:MGI Symbol;Acc:MGI:98912]	2	1	0	0	0	0	0	0
ENSMUSG00000112478	Gm47761	predicted gene, 47761 [Source:MGI Symbol;Acc:MGI:6096912]	1	0	1	0	0	0	0	0
ENSMUSG00000117175	AC161258.2	novel transcript	3	0	0	4	0	0	0	0
ENSMUSG00000117508	AC168050.1	novel transcript	0	0	0	1	0	0	0	0
ENSMUSG00000069385	Gm10267	predicted gene 10267 [Source:MGI Symbol;Acc:MGI:3642556]	0	0	0	0	3	3	0	0
ENSMUSG00000085961	Gm15904	predicted gene 15904 [Source:MGI Symbol;Acc:MGI:3801803]	2	1	1	1	0	1	0	0
ENSMUSG00000118245	AC109138.11	novel transcript	0	0	0	0	3	0	0	0
ENSMUSG00000005493	Msh4	mutS homolog 4 [Source:MGI Symbol;Acc:MGI:1860077]	7	0	0	0	0	0	0	0
ENSMUSG00000102142	Gm26930	predicted gene, 26930 [Source:MGI Symbol;Acc:MGI:5504045]	0	0	0	0	0	0	0	0
ENSMUSG00000114598	D130062J10Rik	RIKEN cDNA D130062J10 gene [Source:MGI Symbol;Acc:MGI:2441949]	0	0	1	1	0	0	0	0
ENSMUSG00000117743	AC129188.1	novel transcript, antisense to Spindoc	0	0	0	0	0	3	1	2
ENSMUSG00000091227	Gm3755	predicted gene 3755 [Source:MGI Symbol;Acc:MGI:3781930]	0	0	0	0	2	0	2	2
ENSMUSG00000104631	Gm43774	predicted gene 43774 [Source:MGI Symbol;Acc:MGI:5663911]	2	4	1	2	0	0	0	0
ENSMUSG00000115514	Gm49009	predicted gene, 49009 [Source:MGI Symbol;Acc:MGI:6118366]	0	0	0	0	2	1	0	3
ENSMUSG00000079871	Gm4984	predicted pseudogene 4984 [Source:MGI Symbol;Acc:MGI:3644533]	0	1	1	0	3	3	0	0
ENSMUSG00000068806	Olfr1259	olfactory receptor 1259 [Source:MGI Symbol;Acc:MGI:3031093]	0	2	0	2	5	0	1	0
ENSMUSG00000029754	Dlx6	distal-less homeobox 6 [Source:MGI Symbol;Acc:MGI:101927]	0	0	1	0	0	3	0	3
ENSMUSG00000105441	Gm8041	predicted gene 8041 [Source:MGI Symbol;Acc:MGI:3647081]	0	0	1	0	0	7	0	2
ENSMUSG00000097448	Platr22	pluripotency associated transcript 22 [Source:MGI Symbol;Acc:MGI:4439804]	0	0	1	1	2	0	5	3
ENSMUSG00000096520	Gm3376	predicted gene 3376 [Source:MGI Symbol;Acc:MGI:3781554]	0	0	0	0	0	3	0	3
ENSMUSG00000104763	9830132P13Rik	RIKEN cDNA 9830132P13 gene [Source:MGI Symbol;Acc:MGI:5439414]	0	1	1	0	6	0	2	1
ENSMUSG00000107911	Gm7565	predicted gene 7565 [Source:MGI Symbol;Acc:MGI:3645254]	0	2	1	2	0	1	1	3
ENSMUSG00000086602	Gm15609	predicted gene 15609 [Source:MGI Symbol;Acc:MGI:3783055]	3	1	1	1	0	0	0	0
ENSMUSG00000086719	Gm16275	predicted gene 16275 [Source:MGI Symbol;Acc:MGI:3826597]	0	1	0	1	5	0	1	0
ENSMUSG00000076747	Tcrg-V5	T cell receptor gamma, variable 5 [Source:MGI Symbol;Acc:MGI:98635]	3	1	1	0	3	3	0	0
ENSMUSG00000075286	Gm1968	predicted gene 1968 [Source:MGI Symbol;Acc:MGI:3584525]	1	4	1	0	0	8	1	0
ENSMUSG00000105729	5330425B07Rik	RIKEN cDNA 5330425B07 gene [Source:MGI Symbol;Acc:MGI:1924313]	0	3	1	6	2	1	1	0
ENSMUSG00000106304	Gm42518	predicted gene 42518 [Source:MGI Symbol;Acc:MGI:5662655]	3	1	0	0	0	0	0	0
ENSMUSG00000117478	AC103939.1	novel transcript	0	0	0	0	0	0	0	0
ENSMUSG00000068231	Vmn1r43	vomeronasal 1 receptor 43 [Source:MGI Symbol;Acc:MGI:2148510]	0	0	0	0	2	4	0	0
ENSMUSG00000107836	Gm5315	predicted gene 5315 [Source:MGI Symbol;Acc:MGI:3643497]	0	0	0	0	2	4	0	0
ENSMUSG00000073424	Cyp4f15	cytochrome P450, family 4, subfamily f, polypeptide 15 [Source:MGI Symbol;Acc:MGI:2146921]	0	0	0	1	0	0	1	0
ENSMUSG00000079045	Prox1os	prospero homeobox 1, opposite strand [Source:MGI Symbol;Acc:MGI:4937200]	1	1	0	0	0	0	4	2
ENSMUSG00000082383	Gm9670	predicted gene 9670 [Source:MGI Symbol;Acc:MGI:3780078]	1	2	3	1	0	0	0	0
ENSMUSG00000063998	Vmn1r211	vomeronasal 1 receptor 211 [Source:MGI Symbol;Acc:MGI:2159685]	0	0	0	0	3	1	1	0
ENSMUSG00000081306	Gm15266	predicted gene 15266 [Source:MGI Symbol;Acc:MGI:3705867]	0	1	0	0	2	4	0	0
ENSMUSG00000088378	Gm25184	predicted gene, 25184 [Source:MGI Symbol;Acc:MGI:5454961]	0	0	0	0	0	0	5	1
ENSMUSG00000094807	Gm24975	predicted gene, 24975 [Source:MGI Symbol;Acc:MGI:5454752]	0	0	0	0	3	1	1	0
ENSMUSG00000110926	Gm5917	predicted gene 5917 [Source:MGI Symbol;Acc:MGI:3646334]	0	0	0	0	0	0	5	1
ENSMUSG00000112654	4930455C13Rik	RIKEN cDNA 4930455C13 gene [Source:MGI Symbol;Acc:MGI:1921240]	0	0	0	0	0	0	5	1
ENSMUSG00000061517	Sox21	SRY (sex determining region Y)-box 21 [Source:MGI Symbol;Acc:MGI:2654070]	10	0	0	0	0	0	0	0
ENSMUSG00000065246	Gm22297	predicted gene, 22297 [Source:MGI Symbol;Acc:MGI:5452074]	0	0	0	0	0	0	0	0
ENSMUSG00000085329	2810404F17Rik	RIKEN cDNA 2810404F17 gene [Source:MGI Symbol;Acc:MGI:1917218]	0	0	1	0	0	0	4	2
ENSMUSG00000091834	Gm17177	predicted gene 17177 [Source:MGI Symbol;Acc:MGI:4938004]	0	1	0	0	0	0	0	1
ENSMUSG00000094533	Ighv11-1	immunoglobulin heavy variable 11-1 [Source:MGI Symbol;Acc:MGI:4439535]	2	0	0	10	0	0	0	1
ENSMUSG00000081739	Mdm4-ps	transformed mouse 3T3 cell double minute 4, pseudogene [Source:MGI Symbol;Acc:MGI:2136991]	1	0	0	0	2	0	0	7
ENSMUSG00000113778	Gm40847	predicted gene, 40847 [Source:MGI Symbol;Acc:MGI:5623732]	0	0	0	0	5	0	1	0
ENSMUSG00000025496	Drd4	dopamine receptor D4 [Source:MGI Symbol;Acc:MGI:94926]	1	0	0	0	2	0	0	0
ENSMUSG00000071867	Gm6304	predicted gene 6304 [Source:MGI Symbol;Acc:MGI:3647929]	0	1	0	0	2	4	0	3
ENSMUSG00000087526	Gm15738	predicted gene 15738 [Source:MGI Symbol;Acc:MGI:3783180]	0	0	1	0	3	1	1	0
ENSMUSG00000108152	Gm44152	predicted gene, 44152 [Source:MGI Symbol;Acc:MGI:5690544]	1	2	0	1	0	4	0	5
ENSMUSG00000087489	Gm15656	predicted gene 15656 [Source:MGI Symbol;Acc:MGI:3783099]	0	0	0	0	0	0	4	2
ENSMUSG00000022902	Stfa2	stefin A2 [Source:MGI Symbol;Acc:MGI:106197]	2	0	0	0	5	0	0	1
ENSMUSG00000111466	Gm47504	predicted gene, 47504 [Source:MGI Symbol;Acc:MGI:6096490]	6	0	3	2	0	0	0	0
ENSMUSG00000080966	Gm6263	predicted gene 6263 [Source:MGI Symbol;Acc:MGI:3646097]	1	0	1	0	0	8	0	1
ENSMUSG00000092841	Gm24330	predicted gene, 24330 [Source:MGI Symbol;Acc:MGI:5454107]	0	0	0	0	5	0	1	0
ENSMUSG00000112969	Gm48496	predicted gene, 48496 [Source:MGI Symbol;Acc:MGI:6098022]	0	0	0	0	5	0	1	0
ENSMUSG00000096714	Olfr699	olfactory receptor 699 [Source:MGI Symbol;Acc:MGI:3030533]	0	0	0	0	0	3	0	3
ENSMUSG00000083695	Rnf138rt1	ring finger protein 138, retrogene 1 [Source:MGI Symbol;Acc:MGI:1921514]	0	6	0	1	0	1	0	0
ENSMUSG00000100255	Gm28196	predicted gene 28196 [Source:MGI Symbol;Acc:MGI:5578902]	0	3	3	0	2	0	0	0
ENSMUSG00000103310	Pcdha12	protocadherin alpha 12 [Source:MGI Symbol;Acc:MGI:1298370]	2	0	0	3	3	1	1	0
ENSMUSG00000114023	Gm6474	predicted gene 6474 [Source:MGI Symbol;Acc:MGI:3648182]	1	0	1	5	2	0	0	0
ENSMUSG00000113774	Gm36236	predicted gene, 36236 [Source:MGI Symbol;Acc:MGI:5595395]	0	0	1	0	0	0	0	0
ENSMUSG00000084984	Far1os	fatty acyl CoA reductase 1, opposite strand [Source:MGI Symbol;Acc:MGI:1916545]	0	0	5	1	0	0	0	1
ENSMUSG00000009070	Rsph14	radial spoke head homolog 14 (Chlamydomonas) [Source:MGI Symbol;Acc:MGI:1918486]	2	0	0	1	5	0	0	1
ENSMUSG00000003053	Cyp2c29	cytochrome P450, family 2, subfamily c, polypeptide 29 [Source:MGI Symbol;Acc:MGI:103238]	0	0	0	0	0	6	0	0
ENSMUSG00000051728	Fam243	family with sequence similarity 243 [Source:MGI Symbol;Acc:MGI:1922578]	0	0	0	0	0	6	0	0
ENSMUSG00000080507	Gm22071	predicted gene, 22071 [Source:MGI Symbol;Acc:MGI:5451848]	0	0	0	0	0	6	0	0
ENSMUSG00000081575	Gm12090	predicted gene 12090 [Source:MGI Symbol;Acc:MGI:3650090]	0	0	0	0	0	6	0	0
ENSMUSG00000083462	Gm12501	predicted gene 12501 [Source:MGI Symbol;Acc:MGI:3649307]	0	0	0	0	0	6	0	0
ENSMUSG00000100650	Gm28807	predicted gene 28807 [Source:MGI Symbol;Acc:MGI:5579513]	0	0	0	0	0	6	0	0
ENSMUSG00000104672	Gm43665	predicted gene 43665 [Source:MGI Symbol;Acc:MGI:5663802]	0	0	0	0	0	6	0	0
ENSMUSG00000107029	Gm43123	predicted gene 43123 [Source:MGI Symbol;Acc:MGI:5663260]	0	0	0	0	3	0	2	0
ENSMUSG00000074764	Sel1l2	sel-1 suppressor of lin-12-like 2 (C. elegans) [Source:MGI Symbol;Acc:MGI:2684964]	0	0	1	0	0	6	0	0
ENSMUSG00000054666	Olfr63	olfactory receptor 63 [Source:MGI Symbol;Acc:MGI:1335096]	0	0	0	0	0	6	0	0
ENSMUSG00000094197	Olfr474	olfactory receptor 474 [Source:MGI Symbol;Acc:MGI:3030308]	0	0	0	1	0	6	0	0
ENSMUSG00000095928	Olfr204	olfactory receptor 204 [Source:MGI Symbol;Acc:MGI:3030038]	0	0	0	0	0	6	0	0
ENSMUSG00000100696	Gm8419	predicted gene 8419 [Source:MGI Symbol;Acc:MGI:3645596]	0	0	0	1	0	6	0	0
ENSMUSG00000104150	Gm44573	predicted gene 44573 [Source:MGI Symbol;Acc:MGI:5753149]	0	0	1	0	0	6	0	0
ENSMUSG00000091212	Krtap11-1	keratin associated protein 11-1 [Source:MGI Symbol;Acc:MGI:99447]	7	0	0	0	0	6	0	0
ENSMUSG00000108076	9530086O07Rik	RIKEN cDNA 9530086O07 gene [Source:MGI Symbol;Acc:MGI:1925991]	0	1	1	0	0	6	0	0
ENSMUSG00000115441	Gm34759	predicted gene, 34759 [Source:MGI Symbol;Acc:MGI:5593918]	0	0	0	0	0	1	1	3
ENSMUSG00000086454	Platr14	pluripotency associated transcript 14 [Source:MGI Symbol;Acc:MGI:1922209]	0	1	0	0	0	0	1	4
ENSMUSG00000111979	Gm47522	predicted gene, 47522 [Source:MGI Symbol;Acc:MGI:6096520]	0	1	0	0	0	6	0	0
ENSMUSG00000076871	Trdj2	T cell receptor delta joining 2 [Source:MGI Symbol;Acc:MGI:4887422]	1	0	1	2	0	0	0	0
ENSMUSG00000106894	Gm17130	predicted gene 17130 [Source:MGI Symbol;Acc:MGI:4937957]	0	1	1	2	0	6	0	0
ENSMUSG00000034774	Dsg1c	desmoglein 1 gamma [Source:MGI Symbol;Acc:MGI:2664358]	0	0	0	1	0	0	1	1
ENSMUSG00000049537	Tecrl	trans-2,3-enoyl-CoA reductase-like [Source:MGI Symbol;Acc:MGI:2444966]	2	0	0	0	2	3	1	0
ENSMUSG00000079356	Mettl4-ps1	methyltransferase like 4, pseudogene 1 [Source:MGI Symbol;Acc:MGI:3779337]	0	0	0	0	2	3	1	0
ENSMUSG00000090063	Dlx6os1	distal-less homeobox 6, opposite strand 1 [Source:MGI Symbol;Acc:MGI:2443217]	1	0	1	0	3	0	2	0
ENSMUSG00000096993	Gm26787	predicted gene, 26787 [Source:MGI Symbol;Acc:MGI:5477281]	0	0	0	1	3	0	2	0
ENSMUSG00000109473	B930025P03Rik	RIKEN cDNA B930025P03 gene [Source:MGI Symbol;Acc:MGI:2443166]	2	4	0	0	3	0	2	0
ENSMUSG00000070900	Gm10306	predicted gene 10306 [Source:MGI Symbol;Acc:MGI:3704234]	0	0	0	0	3	1	0	1
ENSMUSG00000103528	Gm31571	predicted gene, 31571 [Source:MGI Symbol;Acc:MGI:5590730]	0	0	0	0	3	1	0	1
ENSMUSG00000106563	Mir6962	microRNA 6962 [Source:MGI Symbol;Acc:MGI:5562745]	0	0	2	4	0	0	0	0
ENSMUSG00000081798	Gm8152	predicted gene 8152 [Source:MGI Symbol;Acc:MGI:3644504]	0	0	0	1	0	0	2	3
ENSMUSG00000111654	Gm47077	predicted gene, 47077 [Source:MGI Symbol;Acc:MGI:6095799]	0	0	3	0	2	3	1	0
ENSMUSG00000040569	Slc26a7	solute carrier family 26, member 7 [Source:MGI Symbol;Acc:MGI:2384791]	28	0	0	0	0	3	0	0
ENSMUSG00000063239	Grm4	glutamate receptor, metabotropic 4 [Source:MGI Symbol;Acc:MGI:1351341]	4	1	0	0	0	0	0	0
ENSMUSG00000091393	5330438I03Rik	RIKEN cDNA 5330438I03 gene [Source:MGI Symbol;Acc:MGI:2685831]	0	0	0	0	5	0	0	1
ENSMUSG00000117948	AC122398.2	high mobility group box 1 (HMGB1) pseudogene	0	0	0	0	5	0	0	1
ENSMUSG00000006218	Fam131c	family with sequence similarity 131, member C [Source:MGI Symbol;Acc:MGI:2685539]	0	1	0	2	0	0	0	0
ENSMUSG00000100505	Gm13283	predicted gene 13283 [Source:MGI Symbol;Acc:MGI:3649573]	2	3	1	2	0	0	0	0
ENSMUSG00000113559	Gm40987	predicted gene, 40987 [Source:MGI Symbol;Acc:MGI:5623872]	0	0	2	1	0	6	2	1
ENSMUSG00000053522	Lgals7	lectin, galactose binding, soluble 7 [Source:MGI Symbol;Acc:MGI:1316742]	113	13	6	6	5	8	0	1
ENSMUSG00000058550	Dppa4	developmental pluripotency associated 4 [Source:MGI Symbol;Acc:MGI:2157525]	0	0	0	0	0	0	2	3
ENSMUSG00000086528	Gm15731	predicted gene 15731 [Source:MGI Symbol;Acc:MGI:3783174]	1	0	1	4	2	3	1	0
ENSMUSG00000013091	Tmem190	transmembrane protein 190 [Source:MGI Symbol;Acc:MGI:1925302]	1	0	0	0	3	4	1	0
ENSMUSG00000036211	Hist1h1t	histone cluster 1, H1t [Source:MGI Symbol;Acc:MGI:1888530]	1	0	0	0	3	4	1	0
ENSMUSG00000117853	Vmn1r88	vomeronasal 1 receptor, 88 [Source:NCBI gene;Acc:100312474]	0	0	0	0	2	4	0	0
ENSMUSG00000051805	A530095I07Rik	RIKEN cDNA A530095I07 gene [Source:MGI Symbol;Acc:MGI:2685376]	0	0	0	0	3	1	1	0
ENSMUSG00000065610	Mir29a	microRNA 29a [Source:MGI Symbol;Acc:MGI:2676904]	0	1	1	1	0	0	0	0
ENSMUSG00000073781	Gm6471	predicted gene 6471 [Source:MGI Symbol;Acc:MGI:3648397]	0	0	0	0	5	0	0	1
ENSMUSG00000083268	Gm11511	predicted gene 11511 [Source:MGI Symbol;Acc:MGI:3649770]	1	3	1	2	0	0	0	0
ENSMUSG00000082097	Gm14039	predicted gene 14039 [Source:MGI Symbol;Acc:MGI:3651083]	0	3	1	0	3	1	0	1
ENSMUSG00000091825	Gm5778	predicted gene 5778 [Source:MGI Symbol;Acc:MGI:3646275]	4	0	1	0	0	0	1	0
ENSMUSG00000104111	Gm37294	predicted gene, 37294 [Source:MGI Symbol;Acc:MGI:5610522]	3	3	1	0	0	3	0	0
ENSMUSG00000112749	Gm48428	predicted gene, 48428 [Source:MGI Symbol;Acc:MGI:6097928]	0	0	1	0	2	7	0	0
ENSMUSG00000020490	Btnl10	butyrophilin-like 10 [Source:MGI Symbol;Acc:MGI:2182073]	0	4	0	3	6	3	0	0
ENSMUSG00000074885	Gm10782	predicted gene 10782 [Source:MGI Symbol;Acc:MGI:3642506]	0	0	0	0	0	4	1	0
ENSMUSG00000094970	Olfr943	olfactory receptor 943 [Source:MGI Symbol;Acc:MGI:3030777]	0	0	0	0	0	4	1	0
ENSMUSG00000109801	Olfr1316	olfactory receptor 1316 [Source:MGI Symbol;Acc:MGI:3031150]	0	0	0	0	0	4	1	0
ENSMUSG00000099543	Gm29322	predicted gene 29322 [Source:MGI Symbol;Acc:MGI:5580028]	1	0	0	0	0	0	0	0
ENSMUSG00000101026	D730001G18Rik	RIKEN cDNA D730001G18 gene [Source:MGI Symbol;Acc:MGI:1925975]	0	1	1	0	0	0	0	0
ENSMUSG00000041567	Serpina12	serine (or cysteine) peptidase inhibitor, clade A (alpha-1 antiproteinase, antitrypsin), member 12 [Source:MGI Symbol;Acc:MGI:1915304]	0	0	0	4	2	1	0	2
ENSMUSG00000105063	Gm43488	predicted gene 43488 [Source:MGI Symbol;Acc:MGI:5663625]	0	1	0	0	0	4	1	0
ENSMUSG00000081640	Rplp0-ps1	ribosomal protein, large, P0, pseudogene 1 [Source:MGI Symbol;Acc:MGI:3648599]	1	0	1	0	5	0	1	3
ENSMUSG00000095961	Vmn2r102	vomeronasal 2, receptor 102 [Source:MGI Symbol;Acc:MGI:3647786]	5	1	0	0	0	3	0	2
ENSMUSG00000102327	Trbv12-3	T cell receptor beta, variable 12-3 [Source:MGI Symbol;Acc:MGI:98603]	0	0	0	0	0	0	0	0
ENSMUSG00000078722	Gm12394	predicted gene 12394 [Source:MGI Symbol;Acc:MGI:3649790]	6	0	0	0	0	4	4	1
ENSMUSG00000103015	Gm37549	predicted gene, 37549 [Source:MGI Symbol;Acc:MGI:5610777]	0	2	1	1	0	0	0	0
ENSMUSG00000063615	Olfr64	olfactory receptor 64 [Source:MGI Symbol;Acc:MGI:1341900]	0	1	0	0	2	1	2	0
ENSMUSG00000101061	Platr1	pluripotency associated transcript 1 [Source:MGI Symbol;Acc:MGI:5580349]	0	0	1	1	0	0	0	0
ENSMUSG00000035860	Cdhr3	cadherin-related family member 3 [Source:MGI Symbol;Acc:MGI:1916014]	1	0	0	0	0	0	0	0
ENSMUSG00000054391	4930517O19Rik	RIKEN cDNA 4930517O19 gene [Source:MGI Symbol;Acc:MGI:1922325]	0	4	0	0	0	0	1	0
ENSMUSG00000103219	Gm37787	predicted gene, 37787 [Source:MGI Symbol;Acc:MGI:5611015]	0	2	2	1	3	1	0	1
ENSMUSG00000104158	Gm38100	predicted gene, 38100 [Source:MGI Symbol;Acc:MGI:5611328]	0	3	0	0	0	6	1	2
ENSMUSG00000108524	Gm44876	predicted gene 44876 [Source:MGI Symbol;Acc:MGI:5753452]	0	0	0	0	0	0	0	0
ENSMUSG00000096537	Fam240b	family with sequence similarity 240 member B [Source:MGI Symbol;Acc:MGI:1916130]	0	0	0	0	2	3	0	1
ENSMUSG00000101915	Gm28102	predicted gene 28102 [Source:MGI Symbol;Acc:MGI:5578808]	0	0	0	0	2	3	0	1
ENSMUSG00000103452	1700008A23Rik	RIKEN cDNA 1700008A23 gene [Source:MGI Symbol;Acc:MGI:1922713]	0	0	0	0	3	0	1	1
ENSMUSG00000043857	Mgat5b	mannoside acetylglucosaminyltransferase 5, isoenzyme B [Source:MGI Symbol;Acc:MGI:3606200]	0	3	0	1	0	0	0	0
ENSMUSG00000097423	Gm26522	predicted gene, 26522 [Source:MGI Symbol;Acc:MGI:5477016]	0	0	0	0	3	0	2	0
ENSMUSG00000099105	Mir7007	microRNA 7007 [Source:MGI Symbol;Acc:MGI:5531279]	4	2	0	0	0	1	0	1
ENSMUSG00000055373	Fut9	fucosyltransferase 9 [Source:MGI Symbol;Acc:MGI:1330859]	2	3	1	4	0	0	0	0
ENSMUSG00000115090	Gm49016	predicted gene, 49016 [Source:MGI Symbol;Acc:MGI:6118377]	0	0	1	0	2	3	0	1
ENSMUSG00000062518	Zfp534	zinc finger protein 534 [Source:MGI Symbol;Acc:MGI:3650650]	1	0	0	1	0	0	0	0
ENSMUSG00000083034	Olfr334-ps1	olfactory receptor 334, pseudogene 1 [Source:MGI Symbol;Acc:MGI:3030168]	0	0	0	0	0	0	0	0
ENSMUSG00000100768	Gm29055	predicted gene 29055 [Source:MGI Symbol;Acc:MGI:5579761]	5	0	2	0	0	0	0	0
ENSMUSG00000113601	Gm48735	predicted gene, 48735 [Source:MGI Symbol;Acc:MGI:6098399]	1	2	3	0	3	1	1	3
ENSMUSG00000000183	Fgf6	fibroblast growth factor 6 [Source:MGI Symbol;Acc:MGI:95520]	0	0	0	0	0	0	0	0
ENSMUSG00000112852	Gm47767	predicted gene, 47767 [Source:MGI Symbol;Acc:MGI:6096921]	2	1	1	0	0	0	0	0
ENSMUSG00000097967	Gm27002	predicted gene, 27002 [Source:MGI Symbol;Acc:MGI:5504117]	1	0	0	0	0	0	0	0
ENSMUSG00000081052	Gm6305	predicted gene 6305 [Source:MGI Symbol;Acc:MGI:3644967]	2	0	0	0	0	0	0	0
ENSMUSG00000101024	Gm5692	predicted gene 5692 [Source:MGI Symbol;Acc:MGI:3646968]	0	0	0	0	3	0	2	0
ENSMUSG00000013353	4931406B18Rik	RIKEN cDNA 4931406B18 gene [Source:MGI Symbol;Acc:MGI:1921304]	0	1	0	0	3	0	1	1
ENSMUSG00000080811	Gm14513	predicted gene 14513 [Source:MGI Symbol;Acc:MGI:3648369]	0	1	0	0	3	0	1	1
ENSMUSG00000115311	Gm35823	predicted gene, 35823 [Source:MGI Symbol;Acc:MGI:5594982]	0	0	0	0	0	0	0	0
ENSMUSG00000082276	Gm13885	predicted gene 13885 [Source:MGI Symbol;Acc:MGI:3649665]	0	0	0	1	0	0	1	4
ENSMUSG00000036500	Akp3	alkaline phosphatase 3, intestine, not Mn requiring [Source:MGI Symbol;Acc:MGI:87984]	0	0	0	0	3	0	0	0
ENSMUSG00000087166	L1td1	LINE-1 type transposase domain containing 1 [Source:MGI Symbol;Acc:MGI:3578435]	0	0	2	1	2	3	0	1
ENSMUSG00000097698	Gm26906	predicted gene, 26906 [Source:MGI Symbol;Acc:MGI:5477400]	1	2	0	0	0	0	0	0
ENSMUSG00000074139	1700057G04Rik	RIKEN cDNA 1700057G04 gene [Source:MGI Symbol;Acc:MGI:1925709]	5	0	0	3	0	1	0	0
ENSMUSG00000093744	Gm20675	predicted gene 20675 [Source:MGI Symbol;Acc:MGI:5313122]	1	1	1	1	2	3	0	1
ENSMUSG00000117232	1600002D24Rik	RIKEN cDNA 1600002D24 gene [Source:NCBI gene;Acc:69776]	0	0	0	2	0	0	0	0
ENSMUSG00000111658	B930092H01Rik	RIKEN cDNA B930092H01 gene [Source:MGI Symbol;Acc:MGI:4437738]	2	5	1	2	2	0	0	0
ENSMUSG00000098898	Gm27754	predicted gene, 27754 [Source:MGI Symbol;Acc:MGI:5531136]	1	0	0	0	0	0	4	1
ENSMUSG00000034039	Prss29	protease, serine 29 [Source:MGI Symbol;Acc:MGI:2149952]	0	0	0	0	2	0	4	0
ENSMUSG00000089321	Gm22523	predicted gene, 22523 [Source:MGI Symbol;Acc:MGI:5452300]	0	0	0	0	0	3	2	0
ENSMUSG00000115261	Gm35769	predicted gene, 35769 [Source:MGI Symbol;Acc:MGI:5594928]	0	0	0	0	0	3	2	0
ENSMUSG00000102753	Gm37056	predicted gene, 37056 [Source:MGI Symbol;Acc:MGI:5610284]	0	0	0	0	2	0	4	0
ENSMUSG00000106271	Gm43752	predicted gene 43752 [Source:MGI Symbol;Acc:MGI:5663889]	0	0	0	1	0	3	2	0
ENSMUSG00000109357	Gm45236	predicted gene 45236 [Source:MGI Symbol;Acc:MGI:5753812]	0	0	1	0	0	3	2	0
ENSMUSG00000053896	4933409G03Rik	RIKEN cDNA 4933409G03 gene [Source:MGI Symbol;Acc:MGI:3045336]	2	0	0	1	0	3	2	0
ENSMUSG00000090643	Gm3453	predicted gene 3453 [Source:MGI Symbol;Acc:MGI:3781629]	0	2	0	2	0	3	2	0
ENSMUSG00000104963	Gm42974	predicted gene 42974 [Source:MGI Symbol;Acc:MGI:5663111]	0	0	1	1	0	3	2	0
ENSMUSG00000095025	Gm24018	predicted gene, 24018 [Source:MGI Symbol;Acc:MGI:5453795]	0	0	0	0	0	4	1	0
ENSMUSG00000097848	Gm807	predicted gene 807 [Source:MGI Symbol;Acc:MGI:2685653]	1	2	0	2	0	3	2	0
ENSMUSG00000031471	Defb8	defensin beta 8 [Source:MGI Symbol;Acc:MGI:2654206]	5	2	0	0	0	0	0	0
ENSMUSG00000082755	Gm8692	predicted gene 8692 [Source:MGI Symbol;Acc:MGI:3646818]	0	0	0	1	6	0	2	0
ENSMUSG00000086999	Bcas1os2	breast carcinoma amplified sequence 1, opposite strand 2 [Source:MGI Symbol;Acc:MGI:1920553]	1	0	0	0	5	0	2	1
ENSMUSG00000038567	Cyp24a1	cytochrome P450, family 24, subfamily a, polypeptide 1 [Source:MGI Symbol;Acc:MGI:88593]	1	0	3	3	0	4	0	0
ENSMUSG00000115738	Gm7543	predicted gene 7543 [Source:MGI Symbol;Acc:MGI:3645066]	0	0	0	0	0	4	1	0
ENSMUSG00000083482	Gm14706	predicted gene 14706 [Source:MGI Symbol;Acc:MGI:3646357]	0	0	0	0	2	1	2	0
ENSMUSG00000116573	Gm36903	predicted gene, 36903 [Source:MGI Symbol;Acc:MGI:5596062]	0	3	1	0	0	3	4	2
ENSMUSG00000023943	Sult1c1	sulfotransferase family, cytosolic, 1C, member 1 [Source:MGI Symbol;Acc:MGI:102928]	0	0	0	0	0	4	0	1
ENSMUSG00000081666	Gm11677	predicted gene 11677 [Source:MGI Symbol;Acc:MGI:3649553]	0	0	0	0	0	4	0	1
ENSMUSG00000100313	Gm28323	predicted gene 28323 [Source:MGI Symbol;Acc:MGI:5579029]	0	0	0	0	0	4	0	1
ENSMUSG00000115787	Gm36146	predicted gene, 36146 [Source:MGI Symbol;Acc:MGI:5595305]	0	0	0	0	0	4	0	1
ENSMUSG00000099721	Gm28435	predicted gene 28435 [Source:MGI Symbol;Acc:MGI:5579141]	0	0	1	0	0	4	0	1
ENSMUSG00000117695	AC161579.1	novel transcript	0	0	3	2	0	0	0	0
ENSMUSG00000106773	Gm43799	predicted gene 43799 [Source:MGI Symbol;Acc:MGI:5663936]	0	0	0	0	0	1	2	4
ENSMUSG00000083723	Rpl23a-ps14	ribosomal protein L23A, pseudogene 14 [Source:MGI Symbol;Acc:MGI:3649865]	0	0	0	0	2	1	1	1
ENSMUSG00000102047	2010010A06Rik	RIKEN cDNA 2010010A06 gene [Source:MGI Symbol;Acc:MGI:1913686]	0	0	0	0	5	1	0	2
ENSMUSG00000098661	Mir7052	microRNA 7052 [Source:MGI Symbol;Acc:MGI:5530965]	3	0	1	0	0	4	0	1
ENSMUSG00000107640	Gm38804	predicted gene, 38804 [Source:MGI Symbol;Acc:MGI:5621689]	4	2	1	0	0	4	0	1
ENSMUSG00000038522	Mfsd4b1	major facilitator superfamily domain containing 4B1 [Source:MGI Symbol;Acc:MGI:2143575]	4	3	2	1	2	1	0	1
ENSMUSG00000078652	Psme3	proteaseome (prosome, macropain) activator subunit 3 (PA28 gamma, Ki) [Source:MGI Symbol;Acc:MGI:1096366]	1637	1383	1644	1652	1600	1570	1593	1708
ENSMUSG00000104547	Gm43022	predicted gene 43022 [Source:MGI Symbol;Acc:MGI:5663159]	1	0	0	0	0	7	0	1
ENSMUSG00000088371	Gm25180	predicted gene, 25180 [Source:MGI Symbol;Acc:MGI:5454957]	1	3	0	0	0	0	0	5
ENSMUSG00000109874	Gm9911	predicted gene 9911 [Source:MGI Symbol;Acc:MGI:3708772]	0	1	0	0	3	0	0	2
ENSMUSG00000116383	Apol10c-ps	apolipoprotein L 10C, pseudogene [Source:MGI Symbol;Acc:MGI:3646982]	0	0	1	0	3	0	0	1
ENSMUSG00000114810	Gm36101	predicted gene, 36101 [Source:MGI Symbol;Acc:MGI:5595260]	0	0	0	0	3	0	1	1
ENSMUSG00000115503	Gm6392	predicted gene 6392 [Source:MGI Symbol;Acc:MGI:3644256]	1	0	0	0	3	0	0	2
ENSMUSG00000100174	Gm28719	predicted gene 28719 [Source:MGI Symbol;Acc:MGI:5579425]	0	0	0	0	0	0	1	0
ENSMUSG00000106991	Gm43399	predicted gene 43399 [Source:MGI Symbol;Acc:MGI:5663536]	0	0	0	0	0	0	0	0
ENSMUSG00000069008	Gm5537	predicted gene 5537 [Source:MGI Symbol;Acc:MGI:3643179]	0	0	0	0	0	0	0	0
ENSMUSG00000084766	Gm12714	predicted gene 12714 [Source:MGI Symbol;Acc:MGI:3651102]	0	0	0	0	0	0	0	0
ENSMUSG00000058613	Cyp2d41-ps	cytochrome P450, family 2, subfamily d, member 41, pseudogene [Source:MGI Symbol;Acc:MGI:3645691]	0	0	0	0	0	0	0	0
ENSMUSG00000075112	Olfr1211	olfactory receptor 1211 [Source:MGI Symbol;Acc:MGI:3031045]	3	0	0	0	0	0	0	5
ENSMUSG00000118296	AC151580.1	proteasome (prosome, macropain) subunit, alpha type 2 (Psma2) pseudogene	2	1	0	4	0	1	0	0
ENSMUSG00000083872	Gm11928	predicted gene 11928 [Source:MGI Symbol;Acc:MGI:3651635]	2	2	1	1	0	0	0	0
ENSMUSG00000100417	Gm28578	predicted gene 28578 [Source:MGI Symbol;Acc:MGI:5579284]	1	0	1	0	0	0	0	5
ENSMUSG00000108959	Gm44697	predicted gene 44697 [Source:MGI Symbol;Acc:MGI:5753273]	1	1	0	0	0	0	0	5
ENSMUSG00000092919	Gm24080	predicted gene, 24080 [Source:MGI Symbol;Acc:MGI:5453857]	0	0	1	1	0	1	4	0
ENSMUSG00000091443	Gm17023	predicted gene 17023 [Source:MGI Symbol;Acc:MGI:4937850]	0	0	0	4	0	1	4	0
ENSMUSG00000027855	Sycp1	synaptonemal complex protein 1 [Source:MGI Symbol;Acc:MGI:105931]	0	0	0	0	0	1	4	0
ENSMUSG00000079800	AC125149.3		1	0	0	0	5	0	1	2
ENSMUSG00000095218	Olfr1338	olfactory receptor 1338 [Source:MGI Symbol;Acc:MGI:3031172]	0	1	0	0	0	1	4	0
ENSMUSG00000020017	Hal	histidine ammonia lyase [Source:MGI Symbol;Acc:MGI:96010]	14	17	12	18	48	11	13	12
ENSMUSG00000084391	Gm13967	predicted gene 13967 [Source:MGI Symbol;Acc:MGI:3650703]	0	0	0	0	0	1	4	0
ENSMUSG00000102830	Gm37012	predicted gene, 37012 [Source:MGI Symbol;Acc:MGI:5610240]	0	0	0	0	0	0	0	0
ENSMUSG00000104568	Gm43255	predicted gene 43255 [Source:MGI Symbol;Acc:MGI:5663392]	0	0	0	0	0	3	2	0
ENSMUSG00000091329	1700112D23Rik	RIKEN cDNA 1700112D23 gene [Source:MGI Symbol;Acc:MGI:1920861]	2	3	0	1	0	1	0	0
ENSMUSG00000100774	Gm7329	predicted gene 7329 [Source:MGI Symbol;Acc:MGI:3646271]	0	0	0	0	0	3	2	0
ENSMUSG00000035694	Caps2	calcyphosphine 2 [Source:MGI Symbol;Acc:MGI:2441980]	3	0	0	0	0	0	0	3
ENSMUSG00000024770	Lipn	lipase, family member N [Source:MGI Symbol;Acc:MGI:1917416]	1	1	1	1	0	3	1	1
ENSMUSG00000033634	Nat8f2	N-acetyltransferase 8 (GCN5-related) family member 2 [Source:MGI Symbol;Acc:MGI:2136446]	0	0	0	0	2	0	0	0
ENSMUSG00000066626	Gm5121	predicted gene 5121 [Source:MGI Symbol;Acc:MGI:3647258]	0	1	1	1	0	3	1	1
ENSMUSG00000090873	Gm17112	predicted gene 17112 [Source:MGI Symbol;Acc:MGI:4937939]	1	0	1	0	2	1	8	0
ENSMUSG00000092219	Gm20443	predicted gene 20443 [Source:MGI Symbol;Acc:MGI:5141908]	0	0	0	0	0	0	0	0
ENSMUSG00000058513	Olfr801	olfactory receptor 801 [Source:MGI Symbol;Acc:MGI:3030635]	0	0	0	1	0	0	0	5
ENSMUSG00000073956	Olfr592	olfactory receptor 592 [Source:MGI Symbol;Acc:MGI:3030426]	0	0	1	2	0	3	1	1
ENSMUSG00000028109	Hormad1	HORMA domain containing 1 [Source:MGI Symbol;Acc:MGI:1915231]	1	1	1	0	0	0	6	2
ENSMUSG00000035861	Tmprss11b	transmembrane protease, serine 11B [Source:MGI Symbol;Acc:MGI:2442893]	1	0	0	0	0	3	1	1
ENSMUSG00000042459	Bpifa2	BPI fold containing family A, member 2 [Source:MGI Symbol;Acc:MGI:97787]	0	0	0	0	0	0	0	5
ENSMUSG00000113199	Gm9229	predicted gene 9229 [Source:MGI Symbol;Acc:MGI:3644708]	0	0	0	0	0	0	0	5
ENSMUSG00000026322	Htr4	5 hydroxytryptamine (serotonin) receptor 4 [Source:MGI Symbol;Acc:MGI:109246]	0	0	0	0	0	3	1	1
ENSMUSG00000084142	Gm9103	predicted gene 9103 [Source:MGI Symbol;Acc:MGI:3645364]	0	0	3	0	2	0	2	0
ENSMUSG00000099591	Gm17969	predicted gene, 17969 [Source:MGI Symbol;Acc:MGI:5010154]	0	0	0	0	0	3	1	1
ENSMUSG00000104014	4930562F17Rik	RIKEN cDNA 4930562F17 gene [Source:MGI Symbol;Acc:MGI:1922506]	0	0	0	0	0	3	1	1
ENSMUSG00000048617	Rtbdn	retbindin [Source:MGI Symbol;Acc:MGI:2443686]	0	0	0	0	0	1	0	0
ENSMUSG00000055078	Gabra5	gamma-aminobutyric acid (GABA) A receptor, subunit alpha 5 [Source:MGI Symbol;Acc:MGI:95617]	0	0	0	0	0	0	2	0
ENSMUSG00000049528	Olfr429	olfactory receptor 429 [Source:MGI Symbol;Acc:MGI:3030263]	0	0	0	0	0	0	0	0
ENSMUSG00000088259	Gm24290	predicted gene, 24290 [Source:MGI Symbol;Acc:MGI:5454067]	0	0	0	0	0	4	0	1
ENSMUSG00000092389	Gm20483	predicted gene 20483 [Source:MGI Symbol;Acc:MGI:5141948]	4	2	1	2	0	0	0	0
ENSMUSG00000105849	Mir409	microRNA 409 [Source:MGI Symbol;Acc:MGI:3619396]	0	0	0	0	0	0	0	0
ENSMUSG00000036915	Kirrel2	kirre like nephrin family adhesion molecule 2 [Source:MGI Symbol;Acc:MGI:2442334]	0	2	2	3	0	0	0	0
ENSMUSG00000106614	Gm43746	predicted gene 43746 [Source:MGI Symbol;Acc:MGI:5663883]	2	1	1	3	0	0	0	0
ENSMUSG00000093322	Gm24971	predicted gene, 24971 [Source:MGI Symbol;Acc:MGI:5454748]	0	0	0	0	0	0	0	0
ENSMUSG00000098914	Gm27747	predicted gene, 27747 [Source:MGI Symbol;Acc:MGI:5531129]	0	0	0	0	0	0	0	0
ENSMUSG00000031372	Trex2	three prime repair exonuclease 2 [Source:MGI Symbol;Acc:MGI:1346343]	0	0	0	0	0	0	0	0
ENSMUSG00000050366	Olfr524	olfactory receptor 524 [Source:MGI Symbol;Acc:MGI:3030358]	0	1	1	0	0	1	4	3
ENSMUSG00000107440	Gm40377	predicted gene, 40377 [Source:MGI Symbol;Acc:MGI:5623262]	0	0	0	0	0	0	0	0
ENSMUSG00000054488	Gm9946	predicted gene 9946 [Source:MGI Symbol;Acc:MGI:3643134]	0	0	0	0	0	1	0	0
ENSMUSG00000087246	Gm13346	predicted gene 13346 [Source:MGI Symbol;Acc:MGI:3649698]	0	0	0	0	0	0	0	1
ENSMUSG00000089678	Agxt2	alanine-glyoxylate aminotransferase 2 [Source:MGI Symbol;Acc:MGI:2146052]	0	0	1	0	0	0	1	0
ENSMUSG00000038756	Ttll6	tubulin tyrosine ligase-like family, member 6 [Source:MGI Symbol;Acc:MGI:2683461]	0	0	0	0	0	0	4	0
ENSMUSG00000055933	Oosp3	oocyte secreted protein 3 [Source:MGI Symbol;Acc:MGI:2684943]	0	1	0	1	2	1	0	2
ENSMUSG00000108379	A730082K24Rik	RIKEN cDNA A730082K24 gene [Source:MGI Symbol;Acc:MGI:2142163]	0	0	0	0	0	0	0	1
ENSMUSG00000097516	4930467D21Rik	RIKEN cDNA 4930467D21 gene [Source:MGI Symbol;Acc:MGI:1923064]	0	0	0	0	2	1	0	2
ENSMUSG00000057195	Ceacam13	carcinoembryonic antigen-related cell adhesion molecule 13 [Source:MGI Symbol;Acc:MGI:1917035]	0	3	0	3	0	1	0	2
ENSMUSG00000088113	Mir1960	microRNA 1960 [Source:MGI Symbol;Acc:MGI:3837202]	0	0	0	0	0	1	0	0
ENSMUSG00000091879	Vmn2r17	vomeronasal 2, receptor 17 [Source:MGI Symbol;Acc:MGI:3647193]	0	0	0	0	3	0	0	2
ENSMUSG00000082615	Gm13239	predicted gene 13239 [Source:MGI Symbol;Acc:MGI:3650779]	0	0	0	0	3	0	0	2
ENSMUSG00000084920	Gm15230	predicted gene 15230 [Source:MGI Symbol;Acc:MGI:3705131]	5	0	1	0	0	0	0	0
ENSMUSG00000063225	Olfr917	olfactory receptor 917 [Source:MGI Symbol;Acc:MGI:3030751]	0	0	0	0	0	0	0	0
ENSMUSG00000118007	AC144621.2	novel transcript, antisense to Zbtb9	0	0	0	0	3	0	0	2
ENSMUSG00000118314	1700001K23Rik	RIKEN cDNA 1700001K23 gene [Source:NCBI gene;Acc:69319]	0	0	0	0	0	0	0	0
ENSMUSG00000109651	Gm45463	predicted gene 45463 [Source:MGI Symbol;Acc:MGI:5791299]	0	0	0	0	0	0	0	0
ENSMUSG00000095500	AC132444.5		0	2	2	0	0	0	1	1
ENSMUSG00000101904	Gm29427	predicted gene 29427 [Source:MGI Symbol;Acc:MGI:5580133]	0	0	0	0	0	3	0	0
ENSMUSG00000103676	Gm38204	predicted gene, 38204 [Source:MGI Symbol;Acc:MGI:5611432]	0	0	0	0	0	4	0	0
ENSMUSG00000053049	Gm15413	predicted gene 15413 [Source:MGI Symbol;Acc:MGI:3642665]	1	1	0	0	10	0	1	1
ENSMUSG00000038980	Rbbp8nl	RBBP8 N-terminal like [Source:MGI Symbol;Acc:MGI:3606212]	1	0	0	3	0	0	0	0
ENSMUSG00000090230	Gm16315	predicted gene 16315 [Source:MGI Symbol;Acc:MGI:3826564]	0	0	0	0	0	0	1	0
ENSMUSG00000022227	Mcpt1	mast cell protease 1 [Source:MGI Symbol;Acc:MGI:96937]	0	1	0	0	0	6	0	2
ENSMUSG00000027719	Adad1	adenosine deaminase domain containing 1 (testis specific) [Source:MGI Symbol;Acc:MGI:103258]	0	1	0	0	0	6	0	2
ENSMUSG00000063842	Olfr862	olfactory receptor 862 [Source:MGI Symbol;Acc:MGI:3030696]	0	1	1	3	0	0	2	0
ENSMUSG00000100586	Vmn1r90	vomeronasal 1 receptor 90 [Source:MGI Symbol;Acc:MGI:3612342]	1	1	0	0	0	0	1	2
ENSMUSG00000097346	Gm26619	predicted gene, 26619 [Source:MGI Symbol;Acc:MGI:5477113]	0	0	0	0	2	3	1	2
ENSMUSG00000026805	Barhl1	BarH like homeobox 1 [Source:MGI Symbol;Acc:MGI:1859288]	4	0	1	0	0	0	5	0
ENSMUSG00000082976	Gm15056	predicted gene 15056 [Source:MGI Symbol;Acc:MGI:3705859]	0	1	4	0	0	0	5	0
ENSMUSG00000088414	Mir1967	microRNA 1967 [Source:MGI Symbol;Acc:MGI:3837213]	0	0	0	0	0	0	0	0
ENSMUSG00000082633	Gm15779	predicted gene 15779 [Source:MGI Symbol;Acc:MGI:3783221]	1	1	0	1	0	1	2	1
ENSMUSG00000085888	Gm12224	predicted gene 12224 [Source:MGI Symbol;Acc:MGI:3651369]	0	6	3	0	0	0	0	0
ENSMUSG00000112274	Gm47525	predicted gene, 47525 [Source:MGI Symbol;Acc:MGI:6096526]	3	1	0	0	2	4	2	0
ENSMUSG00000114452	A530001N23Rik	RIKEN cDNA A530001N23 gene [Source:MGI Symbol;Acc:MGI:3045361]	3	0	0	0	0	0	5	0
ENSMUSG00000022116	4930449E01Rik	RIKEN cDNA 4930449E01 gene [Source:MGI Symbol;Acc:MGI:1922114]	0	0	1	0	0	0	5	0
ENSMUSG00000045883	Olfr1461	olfactory receptor 1461 [Source:MGI Symbol;Acc:MGI:3031295]	0	0	0	0	0	0	5	0
ENSMUSG00000086380	Gm11195	predicted gene 11195 [Source:MGI Symbol;Acc:MGI:3649277]	0	0	0	0	0	0	5	0
ENSMUSG00000096992	Gm26788	predicted gene, 26788 [Source:MGI Symbol;Acc:MGI:5477282]	1	0	0	0	0	0	0	0
ENSMUSG00000106880	4930425K10Rik	RIKEN cDNA 4930425K10 gene [Source:MGI Symbol;Acc:MGI:1921115]	0	0	0	0	0	0	5	0
ENSMUSG00000107796	Gm44068	predicted gene, 44068 [Source:MGI Symbol;Acc:MGI:5690460]	0	2	0	1	0	1	2	1
ENSMUSG00000108919	Olfr1295	olfactory receptor 1295 [Source:MGI Symbol;Acc:MGI:3031129]	0	0	0	0	0	0	5	0
ENSMUSG00000109123	Gm39059	predicted gene, 39059 [Source:MGI Symbol;Acc:MGI:5621944]	2	1	0	1	2	4	2	0
ENSMUSG00000113442	Gm47973	predicted gene, 47973 [Source:MGI Symbol;Acc:MGI:6097256]	0	0	0	0	0	0	5	0
ENSMUSG00000113992	Gm9158	predicted gene 9158 [Source:MGI Symbol;Acc:MGI:3643721]	0	0	0	0	0	0	5	0
ENSMUSG00000114682	Gm48775	predicted gene, 48775 [Source:MGI Symbol;Acc:MGI:6098469]	0	0	0	0	0	0	5	0
ENSMUSG00000114814	Gm48361	predicted gene, 48361 [Source:MGI Symbol;Acc:MGI:6097830]	0	0	0	0	0	0	5	0
ENSMUSG00000116542	Gm17783	predicted gene, 17783 [Source:MGI Symbol;Acc:MGI:5009947]	0	0	0	0	0	0	5	0
ENSMUSG00000117036	AC125184.1	novel transcript	0	0	0	0	0	0	5	0
ENSMUSG00000111865	Gm47687	predicted gene, 47687 [Source:MGI Symbol;Acc:MGI:6096791]	2	1	1	4	0	0	0	0
ENSMUSG00000112109	Gm30906	predicted gene, 30906 [Source:MGI Symbol;Acc:MGI:5590065]	0	3	1	1	0	0	0	0
ENSMUSG00000057321	Usp17ld	ubiquitin specific peptidase 17-like D [Source:MGI Symbol;Acc:MGI:3051372]	0	2	0	0	0	1	2	1
ENSMUSG00000028004	Npy2r	neuropeptide Y receptor Y2 [Source:MGI Symbol;Acc:MGI:108418]	0	1	0	0	0	0	0	0
ENSMUSG00000084375	Gm11637	predicted gene 11637 [Source:MGI Symbol;Acc:MGI:3651875]	0	1	0	0	0	1	2	1
ENSMUSG00000104753	Gm35172	predicted gene, 35172 [Source:MGI Symbol;Acc:MGI:5594331]	0	0	0	0	0	0	0	5
ENSMUSG00000108423	Gm44856	predicted gene 44856 [Source:MGI Symbol;Acc:MGI:5753432]	3	0	1	0	0	0	0	0
ENSMUSG00000097707	Gm26742	predicted gene, 26742 [Source:MGI Symbol;Acc:MGI:5477236]	0	0	0	0	0	3	1	1
ENSMUSG00000084711	Gm24629	predicted gene, 24629 [Source:MGI Symbol;Acc:MGI:5454406]	0	0	1	1	0	0	0	0
ENSMUSG00000094054	AC133103.2	proteinase-activated receptor 1-like [Source:NCBI gene;Acc:100503923]	0	1	3	2	2	0	1	2
ENSMUSG00000098361	Mir7086	microRNA 7086 [Source:MGI Symbol;Acc:MGI:5531025]	0	0	0	0	2	0	2	1
ENSMUSG00000066750	Olfr876	olfactory receptor 876 [Source:MGI Symbol;Acc:MGI:3030710]	0	0	0	0	2	0	2	1
ENSMUSG00000078957	1700060C20Rik	RIKEN cDNA 1700060C20 gene [Source:MGI Symbol;Acc:MGI:1920649]	0	0	0	0	0	1	2	1
ENSMUSG00000106223	2400006E01Rik	RIKEN cDNA 2400006E01 gene [Source:MGI Symbol;Acc:MGI:1925898]	0	0	0	0	0	1	2	1
ENSMUSG00000097358	Gm26773	predicted gene, 26773 [Source:MGI Symbol;Acc:MGI:5477267]	4	0	1	1	0	0	0	0
ENSMUSG00000112311	Gm8153	predicted gene 8153 [Source:MGI Symbol;Acc:MGI:3644502]	1	2	5	0	0	0	0	0
ENSMUSG00000087147	Gm14228	predicted gene 14228 [Source:MGI Symbol;Acc:MGI:3649960]	0	2	0	2	0	0	0	0
ENSMUSG00000046650	Olfr1440	olfactory receptor 1440 [Source:MGI Symbol;Acc:MGI:3031274]	0	0	1	0	0	4	1	2
ENSMUSG00000082063	Gm12993	predicted gene 12993 [Source:MGI Symbol;Acc:MGI:3650477]	2	5	1	1	0	0	0	0
ENSMUSG00000084320	Gm14125	predicted gene 14125 [Source:MGI Symbol;Acc:MGI:3650328]	0	0	2	1	0	3	0	2
ENSMUSG00000105481	6430500D05Rik	RIKEN cDNA 6430500D05 gene [Source:MGI Symbol;Acc:MGI:1924132]	0	1	0	0	0	0	0	0
ENSMUSG00000059455	Plac8l1	PLAC8-like 1 [Source:MGI Symbol;Acc:MGI:1916651]	2	0	0	0	2	0	1	2
ENSMUSG00000085626	Gm12898	predicted gene 12898 [Source:MGI Symbol;Acc:MGI:3650325]	0	0	0	1	2	0	1	2
ENSMUSG00000103160	C130012C08Rik	RIKEN cDNA C130012C08 gene [Source:MGI Symbol;Acc:MGI:2145684]	3	1	1	4	0	0	0	0
ENSMUSG00000090806	Vmn2r70	vomeronasal 2, receptor 70 [Source:MGI Symbol;Acc:MGI:3761314]	0	0	0	0	0	3	0	2
ENSMUSG00000083911	Gm4342	predicted gene 4342 [Source:MGI Symbol;Acc:MGI:3782526]	0	0	1	0	0	3	0	2
ENSMUSG00000091924	Vmn1r185	vomeronasal 1 receptor 185 [Source:MGI Symbol;Acc:MGI:2159634]	0	0	0	0	0	3	0	2
ENSMUSG00000095948	Gm21708	predicted gene, 21708 [Source:MGI Symbol;Acc:MGI:5435063]	1	0	0	0	0	3	0	2
ENSMUSG00000045048	Gm9795	predicted pseudogene 9795 [Source:MGI Symbol;Acc:MGI:3704361]	2	1	1	0	0	0	0	0
ENSMUSG00000053161	Daw1	dynein assembly factor with WDR repeat domains 1 [Source:MGI Symbol;Acc:MGI:1923089]	0	0	0	0	0	3	0	2
ENSMUSG00000081800	Gm14200	predicted gene 14200 [Source:MGI Symbol;Acc:MGI:3651374]	0	3	0	0	0	0	0	0
ENSMUSG00000096173	Gm3150	predicted gene 3150 [Source:MGI Symbol;Acc:MGI:3781329]	1	1	1	3	2	3	0	0
ENSMUSG00000104180	Gm37970	predicted gene, 37970 [Source:MGI Symbol;Acc:MGI:5611198]	0	0	0	0	0	3	0	2
ENSMUSG00000115697	Vmn1r216	vomeronasal 1 receptor 216 [Source:MGI Symbol;Acc:MGI:2159696]	0	0	0	0	0	3	0	2
ENSMUSG00000017868	Sgk2	serum/glucocorticoid regulated kinase 2 [Source:MGI Symbol;Acc:MGI:1351318]	2	1	1	0	0	0	0	0
ENSMUSG00000092536	Gm20501	predicted gene 20501 [Source:MGI Symbol;Acc:MGI:5141966]	5	1	0	1	0	0	0	0
ENSMUSG00000095486	Vmn2r22	vomeronasal 2, receptor 22 [Source:MGI Symbol;Acc:MGI:3647952]	0	0	1	0	0	0	1	1
ENSMUSG00000025946	Pth2r	parathyroid hormone 2 receptor [Source:MGI Symbol;Acc:MGI:2180917]	1	0	0	0	0	0	0	0
ENSMUSG00000117011	CT486005.1	novel transcript	2	0	0	1	0	0	0	0
ENSMUSG00000113699	Gm48823	predicted gene, 48823 [Source:MGI Symbol;Acc:MGI:6098542]	0	3	0	2	0	0	0	0
ENSMUSG00000106798	Gm43275	predicted gene 43275 [Source:MGI Symbol;Acc:MGI:5663412]	0	4	1	4	0	4	0	0
ENSMUSG00000043659	Npsr1	neuropeptide S receptor 1 [Source:MGI Symbol;Acc:MGI:2441738]	1	0	1	4	0	0	2	0
ENSMUSG00000091635	Vmn2r13	vomeronasal 2, receptor 13 [Source:MGI Symbol;Acc:MGI:3761379]	1	1	1	0	0	0	0	0
ENSMUSG00000097961	Gm27000	predicted gene, 27000 [Source:MGI Symbol;Acc:MGI:5504115]	0	2	0	0	0	0	0	0
ENSMUSG00000099075	Mir7674	microRNA 7674 [Source:MGI Symbol;Acc:MGI:5530945]	1	1	1	0	0	0	0	0
ENSMUSG00000101483	1700016L21Rik	RIKEN cDNA 1700016L21 gene [Source:MGI Symbol;Acc:MGI:1919458]	0	0	0	2	6	3	1	1
ENSMUSG00000034891	Sncb	synuclein, beta [Source:MGI Symbol;Acc:MGI:1889011]	1	1	1	3	0	0	0	0
ENSMUSG00000101848	4933417E11Rik	RIKEN cDNA 4933417E11 gene [Source:MGI Symbol;Acc:MGI:1918384]	1	0	3	2	0	0	0	0
ENSMUSG00000114539	Gm47921	predicted gene, 47921 [Source:MGI Symbol;Acc:MGI:6097176]	3	0	0	4	0	0	0	0
ENSMUSG00000114882	Gm48581	predicted gene, 48581 [Source:MGI Symbol;Acc:MGI:6098148]	0	1	0	1	0	0	0	0
ENSMUSG00000106396	Gm42902	predicted gene 42902 [Source:MGI Symbol;Acc:MGI:5663039]	0	2	1	1	0	0	0	0
ENSMUSG00000037334	H2-M1	histocompatibility 2, M region locus 1 [Source:MGI Symbol;Acc:MGI:95913]	0	0	1	1	0	0	0	0
ENSMUSG00000081848	Gm14925	predicted gene 14925 [Source:MGI Symbol;Acc:MGI:3801742]	2	1	0	0	0	0	0	0
ENSMUSG00000098047	Gm18822	predicted gene, 18822 [Source:MGI Symbol;Acc:MGI:5011007]	0	0	0	1	0	0	0	0
ENSMUSG00000067081	Asb18	ankyrin repeat and SOCS box-containing 18 [Source:MGI Symbol;Acc:MGI:2655109]	0	0	2	1	2	0	0	0
ENSMUSG00000084628	Gm22613	predicted gene, 22613 [Source:MGI Symbol;Acc:MGI:5452390]	0	0	0	0	0	0	5	0
ENSMUSG00000109617	Gm7669	predicted gene 7669 [Source:MGI Symbol;Acc:MGI:3648911]	0	0	0	0	0	0	5	0
ENSMUSG00000086069	Gm13708	predicted gene 13708 [Source:MGI Symbol;Acc:MGI:3651236]	1	0	0	2	0	0	4	1
ENSMUSG00000102433	Gm38050	predicted gene, 38050 [Source:MGI Symbol;Acc:MGI:5611278]	0	3	2	0	0	0	0	0
ENSMUSG00000085653	Gm15179	predicted gene 15179 [Source:MGI Symbol;Acc:MGI:3705125]	1	0	3	0	0	0	0	0
ENSMUSG00000087458	Gm13999	predicted gene 13999 [Source:MGI Symbol;Acc:MGI:3651905]	1	3	1	0	5	0	0	0
ENSMUSG00000111340	Gm47171	predicted gene, 47171 [Source:MGI Symbol;Acc:MGI:6095951]	4	3	2	0	0	1	0	0
ENSMUSG00000087640	Gm14798	predicted gene 14798 [Source:MGI Symbol;Acc:MGI:3705098]	0	3	1	0	0	0	0	0
ENSMUSG00000102459	Gm38352	predicted gene, 38352 [Source:MGI Symbol;Acc:MGI:5611580]	2	1	0	3	0	6	1	1
ENSMUSG00000060284	Sp7	Sp7 transcription factor 7 [Source:MGI Symbol;Acc:MGI:2153568]	0	0	0	0	0	0	0	0
ENSMUSG00000085569	Gm12602	predicted gene 12602 [Source:MGI Symbol;Acc:MGI:3651757]	1	2	3	0	0	0	0	0
ENSMUSG00000086929	Gm11788	predicted gene 11788 [Source:MGI Symbol;Acc:MGI:3649943]	2	0	0	0	0	0	0	0
ENSMUSG00000083732	Gm14197	predicted gene 14197 [Source:MGI Symbol;Acc:MGI:3652057]	0	1	0	0	0	0	0	0
ENSMUSG00000117509	AC134555.2	novel transcript	1	0	0	0	0	0	0	0
ENSMUSG00000097843	Gm26755	predicted gene, 26755 [Source:MGI Symbol;Acc:MGI:5477249]	0	2	0	0	0	0	4	1
ENSMUSG00000100483	Gm28237	predicted gene 28237 [Source:MGI Symbol;Acc:MGI:5578943]	0	0	0	0	0	0	4	1
ENSMUSG00000037451	Slc22a20	solute carrier family 22 (organic anion transporter), member 20 [Source:MGI Symbol;Acc:MGI:2685809]	0	0	0	0	5	0	0	0
ENSMUSG00000048775	Serpinb13	serine (or cysteine) peptidase inhibitor, clade B (ovalbumin), member 13 [Source:MGI Symbol;Acc:MGI:3042250]	0	0	0	1	0	0	4	1
ENSMUSG00000053211	Zfy1	zinc finger protein 1, Y-linked [Source:MGI Symbol;Acc:MGI:99212]	0	0	0	0	5	0	0	0
ENSMUSG00000065813	n-R5s3	nuclear encoded rRNA 5S 3 [Source:MGI Symbol;Acc:MGI:4421737]	0	0	0	0	5	0	0	0
ENSMUSG00000070870	Cryge	crystallin, gamma E [Source:MGI Symbol;Acc:MGI:88525]	0	0	0	0	5	0	0	0
ENSMUSG00000078130	Gm11555	predicted gene 11555 [Source:MGI Symbol;Acc:MGI:3651823]	0	0	0	0	5	0	0	0
ENSMUSG00000083502	Gm14861	predicted gene 14861 [Source:MGI Symbol;Acc:MGI:3802070]	0	0	0	0	5	0	0	0
ENSMUSG00000084422	Gm25108	predicted gene, 25108 [Source:MGI Symbol;Acc:MGI:5454885]	0	1	1	0	0	0	0	0
ENSMUSG00000092359	Vmn1r-ps68	vomeronasal 1 receptor, pseudogene 68 [Source:MGI Symbol;Acc:MGI:3852413]	0	0	0	0	5	0	0	0
ENSMUSG00000098456	Gm12117	predicted gene 12117 [Source:MGI Symbol;Acc:MGI:3652019]	0	0	0	0	5	0	0	0
ENSMUSG00000098825	Gm27285	predicted gene, 27285 [Source:MGI Symbol;Acc:MGI:5530667]	0	0	0	0	5	0	0	0
ENSMUSG00000100484	Gm7133	predicted gene 7133 [Source:MGI Symbol;Acc:MGI:3643070]	0	0	0	0	5	0	0	0
ENSMUSG00000104280	Rps2-ps11	ribosomal protein S2, pseudogene 11 [Source:MGI Symbol;Acc:MGI:3648819]	0	0	0	0	5	0	0	0
ENSMUSG00000106784	Gm43309	predicted gene 43309 [Source:MGI Symbol;Acc:MGI:5663446]	0	0	0	0	5	0	0	0
ENSMUSG00000108362	Gm18561	predicted gene, 18561 [Source:MGI Symbol;Acc:MGI:5010746]	0	0	0	0	5	0	0	0
ENSMUSG00000112233	Gm48698	predicted gene, 48698 [Source:MGI Symbol;Acc:MGI:6098333]	0	0	0	0	5	0	0	0
ENSMUSG00000113073	Gm48261	predicted gene, 48261 [Source:MGI Symbol;Acc:MGI:6097679]	0	0	0	0	5	0	0	0
ENSMUSG00000113434	3200001D21Rik	RIKEN cDNA 3200001D21 gene [Source:MGI Symbol;Acc:MGI:1919068]	0	0	0	0	5	0	0	0
ENSMUSG00000114881	Gm8588	predicted gene 8588 [Source:MGI Symbol;Acc:MGI:3646798]	0	0	0	0	5	0	0	0
ENSMUSG00000085781	Gm15640	predicted gene 15640 [Source:MGI Symbol;Acc:MGI:3783084]	0	0	1	0	5	0	0	0
ENSMUSG00000065130	Gm24457	predicted gene, 24457 [Source:MGI Symbol;Acc:MGI:5454234]	0	0	0	0	0	0	0	0
ENSMUSG00000076122	Mir503	microRNA 503 [Source:MGI Symbol;Acc:MGI:3619428]	0	3	0	0	0	0	0	1
ENSMUSG00000081359	Cox20b	cytochrome c oxidase assembly protein 20B [Source:MGI Symbol;Acc:MGI:3783125]	0	0	0	1	5	0	0	0
ENSMUSG00000086222	Gm11665	predicted gene 11665 [Source:MGI Symbol;Acc:MGI:3650128]	0	1	0	0	5	0	0	0
ENSMUSG00000108285	Gm34358	predicted gene, 34358 [Source:MGI Symbol;Acc:MGI:5593517]	1	0	0	0	5	0	0	0
ENSMUSG00000114192	Gm33115	predicted gene, 33115 [Source:MGI Symbol;Acc:MGI:5592274]	0	0	1	3	0	0	0	0
ENSMUSG00000115372	1700100I10Rik	RIKEN cDNA 1700100I10 gene [Source:MGI Symbol;Acc:MGI:1920812]	0	0	1	0	5	0	0	0
ENSMUSG00000100627	A830008E24Rik	RIKEN cDNA A830008E24 gene [Source:MGI Symbol;Acc:MGI:3041183]	3	3	2	1	0	0	0	0
ENSMUSG00000031160	Eras	ES cell-expressed Ras [Source:MGI Symbol;Acc:MGI:2665023]	0	0	0	0	2	0	1	2
ENSMUSG00000086904	Gm13404	predicted gene 13404 [Source:MGI Symbol;Acc:MGI:3649379]	3	0	0	0	5	0	0	0
ENSMUSG00000101411	Gm28111	predicted gene 28111 [Source:MGI Symbol;Acc:MGI:5578817]	2	0	0	0	5	0	0	0
ENSMUSG00000109375	Gm44887	predicted gene 44887 [Source:MGI Symbol;Acc:MGI:5753463]	2	0	0	0	5	0	0	0
ENSMUSG00000056995	Olfr1178	olfactory receptor 1178 [Source:MGI Symbol;Acc:MGI:3031012]	0	0	1	0	2	4	0	2
ENSMUSG00000087615	Pnpla1os	patatin-like phospholipase domain containing 1, opposite strand [Source:MGI Symbol;Acc:MGI:3801758]	0	2	0	0	0	1	1	2
ENSMUSG00000110442	Gm45804	predicted gene 45804 [Source:MGI Symbol;Acc:MGI:5804919]	1	2	3	2	0	0	0	0
ENSMUSG00000107388	Gm42788	predicted gene 42788 [Source:MGI Symbol;Acc:MGI:5662925]	0	1	1	0	0	0	1	0
ENSMUSG00000022441	Efcab6	EF-hand calcium binding domain 6 [Source:MGI Symbol;Acc:MGI:1924877]	1	0	1	0	0	0	0	0
ENSMUSG00000040373	Cacng5	calcium channel, voltage-dependent, gamma subunit 5 [Source:MGI Symbol;Acc:MGI:2157946]	1	0	0	0	0	0	0	0
ENSMUSG00000050074	Spink8	serine peptidase inhibitor, Kazal type 8 [Source:MGI Symbol;Acc:MGI:1925959]	0	0	0	0	0	0	4	1
ENSMUSG00000085456	Gm15398	predicted gene 15398 [Source:MGI Symbol;Acc:MGI:3705254]	0	0	0	0	0	0	4	1
ENSMUSG00000087790	Gm25970	predicted gene, 25970 [Source:MGI Symbol;Acc:MGI:5455747]	0	0	0	0	0	0	4	1
ENSMUSG00000093690	Mir5619	microRNA 5619 [Source:MGI Symbol;Acc:MGI:5453643]	0	0	3	0	0	0	0	0
ENSMUSG00000104009	Gm38337	predicted gene, 38337 [Source:MGI Symbol;Acc:MGI:5611565]	0	0	0	0	0	0	4	1
ENSMUSG00000111556	Gm19299	predicted gene, 19299 [Source:MGI Symbol;Acc:MGI:5011484]	0	0	0	0	0	0	4	1
ENSMUSG00000040600	Eps8l3	EPS8-like 3 [Source:MGI Symbol;Acc:MGI:2139743]	1	3	3	0	0	0	0	0
ENSMUSG00000105336	AU022133	expressed sequence AU022133 [Source:MGI Symbol;Acc:MGI:2139888]	6	0	0	3	0	0	0	0
ENSMUSG00000105662	Gm6639	predicted gene 6639 [Source:MGI Symbol;Acc:MGI:3779620]	2	0	0	0	0	1	0	0
ENSMUSG00000082413	Gm13401	predicted gene 13401 [Source:MGI Symbol;Acc:MGI:3649786]	0	0	0	0	0	0	0	1
ENSMUSG00000046388	Gm9806	predicted gene 9806 [Source:MGI Symbol;Acc:MGI:3708646]	1	0	2	1	0	0	0	0
ENSMUSG00000116793	Gm34256	predicted gene, 34256 [Source:MGI Symbol;Acc:MGI:5593415]	0	0	1	0	0	0	0	0
ENSMUSG00000026976	Pax8	paired box 8 [Source:MGI Symbol;Acc:MGI:97492]	0	0	0	0	0	3	0	2
ENSMUSG00000105355	Gm40117	predicted gene, 40117 [Source:MGI Symbol;Acc:MGI:5623002]	0	1	0	1	2	0	0	0
ENSMUSG00000048391	Olfr843	olfactory receptor 843 [Source:MGI Symbol;Acc:MGI:3030677]	0	0	0	0	0	1	1	2
ENSMUSG00000073399	Trim40	tripartite motif-containing 40 [Source:MGI Symbol;Acc:MGI:2684881]	0	0	0	0	0	1	1	2
ENSMUSG00000090257	Gm4524	predicted gene 4524 [Source:MGI Symbol;Acc:MGI:3782709]	0	1	1	0	0	7	4	0
ENSMUSG00000112756	Gm48014	predicted gene, 48014 [Source:MGI Symbol;Acc:MGI:6097321]	1	3	1	0	5	0	0	3
ENSMUSG00000117970	AC121263.2	novel transcript	2	0	0	1	0	0	0	0
ENSMUSG00000038203	Hoxa13	homeobox A13 [Source:MGI Symbol;Acc:MGI:96173]	0	4	1	0	0	0	1	0
ENSMUSG00000116093	Gm3888	predicted gene 3888 [Source:MGI Symbol;Acc:MGI:3782061]	0	0	1	0	0	0	0	0
ENSMUSG00000108310	Gm44712	predicted gene 44712 [Source:MGI Symbol;Acc:MGI:5753288]	0	1	0	0	0	1	4	2
ENSMUSG00000085896	5330429C05Rik	RIKEN cDNA 5330429C05 gene [Source:MGI Symbol;Acc:MGI:1925321]	0	0	1	2	5	0	0	0
ENSMUSG00000104822	Gm42967	predicted gene 42967 [Source:MGI Symbol;Acc:MGI:5663104]	0	2	3	0	0	0	2	1
ENSMUSG00000031394	Opn1mw	opsin 1 (cone pigments), medium-wave-sensitive (color blindness, deutan) [Source:MGI Symbol;Acc:MGI:1097692]	2	3	0	0	5	0	0	0
ENSMUSG00000099060	Mir7025	microRNA 7025 [Source:MGI Symbol;Acc:MGI:5531242]	5	1	0	0	2	1	4	1
ENSMUSG00000105442	Gm42614	predicted gene 42614 [Source:MGI Symbol;Acc:MGI:5662751]	2	0	0	4	5	0	0	0
ENSMUSG00000108620	Gm20670	predicted gene 20670 [Source:MGI Symbol;Acc:MGI:5313117]	4	0	0	0	0	0	0	0
ENSMUSG00000106218	Gm43713	predicted gene 43713 [Source:MGI Symbol;Acc:MGI:5663850]	0	1	0	0	0	0	0	0
ENSMUSG00000091864	Gm17102	predicted gene 17102 [Source:MGI Symbol;Acc:MGI:4937929]	0	0	1	1	0	0	0	0
ENSMUSG00000065952	C330021F23Rik	RIKEN cDNA C330021F23 gene [Source:MGI Symbol;Acc:MGI:3612471]	0	1	0	0	0	0	0	1
ENSMUSG00000054236	Olfr481	olfactory receptor 481 [Source:MGI Symbol;Acc:MGI:3030315]	1	0	0	0	2	0	0	3
ENSMUSG00000103904	Gm37497	predicted gene, 37497 [Source:MGI Symbol;Acc:MGI:5610725]	3	0	0	0	2	3	1	2
ENSMUSG00000004894	Hapln2	hyaluronan and proteoglycan link protein 2 [Source:MGI Symbol;Acc:MGI:2137300]	0	2	0	0	0	1	0	0
ENSMUSG00000064778	Snord59a	small nucleolar RNA, C/D box 59A [Source:MGI Symbol;Acc:MGI:5454983]	0	0	0	1	2	6	0	0
ENSMUSG00000087355	Gm13187	predicted gene 13187 [Source:MGI Symbol;Acc:MGI:3649588]	0	0	0	1	0	3	0	0
ENSMUSG00000093812	Gm5627	predicted gene 5627 [Source:MGI Symbol;Acc:MGI:3645308]	1	5	2	0	0	0	0	0
ENSMUSG00000086057	Gm15324	predicted gene 15324 [Source:MGI Symbol;Acc:MGI:3705211]	0	0	0	0	0	0	4	1
ENSMUSG00000044040	Olfr1497	olfactory receptor 1497 [Source:MGI Symbol;Acc:MGI:3031331]	6	0	0	0	0	0	0	0
ENSMUSG00000049972	Skint9	selection and upkeep of intraepithelial T cells 9 [Source:MGI Symbol;Acc:MGI:3045341]	6	0	0	0	0	0	0	0
ENSMUSG00000115898	Gm49524	predicted gene, 49524 [Source:MGI Symbol;Acc:MGI:6155221]	1	3	2	0	0	0	0	0
ENSMUSG00000116864	Gm3320	predicted pseudogene 3320 [Source:MGI Symbol;Acc:MGI:3781498]	1	0	0	0	5	0	2	0
ENSMUSG00000087600	Pmepa1os	prostate transmembrane protein, androgen induced 1, opposite strand [Source:MGI Symbol;Acc:MGI:3650161]	3	1	0	0	0	0	0	0
ENSMUSG00000089407	Gm24878	predicted gene, 24878 [Source:MGI Symbol;Acc:MGI:5454655]	1	3	1	1	0	0	0	0
ENSMUSG00000102145	Gm38056	predicted gene, 38056 [Source:MGI Symbol;Acc:MGI:5611284]	1	2	1	3	0	0	0	0
ENSMUSG00000068302	Noto	notochord homeobox [Source:MGI Symbol;Acc:MGI:3053002]	0	0	0	0	0	0	4	1
ENSMUSG00000073551	Spink13	serine peptidase inhibitor, Kazal type 13 [Source:MGI Symbol;Acc:MGI:3642511]	0	3	1	3	0	0	0	0
ENSMUSG00000085917	Gm15899	predicted gene 15899 [Source:MGI Symbol;Acc:MGI:3801945]	3	1	1	1	0	0	0	0
ENSMUSG00000117751	AC124578.1	TEC	1	0	0	4	0	0	0	2
ENSMUSG00000099478	Gm28370	predicted gene 28370 [Source:MGI Symbol;Acc:MGI:5579076]	0	0	1	2	0	0	2	2
ENSMUSG00000100534	Gm816	predicted gene 816 [Source:MGI Symbol;Acc:MGI:2685662]	0	0	0	0	5	0	0	0
ENSMUSG00000100596	Gm29502	predicted gene 29502 [Source:MGI Symbol;Acc:MGI:5580208]	0	0	1	0	0	0	2	2
ENSMUSG00000108062	Gm44028	predicted gene, 44028 [Source:MGI Symbol;Acc:MGI:5690420]	0	0	0	0	5	0	0	0
ENSMUSG00000110270	Gm45607	predicted gene 45607 [Source:MGI Symbol;Acc:MGI:5791443]	0	0	0	0	5	0	0	0
ENSMUSG00000085519	Gm13703	predicted gene 13703 [Source:MGI Symbol;Acc:MGI:3651307]	5	3	0	1	0	0	0	0
ENSMUSG00000117137	AC126942.1	novel transcript	0	0	3	1	0	0	0	0
ENSMUSG00000109374	Gm44773	predicted gene 44773 [Source:MGI Symbol;Acc:MGI:5753349]	0	2	0	0	0	3	0	1
ENSMUSG00000065828	Gm26317	predicted gene, 26317 [Source:MGI Symbol;Acc:MGI:5456094]	0	0	0	0	3	1	0	0
ENSMUSG00000072982	9230009I02Rik	RIKEN cDNA 9230009I02 gene [Source:MGI Symbol;Acc:MGI:3588229]	0	0	0	0	3	1	0	0
ENSMUSG00000101399	Gm28961	predicted gene 28961 [Source:MGI Symbol;Acc:MGI:5579667]	0	0	0	0	3	1	0	0
ENSMUSG00000113343	Gm34923	predicted gene, 34923 [Source:MGI Symbol;Acc:MGI:5594082]	0	0	0	0	0	1	1	2
ENSMUSG00000028749	Pla2g2f	phospholipase A2, group IIF [Source:MGI Symbol;Acc:MGI:1349661]	7	0	1	1	0	0	0	0
ENSMUSG00000086296	D030055H07Rik	RIKEN cDNA D030055H07 gene [Source:MGI Symbol;Acc:MGI:3605036]	0	0	0	1	2	1	2	2
ENSMUSG00000034533	Scn10a	sodium channel, voltage-gated, type X, alpha [Source:MGI Symbol;Acc:MGI:108029]	0	0	0	4	0	0	0	0
ENSMUSG00000106492	Gm29707	predicted gene, 29707 [Source:MGI Symbol;Acc:MGI:5588866]	0	1	0	1	0	3	0	2
ENSMUSG00000079039	Gm11037	predicted gene 11037 [Source:MGI Symbol;Acc:MGI:3779261]	0	1	1	0	0	0	4	0
ENSMUSG00000084381	AA413626	expressed sequence AA413626 [Source:MGI Symbol;Acc:MGI:3035311]	0	0	2	1	0	0	1	6
ENSMUSG00000110696	Gm45706	predicted gene 45706 [Source:MGI Symbol;Acc:MGI:5804821]	0	0	0	0	0	0	0	0
ENSMUSG00000089768	Tmsb15b1	thymosin beta 15b1 [Source:MGI Symbol;Acc:MGI:3843059]	0	1	0	0	0	0	0	1
ENSMUSG00000103325	Gm10531	predicted gene 10531 [Source:MGI Symbol;Acc:MGI:3641983]	0	0	0	3	0	0	2	2
ENSMUSG00000024552	Slc14a2	solute carrier family 14 (urea transporter), member 2 [Source:MGI Symbol;Acc:MGI:1351653]	0	1	0	0	0	0	0	1
ENSMUSG00000084624	n-R5s189	nuclear encoded rRNA 5S 189 [Source:MGI Symbol;Acc:MGI:4422054]	0	0	2	0	0	0	2	2
ENSMUSG00000086479	Gm16014	predicted gene 16014 [Source:MGI Symbol;Acc:MGI:3801812]	1	0	0	0	2	0	1	4
ENSMUSG00000079603	Gm13218	predicted gene 13218 [Source:MGI Symbol;Acc:MGI:3651679]	0	0	0	0	5	0	0	0
ENSMUSG00000089048	Gm26167	predicted gene, 26167 [Source:MGI Symbol;Acc:MGI:5455944]	2	3	3	0	3	0	1	3
ENSMUSG00000111918	Gm47624	predicted gene, 47624 [Source:MGI Symbol;Acc:MGI:6096690]	0	0	0	0	0	0	0	0
ENSMUSG00000115141	Gm49256	predicted gene, 49256 [Source:MGI Symbol;Acc:MGI:6118728]	0	0	0	0	5	0	0	0
ENSMUSG00000080054	Rpl12-ps1	ribosomal protein L12, pseudogene 1 [Source:MGI Symbol;Acc:MGI:3646154]	0	0	1	0	3	1	0	0
ENSMUSG00000086437	Gm13021	predicted gene 13021 [Source:MGI Symbol;Acc:MGI:3649637]	0	0	0	2	5	3	0	0
ENSMUSG00000022076	Klhl1	kelch-like 1 [Source:MGI Symbol;Acc:MGI:2136335]	1	0	0	0	3	1	0	0
ENSMUSG00000085261	Gm13814	predicted gene 13814 [Source:MGI Symbol;Acc:MGI:3649319]	0	0	0	1	3	1	0	0
ENSMUSG00000102389	D630023O14Rik	RIKEN cDNA D630023O14 gene [Source:MGI Symbol;Acc:MGI:2444249]	1	0	0	0	0	1	0	3
ENSMUSG00000108905	Gm44618	predicted gene 44618 [Source:MGI Symbol;Acc:MGI:5753194]	0	0	0	1	3	1	0	0
ENSMUSG00000114772	2210404E10Rik	RIKEN cDNA 2210404E10 gene [Source:MGI Symbol;Acc:MGI:1919555]	0	0	0	0	5	0	0	0
ENSMUSG00000099740	Gm28897	predicted gene 28897 [Source:MGI Symbol;Acc:MGI:5579603]	0	0	0	0	5	0	0	0
ENSMUSG00000001655	Hoxc13	homeobox C13 [Source:MGI Symbol;Acc:MGI:99560]	5	3	1	0	0	0	0	1
ENSMUSG00000090199	Gm16029	predicted gene 16029 [Source:MGI Symbol;Acc:MGI:3801714]	1	0	0	0	0	1	0	2
ENSMUSG00000106153	Gm43677	predicted gene 43677 [Source:MGI Symbol;Acc:MGI:5663814]	4	0	0	2	0	0	1	0
ENSMUSG00000092827	Mir3091	microRNA 3091 [Source:MGI Symbol;Acc:MGI:4834305]	0	1	0	0	2	4	1	0
ENSMUSG00000118002	AC148019.2	novel transcript	1	1	3	1	0	0	0	0
ENSMUSG00000009580	Odam	odontogenic, ameloblast asssociated [Source:MGI Symbol;Acc:MGI:1916842]	0	0	0	0	0	0	2	2
ENSMUSG00000069044	Usp9y	ubiquitin specific peptidase 9, Y chromosome [Source:MGI Symbol;Acc:MGI:1313274]	0	0	0	0	0	0	2	2
ENSMUSG00000070777	Ceacam20	carcinoembryonic antigen-related cell adhesion molecule 20 [Source:MGI Symbol;Acc:MGI:1918851]	0	0	0	0	0	0	2	2
ENSMUSG00000108861	5930435M05Rik	RIKEN cDNA 5930435M05 gene [Source:MGI Symbol;Acc:MGI:1925322]	0	0	0	0	0	0	2	2
ENSMUSG00000115526	4930413F20Rik	RIKEN cDNA 4930413F20 gene [Source:MGI Symbol;Acc:MGI:1918887]	5	2	0	3	0	0	0	1
ENSMUSG00000115656	4930556J02Rik	RIKEN cDNA 4930556J02 gene [Source:MGI Symbol;Acc:MGI:1922599]	0	0	0	0	0	0	2	2
ENSMUSG00000073804	Nps	neuropeptide S [Source:MGI Symbol;Acc:MGI:3642232]	0	2	1	0	6	0	1	0
ENSMUSG00000078765	U2af1l4	U2 small nuclear RNA auxiliary factor 1-like 4 [Source:MGI Symbol;Acc:MGI:2678374]	0	0	0	2	5	0	4	2
ENSMUSG00000021647	Cartpt	CART prepropeptide [Source:MGI Symbol;Acc:MGI:1351330]	0	3	0	1	0	0	0	0
ENSMUSG00000098649	Gm27199	predicted gene 27199 [Source:MGI Symbol;Acc:MGI:5521042]	0	0	0	3	0	1	0	3
ENSMUSG00000107479	2610300M13Rik	RIKEN cDNA 2610300M13 gene [Source:MGI Symbol;Acc:MGI:1919734]	0	0	0	3	0	1	0	3
ENSMUSG00000078370	Gm6316	predicted pseudogene 6316 [Source:MGI Symbol;Acc:MGI:3646088]	0	1	1	5	0	0	0	0
ENSMUSG00000097168	C230088H06Rik	RIKEN cDNA C230088H06 gene [Source:MGI Symbol;Acc:MGI:2444536]	1	0	0	0	0	1	0	3
ENSMUSG00000104867	Gm43728	predicted gene 43728 [Source:MGI Symbol;Acc:MGI:5663865]	0	4	3	2	2	1	0	3
ENSMUSG00000110246	C130073E24Rik	RIKEN cDNA C130073E24 gene [Source:MGI Symbol;Acc:MGI:2442759]	2	1	1	1	2	1	1	3
ENSMUSG00000103809	Gm37061	predicted gene, 37061 [Source:MGI Symbol;Acc:MGI:5610289]	1	1	0	0	3	1	0	0
ENSMUSG00000117313	AC154912.5	novel transcript, sense intronic to Fkbp5	2	0	1	3	0	0	0	1
ENSMUSG00000102540	Gm38134	predicted gene, 38134 [Source:MGI Symbol;Acc:MGI:5611362]	0	2	0	1	3	1	0	0
ENSMUSG00000117185	AC151292.1	novel transcript	0	0	3	4	0	0	0	0
ENSMUSG00000105810	Gm43435	predicted gene 43435 [Source:MGI Symbol;Acc:MGI:5663572]	3	1	0	2	0	1	0	0
ENSMUSG00000109712	Gm8667	predicted gene 8667 [Source:MGI Symbol;Acc:MGI:3648748]	0	0	0	0	0	1	0	0
ENSMUSG00000077502	Gm24232	predicted gene, 24232 [Source:MGI Symbol;Acc:MGI:5454009]	0	0	0	0	0	1	0	3
ENSMUSG00000088990	Gm22767	predicted gene, 22767 [Source:MGI Symbol;Acc:MGI:5452544]	0	1	0	0	3	0	1	0
ENSMUSG00000112602	Gm18557	predicted gene, 18557 [Source:MGI Symbol;Acc:MGI:5010742]	0	0	0	0	0	1	0	3
ENSMUSG00000037653	Kctd8	potassium channel tetramerisation domain containing 8 [Source:MGI Symbol;Acc:MGI:2443804]	0	2	0	0	0	0	0	0
ENSMUSG00000015665	Awat1	acyl-CoA wax alcohol acyltransferase 1 [Source:MGI Symbol;Acc:MGI:3588200]	3	2	0	1	0	0	0	0
ENSMUSG00000079564	Gm11149	predicted gene 11149 [Source:MGI Symbol;Acc:MGI:3642683]	3	2	0	1	0	0	0	1
ENSMUSG00000086884	Gm16225	predicted gene 16225 [Source:MGI Symbol;Acc:MGI:3801903]	2	1	1	1	2	0	0	0
ENSMUSG00000024503	Spink1	serine peptidase inhibitor, Kazal type 1 [Source:MGI Symbol;Acc:MGI:106202]	0	0	0	0	0	0	0	0
ENSMUSG00000110207	Gm33586	predicted gene, 33586 [Source:MGI Symbol;Acc:MGI:5592745]	0	0	0	0	0	0	0	0
ENSMUSG00000112288	Gm47879	predicted gene, 47879 [Source:MGI Symbol;Acc:MGI:6097104]	0	0	0	0	0	0	0	1
ENSMUSG00000044286	Olfr221	olfactory receptor 221 [Source:MGI Symbol;Acc:MGI:3030055]	4	3	1	0	0	0	0	0
ENSMUSG00000084911	Gm16185	predicted gene 16185 [Source:MGI Symbol;Acc:MGI:3802169]	0	0	1	1	0	0	1	3
ENSMUSG00000083335	Gm13397	predicted gene 13397 [Source:MGI Symbol;Acc:MGI:3651605]	3	1	0	0	0	0	0	0
ENSMUSG00000097934	6720483E21Rik	RIKEN cDNA 6720483E21 gene [Source:MGI Symbol;Acc:MGI:1924991]	4	0	1	0	2	0	0	0
ENSMUSG00000048764	Tmprss11f	transmembrane protease, serine 11f [Source:MGI Symbol;Acc:MGI:2442348]	0	0	0	0	0	0	2	2
ENSMUSG00000078507	Aadacl3	arylacetamide deacetylase like 3 [Source:MGI Symbol;Acc:MGI:2685281]	3	3	0	0	0	0	0	0
ENSMUSG00000085684	4930469K13Rik	RIKEN cDNA 4930469K13 gene [Source:MGI Symbol;Acc:MGI:1924124]	1	5	0	2	0	0	0	0
ENSMUSG00000090737	Gm6788	predicted gene 6788 [Source:MGI Symbol;Acc:MGI:3646480]	1	0	1	1	0	0	0	1
ENSMUSG00000094557	Rpl35a-ps7	ribosomal protein L35A, pseudogene 7 [Source:MGI Symbol;Acc:MGI:3781346]	2	0	0	4	0	0	0	1
ENSMUSG00000114726	Gm48900	predicted gene, 48900 [Source:MGI Symbol;Acc:MGI:6098667]	2	0	0	4	0	0	0	0
ENSMUSG00000030046	Bmp10	bone morphogenetic protein 10 [Source:MGI Symbol;Acc:MGI:1338820]	0	0	0	0	0	0	0	0
ENSMUSG00000035916	Ptprq	protein tyrosine phosphatase, receptor type, Q [Source:MGI Symbol;Acc:MGI:1096349]	0	0	0	0	0	0	2	2
ENSMUSG00000098823	Mir8111	microRNA 8111 [Source:MGI Symbol;Acc:MGI:5531205]	0	0	0	0	0	0	0	0
ENSMUSG00000045225	Olfr1152	olfactory receptor 1152 [Source:MGI Symbol;Acc:MGI:3030986]	1	1	0	0	3	1	0	0
ENSMUSG00000081456	Gm7781	predicted gene 7781 [Source:MGI Symbol;Acc:MGI:3643104]	2	1	0	3	0	0	0	1
ENSMUSG00000093757	Mir5623	microRNA 5623 [Source:MGI Symbol;Acc:MGI:5455845]	1	3	1	3	0	0	0	1
ENSMUSG00000103611	Gm37195	predicted gene, 37195 [Source:MGI Symbol;Acc:MGI:5610423]	0	2	1	0	0	0	0	1
ENSMUSG00000038327	Serpinb9f	serine (or cysteine) peptidase inhibitor, clade B, member 9f [Source:MGI Symbol;Acc:MGI:894671]	1	0	1	0	3	1	0	0
ENSMUSG00000050926	Dcaf12l2	DDB1 and CUL4 associated factor 12-like 2 [Source:MGI Symbol;Acc:MGI:2445178]	1	0	1	0	0	0	4	6
ENSMUSG00000063804	Lin28b	lin-28 homolog B (C. elegans) [Source:MGI Symbol;Acc:MGI:3584032]	0	1	0	1	3	0	0	4
ENSMUSG00000107987	Gm43905	predicted gene, 43905 [Source:MGI Symbol;Acc:MGI:5690297]	1	1	1	2	0	1	0	1
ENSMUSG00000025739	Gng13	guanine nucleotide binding protein (G protein), gamma 13 [Source:MGI Symbol;Acc:MGI:1925616]	0	1	0	0	0	6	1	0
ENSMUSG00000113234	Gm49330	predicted gene, 49330 [Source:MGI Symbol;Acc:MGI:6121515]	2	2	0	2	0	0	0	0
ENSMUSG00000006764	Tph2	tryptophan hydroxylase 2 [Source:MGI Symbol;Acc:MGI:2651811]	3	2	0	0	0	0	0	0
ENSMUSG00000031285	Dcx	doublecortin [Source:MGI Symbol;Acc:MGI:1277171]	0	0	0	0	3	0	1	0
ENSMUSG00000039358	Drd5	dopamine receptor D5 [Source:MGI Symbol;Acc:MGI:94927]	0	1	0	0	2	3	2	0
ENSMUSG00000050654	Olfr215	olfactory receptor 215 [Source:MGI Symbol;Acc:MGI:3030049]	0	0	0	0	3	0	1	0
ENSMUSG00000090095	Rpl29-ps1	ribosomal protein L29, pseudogene 1 [Source:MGI Symbol;Acc:MGI:99686]	2	0	3	0	0	0	1	0
ENSMUSG00000111446	Gm6581	predicted gene 6581 [Source:MGI Symbol;Acc:MGI:3648298]	0	0	0	0	3	0	1	0
ENSMUSG00000056716	Gm5420	predicted gene 5420 [Source:MGI Symbol;Acc:MGI:3645721]	0	0	0	0	2	3	0	0
ENSMUSG00000086943	4732414G09Rik	RIKEN cDNA 4732414G09 gene [Source:MGI Symbol;Acc:MGI:3045381]	0	0	0	0	2	3	0	0
ENSMUSG00000106373	Gm6522	predicted gene 6522 [Source:MGI Symbol;Acc:MGI:3648401]	0	0	0	0	2	3	0	0
ENSMUSG00000115435	Gm18075	predicted gene, 18075 [Source:MGI Symbol;Acc:MGI:5010260]	0	5	0	0	0	1	4	2
ENSMUSG00000116694	Gm6440	predicted gene 6440 [Source:MGI Symbol;Acc:MGI:3644482]	0	0	0	0	0	0	2	2
ENSMUSG00000096497	Olfr787	olfactory receptor 787 [Source:MGI Symbol;Acc:MGI:3030621]	0	0	0	0	0	0	2	2
ENSMUSG00000116704	Gm5491	predicted gene 5491 [Source:MGI Symbol;Acc:MGI:3644969]	0	0	1	0	2	4	0	1
ENSMUSG00000112901	Gm18514	predicted gene, 18514 [Source:MGI Symbol;Acc:MGI:5010699]	2	0	1	4	0	0	0	0
ENSMUSG00000113619	Gm47118	predicted gene, 47118 [Source:MGI Symbol;Acc:MGI:6095863]	0	0	0	0	3	1	0	0
ENSMUSG00000072423	Psmb11	proteasome (prosome, macropain) subunit, beta type, 11 [Source:MGI Symbol;Acc:MGI:1921152]	0	1	3	1	0	0	1	2
ENSMUSG00000080832	M6pr-ps	mannose-6-phosphate receptor, pseudogene [Source:MGI Symbol;Acc:MGI:96905]	2	0	2	0	0	0	0	1
ENSMUSG00000105526	Gm43490	predicted gene 43490 [Source:MGI Symbol;Acc:MGI:5663627]	0	0	0	0	0	1	0	3
ENSMUSG00000110001	C86187	expressed sequence C86187 [Source:MGI Symbol;Acc:MGI:2142361]	0	2	0	0	6	0	0	1
ENSMUSG00000110409	Gm9908	predicted gene 9908 [Source:MGI Symbol;Acc:MGI:3708779]	3	0	1	0	0	0	0	0
ENSMUSG00000088154	Gm25637	predicted gene, 25637 [Source:MGI Symbol;Acc:MGI:5455414]	0	3	1	2	0	0	0	0
ENSMUSG00000000544	Gpa33	glycoprotein A33 (transmembrane) [Source:MGI Symbol;Acc:MGI:1891703]	0	0	0	1	2	3	0	0
ENSMUSG00000019892	Lrriq1	leucine-rich repeats and IQ motif containing 1 [Source:MGI Symbol;Acc:MGI:1922228]	0	0	0	1	2	3	0	0
ENSMUSG00000026882	4930568D16Rik	RIKEN cDNA 4930568D16 gene [Source:MGI Symbol;Acc:MGI:1923109]	0	0	0	1	2	3	0	0
ENSMUSG00000102783	Gm38254	predicted gene, 38254 [Source:MGI Symbol;Acc:MGI:5611482]	0	1	0	0	2	3	0	0
ENSMUSG00000108049	Gm44168	predicted gene, 44168 [Source:MGI Symbol;Acc:MGI:5690560]	0	0	0	0	0	0	1	0
ENSMUSG00000111927	Gm47770	predicted gene, 47770 [Source:MGI Symbol;Acc:MGI:6096926]	0	0	0	1	2	3	0	0
ENSMUSG00000029193	Cckar	cholecystokinin A receptor [Source:MGI Symbol;Acc:MGI:99478]	0	0	0	2	2	3	0	0
ENSMUSG00000073900	Olfr704	olfactory receptor 704 [Source:MGI Symbol;Acc:MGI:3030538]	2	0	0	0	0	0	0	0
ENSMUSG00000081421	Gm13445	predicted gene 13445 [Source:MGI Symbol;Acc:MGI:3649614]	2	0	0	0	0	0	0	0
ENSMUSG00000100463	Gm28848	predicted gene 28848 [Source:MGI Symbol;Acc:MGI:5579554]	2	0	0	0	0	0	0	0
ENSMUSG00000117896	AC163221.1	novel transcript	0	0	0	0	0	0	0	0
ENSMUSG00000029618	Ocm	oncomodulin [Source:MGI Symbol;Acc:MGI:97401]	0	3	0	0	2	3	0	0
ENSMUSG00000091859	Vmn2r100	vomeronasal 2, receptor 100 [Source:MGI Symbol;Acc:MGI:3648026]	0	0	0	0	2	3	0	0
ENSMUSG00000111782	Gm47091	predicted gene, 47091 [Source:MGI Symbol;Acc:MGI:6095821]	0	2	0	0	3	0	1	0
ENSMUSG00000112420	Gm48543	predicted gene, 48543 [Source:MGI Symbol;Acc:MGI:6098090]	0	1	4	3	0	0	0	0
ENSMUSG00000024973	Hrasls5	HRAS-like suppressor family, member 5 [Source:MGI Symbol;Acc:MGI:1913977]	2	7	3	0	2	0	0	0
ENSMUSG00000073966	Olfr561	olfactory receptor 561 [Source:MGI Symbol;Acc:MGI:3030395]	1	2	0	0	0	0	0	0
ENSMUSG00000091548	Gm17572	predicted gene, 17572 [Source:MGI Symbol;Acc:MGI:4937206]	2	2	2	1	0	0	0	0
ENSMUSG00000102980	Gm38321	predicted gene, 38321 [Source:MGI Symbol;Acc:MGI:5611549]	0	1	1	0	0	0	0	0
ENSMUSG00000113495	Gm19792	predicted gene, 19792 [Source:MGI Symbol;Acc:MGI:5011977]	4	1	1	0	0	1	0	0
ENSMUSG00000022935	Grik1	glutamate receptor, ionotropic, kainate 1 [Source:MGI Symbol;Acc:MGI:95814]	3	0	0	0	0	3	1	3
ENSMUSG00000034690	Nlrp4c	NLR family, pyrin domain containing 4C [Source:MGI Symbol;Acc:MGI:1890518]	0	0	0	5	3	0	0	0
ENSMUSG00000066273	Olfr33	olfactory receptor 33 [Source:MGI Symbol;Acc:MGI:109302]	0	0	0	0	0	0	0	1
ENSMUSG00000084756	Gm13881	predicted gene 13881 [Source:MGI Symbol;Acc:MGI:3649536]	0	0	0	0	3	1	0	0
ENSMUSG00000062553	Olfr709-ps1	olfactory receptor 709, pseudogene 1 [Source:MGI Symbol;Acc:MGI:3030543]	0	1	0	0	2	3	0	0
ENSMUSG00000072754	Lrcol1	leucine rich colipase-like 1 [Source:MGI Symbol;Acc:MGI:2686525]	0	1	0	0	0	0	1	3
ENSMUSG00000085463	9430024E24Rik	RIKEN cDNA 9430024E24 gene [Source:MGI Symbol;Acc:MGI:1924507]	1	0	0	0	0	0	0	0
ENSMUSG00000104626	Gm42675	predicted gene 42675 [Source:MGI Symbol;Acc:MGI:5662812]	0	0	0	0	3	1	0	0
ENSMUSG00000114127	Gm8231	predicted gene 8231 [Source:MGI Symbol;Acc:MGI:3646981]	1	0	0	1	2	3	0	0
ENSMUSG00000116808	Gm20164	predicted gene, 20164 [Source:MGI Symbol;Acc:MGI:5012349]	0	0	0	1	0	0	1	3
ENSMUSG00000113656	Gm47370	predicted gene, 47370 [Source:MGI Symbol;Acc:MGI:6096280]	3	0	1	2	0	0	0	0
ENSMUSG00000114457	Gm36346	predicted gene, 36346 [Source:MGI Symbol;Acc:MGI:5595505]	0	0	1	0	0	0	1	3
ENSMUSG00000109482	Gm4756	predicted gene 4756 [Source:MGI Symbol;Acc:MGI:3644906]	2	1	1	0	0	0	1	0
ENSMUSG00000113810	Gm48259	predicted gene, 48259 [Source:MGI Symbol;Acc:MGI:6097676]	1	3	0	0	3	0	1	0
ENSMUSG00000085523	Gm15945	predicted gene 15945 [Source:MGI Symbol;Acc:MGI:3801876]	0	0	0	0	2	0	1	0
ENSMUSG00000098161	Platr11	pluripotency associated transcript 11 [Source:MGI Symbol;Acc:MGI:5504090]	2	0	1	2	0	0	0	0
ENSMUSG00000031772	Cntnap4	contactin associated protein-like 4 [Source:MGI Symbol;Acc:MGI:2183572]	1	0	0	0	0	0	0	0
ENSMUSG00000106961	Gm43128	predicted gene 43128 [Source:MGI Symbol;Acc:MGI:5663265]	0	0	0	0	0	0	0	0
ENSMUSG00000108950	9130015G15Rik	RIKEN cDNA 9130015G15 gene [Source:MGI Symbol;Acc:MGI:1921817]	0	0	0	0	0	0	0	0
ENSMUSG00000116920	Gm49575	predicted gene, 49575 [Source:MGI Symbol;Acc:MGI:6214970]	0	0	0	0	0	0	0	0
ENSMUSG00000036921	Tex46	testis expressed 46 [Source:MGI Symbol;Acc:MGI:1914913]	0	0	1	0	0	0	0	0
ENSMUSG00000069125	Rps24-ps2	ribosomal protein S24, pseudogene 2 [Source:MGI Symbol;Acc:MGI:3649025]	0	1	0	0	5	0	2	0
ENSMUSG00000114617	Gm48766	predicted gene, 48766 [Source:MGI Symbol;Acc:MGI:6098453]	2	1	0	3	2	0	1	4
ENSMUSG00000085440	Sorbs2os	sorbin and SH3 domain containing 2, opposite strand [Source:MGI Symbol;Acc:MGI:2443013]	0	2	1	1	0	0	0	0
ENSMUSG00000111943	Gm47862	predicted gene, 47862 [Source:MGI Symbol;Acc:MGI:6097078]	0	1	0	0	0	6	0	1
ENSMUSG00000101674	4930444A19Rik	RIKEN cDNA 4930444A19 gene [Source:MGI Symbol;Acc:MGI:1921230]	0	0	0	0	0	0	0	0
ENSMUSG00000103132	Gm37978	predicted gene, 37978 [Source:MGI Symbol;Acc:MGI:5611206]	1	0	0	0	0	0	0	0
ENSMUSG00000106334	Gm43549	predicted gene 43549 [Source:MGI Symbol;Acc:MGI:5663686]	1	2	1	0	0	0	0	0
ENSMUSG00000065778	Gm22154	predicted gene, 22154 [Source:MGI Symbol;Acc:MGI:5451931]	2	0	1	2	0	1	0	0
ENSMUSG00000106967	Gm42477	predicted gene 42477 [Source:MGI Symbol;Acc:MGI:5662614]	1	0	0	0	0	4	2	0
ENSMUSG00000044378	Slc15a5	solute carrier family 15, member 5 [Source:MGI Symbol;Acc:MGI:3607714]	0	0	0	0	0	0	1	3
ENSMUSG00000032987	Olfr281	olfactory receptor 281 [Source:MGI Symbol;Acc:MGI:3030115]	2	1	5	0	0	0	0	0
ENSMUSG00000059334	Zfp36l3	zinc finger protein 36, C3H type-like 3 [Source:MGI Symbol;Acc:MGI:3525151]	2	1	1	1	0	0	0	0
ENSMUSG00000029158	Yipf7	Yip1 domain family, member 7 [Source:MGI Symbol;Acc:MGI:1922831]	0	2	0	0	2	0	0	0
ENSMUSG00000081164	Gm8722	predicted gene 8722 [Source:MGI Symbol;Acc:MGI:3647758]	1	0	1	4	0	0	0	0
ENSMUSG00000112714	Gm4798	predicted pseudogene 4798 [Source:MGI Symbol;Acc:MGI:3644096]	0	0	0	0	0	0	0	1
ENSMUSG00000048424	Ranbp3l	RAN binding protein 3-like [Source:MGI Symbol;Acc:MGI:2444654]	2	0	1	0	2	3	0	0
ENSMUSG00000074768	Bhmt	betaine-homocysteine methyltransferase [Source:MGI Symbol;Acc:MGI:1339972]	0	0	0	0	0	0	1	1
ENSMUSG00000097226	Gm26600	predicted gene, 26600 [Source:MGI Symbol;Acc:MGI:5477094]	0	0	0	0	2	0	0	0
ENSMUSG00000100807	Gm29521	predicted gene 29521 [Source:MGI Symbol;Acc:MGI:5580227]	0	0	0	1	3	0	2	1
ENSMUSG00000102280	Gm36999	predicted gene, 36999 [Source:MGI Symbol;Acc:MGI:5610227]	0	0	0	1	0	0	0	0
ENSMUSG00000106371	9530097N15Rik	RIKEN cDNA 9530097N15 gene [Source:MGI Symbol;Acc:MGI:1925995]	0	0	0	0	0	1	2	0
ENSMUSG00000113126	Gm47588	predicted gene, 47588 [Source:MGI Symbol;Acc:MGI:6096631]	0	4	0	1	0	0	2	1
ENSMUSG00000048992	Prss32	protease, serine 32 [Source:MGI Symbol;Acc:MGI:1917064]	0	2	1	1	0	0	0	4
[truncated: 32,345 more rows]
