# Supplementary material for: Age-dependent Pdgfrβ signaling drives adipocyte progenitor dysfunction to alter the beige adipogenic niche in male mice
Source: Nat Commun. 2023 Mar 31;14:1806. doi: 10.1038/s41467-023-37386-z (PMC10066302; doi:10.1038/s41467-023-37386-z)
Supplement: Supplementary file 6 — Source Data [file 41467_2023_37386_MOESM6_ESM.xlsx]

## Sheet: Fig 1d
	DCT
	Mouse age	Pdgfrβ				p16Ink4a
	P60	1	0.258374	0.611739	0.448058	1	0.828948	1.13328	0.501888
	P180	2.98441	3.92909	3.29288	4.40294	5.02726	10.663	4.2552	6.66076
	P365	8.99927	10.6355	6.79854	9.01988	12.3489	16.3875	9.35848	8.28001
	Model	mouse 1	mouse 2	mouse 3	mouse 4	mouse 1	mouse 2	mouse 3	mouse 4
	Multiple comparison t-test
	Comparing age
	Pdgfrβ	P values
	60 vs. 180	0.04
	60 vs. 365	<0.001
	p16Ink4a
	60 vs. 180	<0.001
	60 vs. 365	<0.001

## Sheet: Fig 1e
		DCT
		Human Age	Pdgfrβ				p16Ink4a
		23 yr	1	1.50289	2.35901	0.883791	1	0.993225	1.44531	0.633303
		49 yr	6.678	9.39486	7.01974	4.69581	14.9754	20.4765	13.1129	10.3877
		Model human:	Patient 1	Patient 2	Patient 3	Patient 4	Patient 1	Patient 2	Patient 3	Patient 4
		comparision t-test
		Comparing 23 - 49 yrs	P values
		Pdgfrβ	0.006
		p16Ink4a	<0.001

## Sheet: Fig 3d
	Sample	%Area (White)	%Area (Ucp1+Beige)
	Saline-Mouse 1A	75.402	24.598
	Saline-Mouse 1B	61.736	38.264
	Saline-Mouse 1C	45.289	54.711
	Saline-Mouse 2A	49.397	50.603
	Saline-Mouse 2B	40.259	59.741
	Saline-Mouse 2C	48.35	51.65
	Saline-Mouse 3A	60.799	39.201
	Saline-Mouse 3B	44.561	55.439
	Saline-Mouse 3C	53.645	46.355		t-test beige area
	Pdgf-BB-Mouse 1A	80.844	19.156	Saline:Beige vs. Pdgf-BB:Beige	<0.001
	Pdgf-BB-Mouse 1B	74.433	25.567
	Pdgf-BB-Mouse 1C	81.569	18.431
	Pdgf-BB-Mouse 2A	75.431	24.569
	Pdgf-BB-Mouse 2B	75.834	24.166
	Pdgf-BB-Mouse 2C	81.458	18.542
	Pdgf-BB-Mouse 3A	86.157	13.843
	Pdgf-BB-Mouse 3B	83.646	16.354
	Pdgf-BB-Mouse 3C	77.315	22.685

## Sheet: Fig 3e
	Two-month old male mice treated with saline or Pdgf-BB--> cold exposure 2 days
	DCT	Saline				Pdgf-BB
	Ucp1	1	2.37484	2.15803	1.82517	0.549121	0.718015	0.428942	0.472486
	Pgc1α	1	1.84152	2.41467	2.97501	0.873693	0.779405	0.74614	0.633739
	Cidea	1	0.7185	1.69872	2.04853	0.569655	0.446585	0.336566	0.142555
	Elovl3	1	0.998743	1.88587	2.33859	0.625985	0.514121	0.205047	0.333453
		mouse 1	mouse 2	mouse 3	mouse 4	mouse 1	mouse 2	mouse 3	mouse 4
	Students unpaired t-test
		P value
	Ucp1	0.006
	Pgc1α	0.02
	Cidea	0.02
	Elovl3	0.02

## Sheet: Fig 3i
Sample	%Area (White)	%Area (Ucp1+Beige)
PdgfrβD849V mouse 1A	72.219	27.781
PdgfrβD849V mouse 1B	81.273	18.727
PdgfrβD849V mouse 1C	88.594	11.406
PdgfrβD849V mouse 2A	84.517	15.483
PdgfrβD849V mouse 2B	82.566	17.434
PdgfrβD849V mouse 2C	78.792	21.208
PdgfrβD849V mouse 3A	85.846	14.154			P value
PdgfrβD849V mouse 3B	83.533	16.467		Control:Beige vs. PdgfrβD849V:Beige	<0.001
PdgfrβD849V mouse 3C	83.633	16.367
Control mouse 1A	69.46	30.54
Control mouse 1B	72.046	27.954
Control mouse 1C	39.313	60.687
Control mouse 2A	49.106	50.894
Control mouse 2B	40.023	59.977
Control mouse 2C	24.434	75.566
Control mouse 3A	39.885	60.115
Control mouse 3B	34.986	65.014
Control mouse 3C	39.78	60.22

## Sheet: Fig 3j
	Gene	Sma-Control				Sma-PdgfrβD849V
	Ucp1	1	0.772218	0.654166	1.26754	0.222256	0.0758353	0.199397	0.163408
	Cidea	1	0.981752	1.66857	2.05884	0.882747	0.520541	0.412587	0.339874
	Elovl3	1	0.725635	1.94452	1.55267	0.22395	0.10425	0.258745	0.369636
	Prdm16	1	1.69854	1.12445	2.11053	0.618746	0.798541	0.369874	0.847286
	Students unpaired t-test	P value
	Ucp1	0.002
	Cidea	0.02
	Elovl3	0.009
	Prdm16	0.03

## Sheet: Fig 4b
	2-month old mice
	IL-33	Control				Pdgfrβ-KO
	RT	1	0.42406	1.04411	0.366266	0.772309	0.793247	1.52393	0.61032
	Cold	2.15743	3.56466	3.26526	3.09762	4.05171	3.18653	4.89405	3.01944
	Multiple comparison t-test
	Comparing Two month old male Con and Pdgfrβ-KO	P value
	RT:Control vs. RT:Pdgfrβ-KO	0.62
	RT:Control vs. Cold:Control	<0.001
	RT:Pdgfrβ-KO vs. Cold:Pdgfrβ-KO	<0.001
	Cold:Control vs. Cold:Pdgfrβ-KO	0.09

## Sheet: Fig 4c
	12-month old mice
	Il-33	Control				Pdgfrβ-KO
	RT	1	1.43605	1.53766	0.960586	2.31305	2.33383	6.02834	4.17121
	Cold	2.72935	0.492935	0.583906	1.8375	15.7528	18.1787	43.4496	12.5098
	Student unpaired t-test
	Comparing 12-month old male Con and Pdgfrβ-KO
		P value
	RT:Control vs. RT:Pdgfrβ-KO	0.03
	RT:Control vs. Cold:Control	0.76
	RT:Pdgfrβ-KO vs. Cold:Pdgfrβ-KO	0.039
	Cold:Control vs. Cold:Pdgfrβ-KO	0.025

## Sheet: Fig 4g
	Sample	%Area (White)	%Area (Ucp1+Beige)
	Saline-Mouse 1A	83.899	16.101
	Saline-Mouse 1B	85.957	14.043
	Saline-Mouse 1C	87.263	12.737
	Saline-Mouse 2A	86.829	13.171
	Saline-Mouse 2B	85.107	14.893
	Saline-Mouse 2C	88.675	11.325
	Saline-Mouse 3A	83.82	16.18
	Saline-Mouse 3B	84.453	15.547
	Saline-Mouse 3C	82.731	17.269			P value
	IL-33-Mouse 1A	41.387	58.613		Saline:Beige vs. IL-33:Beige	<0.001
	IL-33-Mouse 1B	35.056	64.944
	IL-33-Mouse 1C	17.494	82.506
	IL-33-Mouse 2A	39.381	60.619
	IL-33-Mouse 2B	50.922	49.078
	IL-33-Mouse 2C	46.435	53.565
	IL-33-Mouse 3A	32.473	67.527
	IL-33-Mouse 3B	45.382	54.618
	IL-33-Mouse 3C	32.912	67.088

## Sheet: Fig 4h
	12 month old male mice treated with saline or IL-33
	Gene	Saline				IL-33
	Ucp1	1	1.94	2.798	1.967	3.066	5.252	9.018	6.198
	Pgc1α	1	0.316	0.302	0.599	6.227	4.021	13.868	8.211
	Cidea	1	0.862	0.903	1.503	5.074	3.546	8.758	4.047
	Dio2	1	0.837	1.114	1.886	6.325	7.147	5.523	15.662
		mouse 1	mouse 2	mouse 3	mouse 4	mouse 1	mouse 2	mouse 3	mouse 4
	Students unpaired t-test	P value
	Ucp1	0.02
	Pgc1α	0.01
	Cidea	0.01
	Dio2	0.02

[truncated: 60 more sheets: Fig 4i, Fig 5b, Fig 5f, Fig 6d, Fig 6e, Fig 6g, Fig 6j, Fig 6k, Fig 7e, Fig 7g, Supplementary Fig 1a, Supplementary Fig 1b, Supplementary Fig 1f, Supplementary Fig 1g, Supplementary Fig 1h, Supplementary Fig 1m, Supplementary Fig 2a, Supplementary Fig 2b, Supplementary Fig 2e, Supplementary Fig 3a …]
